# Supplementary material for: Characterization of phyllosphere endophytic lactic acid bacteria reveals a potential novel route to enhance silage fermentation quality
Source: Commun Biol. 2024 Jan 22;7:117. doi: 10.1038/s42003-024-05816-3 (PMC10803313; doi:10.1038/s42003-024-05816-3)
Supplement: Supplementary file 4 — Supplementary Data 2 [file 42003_2024_5816_MOESM4_ESM.xlsx]

## Sheet: Sheet1
The CAZymes genes in endophytic lactic acid bacteria
#gene_ID	CAZy_family	CAZy_family_description	CAZy_class	Alin_region	E-value
EP2_GE000034	GT51	[GT51] : murein polymerase (EC 2.4.1.129).	GT : GlycosylTransferases	110-283	7.7e-50
EP2_GE000065	GH1	[GH1] : 尾-glucosidase (EC 3.2.1.21); 尾-galactosidase (EC 3.2.1.23); 尾-mannosidase (EC 3.2.1.25); 尾-glucuronidase (EC 3.2.1.31); 尾-xylosidase (EC 3.2.1.37); 尾-D-fucosidase (EC 3.2.1.38); phlorizin hydrolase (EC 3.2.1.62); exo-尾-1,4-glucanase (EC 3.2.1.74); 6-phospho-尾-galactosidase (EC 3.2.1.85); 6-phospho-尾-glucosidase (EC 3.2.1.86); strictosidine 尾-glucosidase (EC 3.2.1.105); lactase (EC 3.2.1.1…	GH : Glycoside Hydrolases	2-475	6.3e-152
EP2_GE000077	GH65	[GH65] : 伪,伪-trehalase (EC 3.2.1.28); maltose phosphorylase (EC 2.4.1.8); trehalose phosphorylase (EC 2.4.1.64); kojibiose phosphorylase (EC 2.4.1.230); trehalose-6-phosphate phosphorylase (EC 2.4.1.216); nigerose phosphorylase (EC 2.4.1.279); 3-O-伪-glucopyranosyl-L-rhamnose phosphorylase (EC 2.4.1.282); 2-O-伪-glucopyranosylglycerol: phosphate 尾-glucosyltransferase (EC 2.4.1.-); 伪-glucosyl-1,2-尾-…	GH : Glycoside Hydrolases	304-703	5.4e-119
EP2_GE000079	CE10	[CE10] : arylesterase (EC 3.1.1.-); carboxyl esterase (EC 3.1.1.3); acetylcholinesterase (EC 3.1.1.7); cholinesterase (EC 3.1.1.8); sterol esterase (EC 3.1.1.13); brefeldin A esterase (EC 3.1.1.-).	CE : Carbohydrate Esterases	10-233	1.6e-35
EP2_GE000100	GH65	[GH65] : 伪,伪-trehalase (EC 3.2.1.28); maltose phosphorylase (EC 2.4.1.8); trehalose phosphorylase (EC 2.4.1.64); kojibiose phosphorylase (EC 2.4.1.230); trehalose-6-phosphate phosphorylase (EC 2.4.1.216); nigerose phosphorylase (EC 2.4.1.279); 3-O-伪-glucopyranosyl-L-rhamnose phosphorylase (EC 2.4.1.282); 2-O-伪-glucopyranosylglycerol: phosphate 尾-glucosyltransferase (EC 2.4.1.-); 伪-glucosyl-1,2-尾-…	GH : Glycoside Hydrolases	311-701	4.7e-138
EP2_GE000106	CE3	[CE3] : acetyl xylan esterase (EC 3.1.1.72).	CE : Carbohydrate Esterases	53-268	9.4e-10
EP2_GE000107	GH3	[GH3] : 尾-glucosidase (EC 3.2.1.21); xylan 1,4-尾-xylosidase (EC 3.2.1.37); 尾-glucosylceramidase (EC 3.2.1.45); 尾-N-acetylhexosaminidase (EC 3.2.1.52); 伪-L-arabinofuranosidase (EC 3.2.1.55); glucan 1,3-尾-glucosidase (EC 3.2.1.58); glucan 1,4-尾-glucosidase (EC 3.2.1.74); isoprimeverose-producing oligoxyloglucan hydrolase (EC 3.2.1.120); coniferin 尾-glucosidase (EC 3.2.1.126); exo-1,3-1,4-glucanase …	GH : Glycoside Hydrolases	132-357	8.5e-41
EP2_GE000121	GH73;CBM50;CBM50;CBM50	[CBM50] : Modules of approx. 50 residues found attached to various enzymes from families GH18, GH19, GH23, GH24, GH25 and GH73, i.e. enzymes cleaving either chitin or peptidoglycan. Binding to chitopentaose demonstrated in the case of Pteris ryukyuensis chitinase A [Ohnuma T et al. (2008) J. Biol. Chem. 283:5178-87 (PMID: 18083709)]. CBM50 modules are also found in a multitude of other enzymes ta…	CBM : Carbohydrate-Binding Modules;GH : Glycoside Hydrolases	33-165;195-237;259-302;319-361	4.7e-29;6.7e-14;5.2e-15;3.7e-12
EP2_GE000123	GT51	[GT51] : murein polymerase (EC 2.4.1.129).	GT : GlycosylTransferases	83-258	2.3e-57
EP2_GE000180	GH23	[GH23] : lysozyme type G (EC 3.2.1.17); peptidoglycan lyase (EC 4.2.2.n1) also known in the literature as peptidoglycan lytic transglycosylase; chitinase (EC 3.2.1.14)	GH : Glycoside Hydrolases	52-160	1.5e-06
EP2_GE000240	GT2	[GT2] : cellulose synthase (EC 2.4.1.12); chitin synthase (EC 2.4.1.16); dolichyl-phosphate 尾-D-mannosyltransferase (EC 2.4.1.83); dolichyl-phosphate 尾-glucosyltransferase (EC 2.4.1.117); N-acetylglucosaminyltransferase (EC 2.4.1.-); N-acetylgalactosaminyltransferase (EC 2.4.1.-); hyaluronan synthase (EC 2.4.1.212); chitin oligosaccharide synthase (EC 2.4.1.-); 尾-1,3-glucan synthase (EC 2.4.1.34)…	GT : GlycosylTransferases	49-220	1.6e-30
EP2_GE000242	CE4	[CE4] : acetyl xylan esterase (EC 3.1.1.72); chitin deacetylase (EC 3.5.1.41); chitooligosaccharide deacetylase (EC 3.5.1.-); peptidoglycan GlcNAc deacetylase (EC 3.5.1.-); peptidoglycan N-acetylmuramic acid deacetylase (EC 3.5.1.-).	CE : Carbohydrate Esterases	122-255	1.1e-18
EP2_GE000250	GT2	[GT2] : cellulose synthase (EC 2.4.1.12); chitin synthase (EC 2.4.1.16); dolichyl-phosphate 尾-D-mannosyltransferase (EC 2.4.1.83); dolichyl-phosphate 尾-glucosyltransferase (EC 2.4.1.117); N-acetylglucosaminyltransferase (EC 2.4.1.-); N-acetylgalactosaminyltransferase (EC 2.4.1.-); hyaluronan synthase (EC 2.4.1.212); chitin oligosaccharide synthase (EC 2.4.1.-); 尾-1,3-glucan synthase (EC 2.4.1.34)…	GT : GlycosylTransferases	107-276	6.6e-33
EP2_GE000252	GH32	[GH32] : invertase (EC 3.2.1.26); endo-inulinase (EC 3.2.1.7); 尾-2,6-fructan 6-levanbiohydrolase (EC 3.2.1.64); endo-levanase (EC 3.2.1.65); exo-inulinase (EC 3.2.1.80); fructan 尾-(2,1)-fructosidase/1-exohydrolase (EC 3.2.1.153); fructan 尾-(2,6)-fructosidase/6-exohydrolase (EC 3.2.1.154); sucrose:sucrose 1-fructosyltransferase (EC 2.4.1.99); fructan:fructan 1-fructosyltransferase (EC 2.4.1.100); …	GH : Glycoside Hydrolases	37-342	4.1e-76
EP2_GE000258	GH109	[GH109] : 伪-N-acetylgalactosaminidase (EC 3.2.1.49)	GH : Glycoside Hydrolases	7-113	4e-11
EP2_GE000321	GH77	[GH77] : amylomaltase or 4-伪-glucanotransferase (EC 2.4.1.25)	GH : Glycoside Hydrolases	22-661	5.5e-147
EP2_GE000324	GT5	[GT5] : UDP-Glc: glycogen glucosyltransferase (EC 2.4.1.11); ADP-Glc: starch glucosyltransferase (EC 2.4.1.21); NDP-Glc: starch glucosyltransferase (EC 2.4.1.242); UDP-Glc: 伪-1,3-glucan synthase (EC 2.4.1.183) UDP-Glc: 伪-1,4-glucan synthase (EC 2.4.1.-)	GT : GlycosylTransferases	2-476	3.2e-175
EP2_GE000325	GT35	[GT35] : glycogen or starch phosphorylase (EC 2.4.1.1).	GT : GlycosylTransferases	93-796	1.7e-261
EP2_GE000326	CBM34;GH13	[CBM34] : Modules of approx. 120 residues. Granular starch-binding function has been demonstrated in the case of Thermoactinomyces vulgaris R-47 脦卤-amylase 1 (TVAI). ;[GH13] : 伪-amylase (EC 3.2.1.1); pullulanase (EC 3.2.1.41); cyclomaltodextrin glucanotransferase (EC 2.4.1.19); cyclomaltodextrinase (EC 3.2.1.54); trehalose-6-phosphate hydrolase (EC 3.2.1.93); oligo-伪-glucosidase (EC 3.2.1.10); ma…	CBM : Carbohydrate-Binding Modules;GH : Glycoside Hydrolases	3-122;186-492	5.9e-13;1.6e-82
EP2_GE000335	CE3	[CE3] : acetyl xylan esterase (EC 3.1.1.72).	CE : Carbohydrate Esterases	30-212	3.3e-13
EP2_GE000439	GH1	[GH1] : 尾-glucosidase (EC 3.2.1.21); 尾-galactosidase (EC 3.2.1.23); 尾-mannosidase (EC 3.2.1.25); 尾-glucuronidase (EC 3.2.1.31); 尾-xylosidase (EC 3.2.1.37); 尾-D-fucosidase (EC 3.2.1.38); phlorizin hydrolase (EC 3.2.1.62); exo-尾-1,4-glucanase (EC 3.2.1.74); 6-phospho-尾-galactosidase (EC 3.2.1.85); 6-phospho-尾-glucosidase (EC 3.2.1.86); strictosidine 尾-glucosidase (EC 3.2.1.105); lactase (EC 3.2.1.1…	GH : Glycoside Hydrolases	1-449	9.7e-140
EP2_GE000465	GT4	[GT4] : sucrose synthase (EC 2.4.1.13); sucrose-phosphate synthase (EC 2.4.1.14); 伪-glucosyltransferase (EC 2.4.1.52); lipopolysaccharide N-acetylglucosaminyltransferase (EC 2.4.1.56); phosphatidylinositol 伪-mannosyltransferase (EC 2.4.1.57); GDP-Man: Man1GlcNAc2-PP-dolichol 伪-1,3-mannosyltransferase (EC 2.4.1.132); GDP-Man: Man3GlcNAc2-PP-dolichol/Man4GlcNAc2-PP-dolichol 伪-1,2-mannosyltransferas…	GT : GlycosylTransferases	303-430	2e-30
EP2_GE000471	GH73	[GH73] : lysozyme (EC 3.2.1.17); mannosyl-glycoprotein endo-尾-N-acetylglucosaminidase (EC 3.2.1.96); peptidoglycan hydrolase with endo-尾-N-acetylglucosaminidase specificity (EC 3.2.1.-)	GH : Glycoside Hydrolases	178-311	1e-24
EP2_GE000514	GT2	[GT2] : cellulose synthase (EC 2.4.1.12); chitin synthase (EC 2.4.1.16); dolichyl-phosphate 尾-D-mannosyltransferase (EC 2.4.1.83); dolichyl-phosphate 尾-glucosyltransferase (EC 2.4.1.117); N-acetylglucosaminyltransferase (EC 2.4.1.-); N-acetylgalactosaminyltransferase (EC 2.4.1.-); hyaluronan synthase (EC 2.4.1.212); chitin oligosaccharide synthase (EC 2.4.1.-); 尾-1,3-glucan synthase (EC 2.4.1.34)…	GT : GlycosylTransferases	65-234	1.5e-32
EP2_GE000552	CBM50	[CBM50] : Modules of approx. 50 residues found attached to various enzymes from families GH18, GH19, GH23, GH24, GH25 and GH73, i.e. enzymes cleaving either chitin or peptidoglycan. Binding to chitopentaose demonstrated in the case of Pteris ryukyuensis chitinase A [Ohnuma T et al. (2008) J. Biol. Chem. 283:5178-87 (PMID: 18083709)]. CBM50 modules are also found in a multitude of other enzymes ta…	CBM : Carbohydrate-Binding Modules	434-477	1.7e-12
EP2_GE000554	GT2	[GT2] : cellulose synthase (EC 2.4.1.12); chitin synthase (EC 2.4.1.16); dolichyl-phosphate 尾-D-mannosyltransferase (EC 2.4.1.83); dolichyl-phosphate 尾-glucosyltransferase (EC 2.4.1.117); N-acetylglucosaminyltransferase (EC 2.4.1.-); N-acetylgalactosaminyltransferase (EC 2.4.1.-); hyaluronan synthase (EC 2.4.1.212); chitin oligosaccharide synthase (EC 2.4.1.-); 尾-1,3-glucan synthase (EC 2.4.1.34)…	GT : GlycosylTransferases	43-183	1.6e-28
EP2_GE000555	GT2	[GT2] : cellulose synthase (EC 2.4.1.12); chitin synthase (EC 2.4.1.16); dolichyl-phosphate 尾-D-mannosyltransferase (EC 2.4.1.83); dolichyl-phosphate 尾-glucosyltransferase (EC 2.4.1.117); N-acetylglucosaminyltransferase (EC 2.4.1.-); N-acetylgalactosaminyltransferase (EC 2.4.1.-); hyaluronan synthase (EC 2.4.1.212); chitin oligosaccharide synthase (EC 2.4.1.-); 尾-1,3-glucan synthase (EC 2.4.1.34)…	GT : GlycosylTransferases	43-177	2.9e-25
EP2_GE000558	GT2	[GT2] : cellulose synthase (EC 2.4.1.12); chitin synthase (EC 2.4.1.16); dolichyl-phosphate 尾-D-mannosyltransferase (EC 2.4.1.83); dolichyl-phosphate 尾-glucosyltransferase (EC 2.4.1.117); N-acetylglucosaminyltransferase (EC 2.4.1.-); N-acetylgalactosaminyltransferase (EC 2.4.1.-); hyaluronan synthase (EC 2.4.1.212); chitin oligosaccharide synthase (EC 2.4.1.-); 尾-1,3-glucan synthase (EC 2.4.1.34)…	GT : GlycosylTransferases	9-118	1.8e-21
EP2_GE000630	GT2	[GT2] : cellulose synthase (EC 2.4.1.12); chitin synthase (EC 2.4.1.16); dolichyl-phosphate 尾-D-mannosyltransferase (EC 2.4.1.83); dolichyl-phosphate 尾-glucosyltransferase (EC 2.4.1.117); N-acetylglucosaminyltransferase (EC 2.4.1.-); N-acetylgalactosaminyltransferase (EC 2.4.1.-); hyaluronan synthase (EC 2.4.1.212); chitin oligosaccharide synthase (EC 2.4.1.-); 尾-1,3-glucan synthase (EC 2.4.1.34)…	GT : GlycosylTransferases	8-175	4.3e-19
EP2_GE000699	AA3	[AA3] : cellobiose dehydrogenase (EC 1.1.99.18); glucose 1-oxidase (EC 1.1.3.4); aryl alcohol oxidase (EC 1.1.3.7); alcohol oxidase (EC 1.1.3.13); pyranose oxidase (EC 1.1.3.10)	AA : Auxiliary Activities	24-278	3.1e-08
EP2_GE000714	GH25	[GH25] : lysozyme (EC 3.2.1.17)	GH : Glycoside Hydrolases	65-247	9.3e-36
EP2_GE000820	CE10	[CE10] : arylesterase (EC 3.1.1.-); carboxyl esterase (EC 3.1.1.3); acetylcholinesterase (EC 3.1.1.7); cholinesterase (EC 3.1.1.8); sterol esterase (EC 3.1.1.13); brefeldin A esterase (EC 3.1.1.-).	CE : Carbohydrate Esterases	49-334	7.3e-35
EP2_GE000851	GH13	[GH13] : 伪-amylase (EC 3.2.1.1); pullulanase (EC 3.2.1.41); cyclomaltodextrin glucanotransferase (EC 2.4.1.19); cyclomaltodextrinase (EC 3.2.1.54); trehalose-6-phosphate hydrolase (EC 3.2.1.93); oligo-伪-glucosidase (EC 3.2.1.10); maltogenic amylase (EC 3.2.1.133); neopullulanase (EC 3.2.1.135); 伪-glucosidase (EC 3.2.1.20); maltotetraose-forming 伪-amylase (EC 3.2.1.60); isoamylase (EC 3.2.1.68); g…	GH : Glycoside Hydrolases	29-367	4.6e-136
EP2_GE000866	GT2	[GT2] : cellulose synthase (EC 2.4.1.12); chitin synthase (EC 2.4.1.16); dolichyl-phosphate 尾-D-mannosyltransferase (EC 2.4.1.83); dolichyl-phosphate 尾-glucosyltransferase (EC 2.4.1.117); N-acetylglucosaminyltransferase (EC 2.4.1.-); N-acetylgalactosaminyltransferase (EC 2.4.1.-); hyaluronan synthase (EC 2.4.1.212); chitin oligosaccharide synthase (EC 2.4.1.-); 尾-1,3-glucan synthase (EC 2.4.1.34)…	GT : GlycosylTransferases	439-604	1.1e-15
EP2_GE000867	GT19	[GT19] : lipid-A-disaccharide synthase (EC 2.4.1.182).	GT : GlycosylTransferases	165-298	9.7e-10
EP2_GE000904	GH67	[GH67] : 伪-glucuronidase (EC 3.2.1.139); xylan 伪-1,2-glucuronidase (EC 3.2.1.131)	GH : Glycoside Hydrolases	70-660	2e-251
EP2_GE000905	CE4	[CE4] : acetyl xylan esterase (EC 3.1.1.72); chitin deacetylase (EC 3.5.1.41); chitooligosaccharide deacetylase (EC 3.5.1.-); peptidoglycan GlcNAc deacetylase (EC 3.5.1.-); peptidoglycan N-acetylmuramic acid deacetylase (EC 3.5.1.-).	CE : Carbohydrate Esterases	3-115	5.4e-26
EP2_GE000906	GH8	[GH8] : chitosanase (EC 3.2.1.132); cellulase (EC 3.2.1.4); licheninase (EC 3.2.1.73); endo-1,4-尾-xylanase (EC 3.2.1.8); reducing-end-xylose releasing exo-oligoxylanase (EC 3.2.1.156)	GH : Glycoside Hydrolases	45-367	4.3e-69
EP2_GE000910	CE6;CE6	[CE6] : acetyl xylan esterase (EC 3.1.1.72).	CE : Carbohydrate Esterases	156-192;398-433	0.00073;1.5e-06
EP2_GE000921	CE10	[CE10] : arylesterase (EC 3.1.1.-); carboxyl esterase (EC 3.1.1.3); acetylcholinesterase (EC 3.1.1.7); cholinesterase (EC 3.1.1.8); sterol esterase (EC 3.1.1.13); brefeldin A esterase (EC 3.1.1.-).	CE : Carbohydrate Esterases	7-238	2e-31
EP2_GE000952	CE9	[CE9] : N-acetylglucosamine 6-phosphate deacetylase (EC 3.5.1.25); N-acetylglucosamine 6-phosphate deacetylase (EC 3.5.1.80)	CE : Carbohydrate Esterases	8-376	1.1e-120
EP2_GE000957	CBM60	[CBM60] : Modules of approx 120 residues usually found appended to xylanases. The xylan-binding function and the relatedness (circular permutation) to family CBM36 has been demonstrated [PMID: 20659893].	CBM : Carbohydrate-Binding Modules	63-123	6.9e-05
EP2_GE000978	GH73	[GH73] : lysozyme (EC 3.2.1.17); mannosyl-glycoprotein endo-尾-N-acetylglucosaminidase (EC 3.2.1.96); peptidoglycan hydrolase with endo-尾-N-acetylglucosaminidase specificity (EC 3.2.1.-)	GH : Glycoside Hydrolases	62-200	4.1e-35
EP2_GE001002	GH25;CBM50;CBM50	[CBM50] : Modules of approx. 50 residues found attached to various enzymes from families GH18, GH19, GH23, GH24, GH25 and GH73, i.e. enzymes cleaving either chitin or peptidoglycan. Binding to chitopentaose demonstrated in the case of Pteris ryukyuensis chitinase A [Ohnuma T et al. (2008) J. Biol. Chem. 283:5178-87 (PMID: 18083709)]. CBM50 modules are also found in a multitude of other enzymes ta…	CBM : Carbohydrate-Binding Modules;GH : Glycoside Hydrolases	33-205;324-365;378-392	3.6e-24;3e-10;0.00012
EP2_GE001004	GH24	[GH24] : lysozyme (EC 3.2.1.17)	GH : Glycoside Hydrolases	4-138	5.4e-32
EP2_GE001056	GT4	[GT4] : sucrose synthase (EC 2.4.1.13); sucrose-phosphate synthase (EC 2.4.1.14); 伪-glucosyltransferase (EC 2.4.1.52); lipopolysaccharide N-acetylglucosaminyltransferase (EC 2.4.1.56); phosphatidylinositol 伪-mannosyltransferase (EC 2.4.1.57); GDP-Man: Man1GlcNAc2-PP-dolichol 伪-1,3-mannosyltransferase (EC 2.4.1.132); GDP-Man: Man3GlcNAc2-PP-dolichol/Man4GlcNAc2-PP-dolichol 伪-1,2-mannosyltransferas…	GT : GlycosylTransferases	334-488	3.2e-25
EP2_GE001057	GT4	[GT4] : sucrose synthase (EC 2.4.1.13); sucrose-phosphate synthase (EC 2.4.1.14); 伪-glucosyltransferase (EC 2.4.1.52); lipopolysaccharide N-acetylglucosaminyltransferase (EC 2.4.1.56); phosphatidylinositol 伪-mannosyltransferase (EC 2.4.1.57); GDP-Man: Man1GlcNAc2-PP-dolichol 伪-1,3-mannosyltransferase (EC 2.4.1.132); GDP-Man: Man3GlcNAc2-PP-dolichol/Man4GlcNAc2-PP-dolichol 伪-1,2-mannosyltransferas…	GT : GlycosylTransferases	314-472	8.4e-35
EP2_GE001060	GT2	[GT2] : cellulose synthase (EC 2.4.1.12); chitin synthase (EC 2.4.1.16); dolichyl-phosphate 尾-D-mannosyltransferase (EC 2.4.1.83); dolichyl-phosphate 尾-glucosyltransferase (EC 2.4.1.117); N-acetylglucosaminyltransferase (EC 2.4.1.-); N-acetylgalactosaminyltransferase (EC 2.4.1.-); hyaluronan synthase (EC 2.4.1.212); chitin oligosaccharide synthase (EC 2.4.1.-); 尾-1,3-glucan synthase (EC 2.4.1.34)…	GT : GlycosylTransferases	5-133	3.6e-08
EP2_GE001062	GH1	[GH1] : 尾-glucosidase (EC 3.2.1.21); 尾-galactosidase (EC 3.2.1.23); 尾-mannosidase (EC 3.2.1.25); 尾-glucuronidase (EC 3.2.1.31); 尾-xylosidase (EC 3.2.1.37); 尾-D-fucosidase (EC 3.2.1.38); phlorizin hydrolase (EC 3.2.1.62); exo-尾-1,4-glucanase (EC 3.2.1.74); 6-phospho-尾-galactosidase (EC 3.2.1.85); 6-phospho-尾-glucosidase (EC 3.2.1.86); strictosidine 尾-glucosidase (EC 3.2.1.105); lactase (EC 3.2.1.1…	GH : Glycoside Hydrolases	2-475	1.2e-146
EP2_GE001091	GH1	[GH1] : 尾-glucosidase (EC 3.2.1.21); 尾-galactosidase (EC 3.2.1.23); 尾-mannosidase (EC 3.2.1.25); 尾-glucuronidase (EC 3.2.1.31); 尾-xylosidase (EC 3.2.1.37); 尾-D-fucosidase (EC 3.2.1.38); phlorizin hydrolase (EC 3.2.1.62); exo-尾-1,4-glucanase (EC 3.2.1.74); 6-phospho-尾-galactosidase (EC 3.2.1.85); 6-phospho-尾-glucosidase (EC 3.2.1.86); strictosidine 尾-glucosidase (EC 3.2.1.105); lactase (EC 3.2.1.1…	GH : Glycoside Hydrolases	2-459	6.3e-134
EP2_GE001093	GH85;CBM32	[CBM32] : Binding to galactose and lactose has been demonstrated for the module of Micromonospora viridifaciens sialidase (PMID: 16239725). Binding to polygalacturonic acid has been shown for a Yersinia member (PMID: 17292916). Binding to LacNAc (尾-D-galactosyl-1,4-尾-D-N-acetylglucosamine) has been shown for an N-acetylglucosaminidase from Clostridium perfingens (PMID: 16990278). ;[GH85] : endo-尾…	CBM : Carbohydrate-Binding Modules;GH : Glycoside Hydrolases	112-427;796-916	5.4e-109;3.7e-25
EP2_GE001094	GH13	[GH13] : 伪-amylase (EC 3.2.1.1); pullulanase (EC 3.2.1.41); cyclomaltodextrin glucanotransferase (EC 2.4.1.19); cyclomaltodextrinase (EC 3.2.1.54); trehalose-6-phosphate hydrolase (EC 3.2.1.93); oligo-伪-glucosidase (EC 3.2.1.10); maltogenic amylase (EC 3.2.1.133); neopullulanase (EC 3.2.1.135); 伪-glucosidase (EC 3.2.1.20); maltotetraose-forming 伪-amylase (EC 3.2.1.60); isoamylase (EC 3.2.1.68); g…	GH : Glycoside Hydrolases	27-349	4.9e-135
EP2_GE001095	GH20	[GH20] : 尾-hexosaminidase (EC 3.2.1.52); lacto-N-biosidase (EC 3.2.1.140); 尾-1,6-N-acetylglucosaminidase (EC 3.2.1.-); 尾-6-SO3-N-acetylglucosaminidase (EC 3.2.1.-)	GH : Glycoside Hydrolases	3-301	1.1e-56
EP2_GE001099	GH38	[GH38] : 伪-mannosidase (EC 3.2.1.24); mannosyl-oligosaccharide 伪-1,2-mannosidase (EC 3.2.1.113); mannosyl-oligosaccharide 伪-1,3-1,6-mannosidase (EC 3.2.1.114); 伪-2-O-mannosylglycerate hydrolase (EC 3.2.1.170); mannosyl-oligosaccharide 伪-1,3-mannosidase (EC 3.2.1.-)	GH : Glycoside Hydrolases	5-277	1.5e-71
EP2_GE001100	GH125	[GH125] : exo-伪-1,6-mannosidase (EC 3.2.1.-)	GH : Glycoside Hydrolases	25-422	5.5e-176
EP2_GE001102	GH92	[GH92] : mannosyl-oligosaccharide 伪-1,2-mannosidase (EC 3.2.1.113); mannosyl-oligosaccharide 伪-1,3-mannosidase (EC 3.2.1.-); mannosyl-oligosaccharide 伪-1,6-mannosidase (EC 3.2.1.-); 伪-mannosidase (EC 3.2.1.24); 伪-1,2-mannosidase (EC 3.2.1.-); 伪-1,3-mannosidase (EC 3.2.1.-); 伪-1,4-mannosidase (EC 3.2.1.-); mannosyl-1-phosphodiester 伪-1,P-mannosidase (EC 3.2.1.-)	GH : Glycoside Hydrolases	202-698	5.6e-161
EP2_GE001106	GH43	[GH43] : 尾-xylosidase (EC 3.2.1.37); 伪-L-arabinofuranosidase (EC 3.2.1.55); xylanase (EC 3.2.1.8); 伪-1,2-L-arabinofuranosidase (EC 3.2.1.-); exo-伪-1,5-L-arabinofuranosidase (EC 3.2.1.-); [inverting] exo-伪-1,5-L-arabinanase (EC 3.2.1.-); 尾-1,3-xylosidase (EC 3.2.1.-); [inverting] exo-伪-1,5-L-arabinanase (EC 3.2.1.-); [inverting] endo-伪-1,5-L-arabinanase (EC 3.2.1.99); exo-尾-1,3-galactanase (EC 3.2…	GH : Glycoside Hydrolases	4-305	5.3e-135
EP2_GE001147	GH109	[GH109] : 伪-N-acetylgalactosaminidase (EC 3.2.1.49)	GH : Glycoside Hydrolases	3-113	1.6e-11
EP2_GE001164	CE1	[CE1] : acetyl xylan esterase (EC 3.1.1.72); cinnamoyl esterase (EC 3.1.1.-); feruloyl esterase (EC 3.1.1.73); carboxylesterase (EC 3.1.1.1); S-formylglutathione hydrolase (EC 3.1.2.12); diacylglycerol O-acyltransferase (EC 2.3.1.20); trehalose 6-O-mycolyltransferase (EC 2.3.1.122)	CE : Carbohydrate Esterases	16-189	1.2e-07
EP2_GE001172	CE10	[CE10] : arylesterase (EC 3.1.1.-); carboxyl esterase (EC 3.1.1.3); acetylcholinesterase (EC 3.1.1.7); cholinesterase (EC 3.1.1.8); sterol esterase (EC 3.1.1.13); brefeldin A esterase (EC 3.1.1.-).	CE : Carbohydrate Esterases	37-205	1.3e-07
EP2_GE001186	GT28	[GT28] : 1,2-diacylglycerol 3-尾-galactosyltransferase (EC 2.4.1.46); 1,2-diacylglycerol 3-尾-glucosyltransferase (EC 2.4.1.157); UDP-GlcNAc: Und-PP-MurAc-pentapeptide 尾-N-acetylglucosaminyltransferase (EC 2.4.1.227); digalactosyldiacylglycerol synthase (EC 2.4.1.241)	GT : GlycosylTransferases	182-344	2.4e-46
EP2_GE001260	GH109	[GH109] : 伪-N-acetylgalactosaminidase (EC 3.2.1.49)	GH : Glycoside Hydrolases	6-111	6.4e-08
EP2_GE001269	GH1	[GH1] : 尾-glucosidase (EC 3.2.1.21); 尾-galactosidase (EC 3.2.1.23); 尾-mannosidase (EC 3.2.1.25); 尾-glucuronidase (EC 3.2.1.31); 尾-xylosidase (EC 3.2.1.37); 尾-D-fucosidase (EC 3.2.1.38); phlorizin hydrolase (EC 3.2.1.62); exo-尾-1,4-glucanase (EC 3.2.1.74); 6-phospho-尾-galactosidase (EC 3.2.1.85); 6-phospho-尾-glucosidase (EC 3.2.1.86); strictosidine 尾-glucosidase (EC 3.2.1.105); lactase (EC 3.2.1.1…	GH : Glycoside Hydrolases	3-471	7.8e-146
EP2_GE001275	GH65	[GH65] : 伪,伪-trehalase (EC 3.2.1.28); maltose phosphorylase (EC 2.4.1.8); trehalose phosphorylase (EC 2.4.1.64); kojibiose phosphorylase (EC 2.4.1.230); trehalose-6-phosphate phosphorylase (EC 2.4.1.216); nigerose phosphorylase (EC 2.4.1.279); 3-O-伪-glucopyranosyl-L-rhamnose phosphorylase (EC 2.4.1.282); 2-O-伪-glucopyranosylglycerol: phosphate 尾-glucosyltransferase (EC 2.4.1.-); 伪-glucosyl-1,2-尾-…	GH : Glycoside Hydrolases	320-685	2.3e-149
EP2_GE001276	GH13	[GH13] : 伪-amylase (EC 3.2.1.1); pullulanase (EC 3.2.1.41); cyclomaltodextrin glucanotransferase (EC 2.4.1.19); cyclomaltodextrinase (EC 3.2.1.54); trehalose-6-phosphate hydrolase (EC 3.2.1.93); oligo-伪-glucosidase (EC 3.2.1.10); maltogenic amylase (EC 3.2.1.133); neopullulanase (EC 3.2.1.135); 伪-glucosidase (EC 3.2.1.20); maltotetraose-forming 伪-amylase (EC 3.2.1.60); isoamylase (EC 3.2.1.68); g…	GH : Glycoside Hydrolases	20-354	2.4e-129
EP2_GE001277	GH13	[GH13] : 伪-amylase (EC 3.2.1.1); pullulanase (EC 3.2.1.41); cyclomaltodextrin glucanotransferase (EC 2.4.1.19); cyclomaltodextrinase (EC 3.2.1.54); trehalose-6-phosphate hydrolase (EC 3.2.1.93); oligo-伪-glucosidase (EC 3.2.1.10); maltogenic amylase (EC 3.2.1.133); neopullulanase (EC 3.2.1.135); 伪-glucosidase (EC 3.2.1.20); maltotetraose-forming 伪-amylase (EC 3.2.1.60); isoamylase (EC 3.2.1.68); g…	GH : Glycoside Hydrolases	65-378	1.2e-107
EP2_GE001279	GH13	[GH13] : 伪-amylase (EC 3.2.1.1); pullulanase (EC 3.2.1.41); cyclomaltodextrin glucanotransferase (EC 2.4.1.19); cyclomaltodextrinase (EC 3.2.1.54); trehalose-6-phosphate hydrolase (EC 3.2.1.93); oligo-伪-glucosidase (EC 3.2.1.10); maltogenic amylase (EC 3.2.1.133); neopullulanase (EC 3.2.1.135); 伪-glucosidase (EC 3.2.1.20); maltotetraose-forming 伪-amylase (EC 3.2.1.60); isoamylase (EC 3.2.1.68); g…	GH : Glycoside Hydrolases	38-365	6.7e-155
EP2_GE001280	CBM34;GH13	[CBM34] : Modules of approx. 120 residues. Granular starch-binding function has been demonstrated in the case of Thermoactinomyces vulgaris R-47 脦卤-amylase 1 (TVAI). ;[GH13] : 伪-amylase (EC 3.2.1.1); pullulanase (EC 3.2.1.41); cyclomaltodextrin glucanotransferase (EC 2.4.1.19); cyclomaltodextrinase (EC 3.2.1.54); trehalose-6-phosphate hydrolase (EC 3.2.1.93); oligo-伪-glucosidase (EC 3.2.1.10); ma…	CBM : Carbohydrate-Binding Modules;GH : Glycoside Hydrolases	6-133;183-487	1.9e-31;5.4e-118
EP2_GE001316	CBM50	[CBM50] : Modules of approx. 50 residues found attached to various enzymes from families GH18, GH19, GH23, GH24, GH25 and GH73, i.e. enzymes cleaving either chitin or peptidoglycan. Binding to chitopentaose demonstrated in the case of Pteris ryukyuensis chitinase A [Ohnuma T et al. (2008) J. Biol. Chem. 283:5178-87 (PMID: 18083709)]. CBM50 modules are also found in a multitude of other enzymes ta…	CBM : Carbohydrate-Binding Modules	122-170	6.9e-09
EP2_GE001334	CE12	[CE12] : pectin acetylesterase (EC 3.1.1.-); rhamnogalacturonan acetylesterase (EC 3.1.1.-); acetyl xylan esterase (EC 3.1.1.72)	CE : Carbohydrate Esterases	2-151	3.5e-07
EP2_GE001383	CE1	[CE1] : acetyl xylan esterase (EC 3.1.1.72); cinnamoyl esterase (EC 3.1.1.-); feruloyl esterase (EC 3.1.1.73); carboxylesterase (EC 3.1.1.1); S-formylglutathione hydrolase (EC 3.1.2.12); diacylglycerol O-acyltransferase (EC 2.3.1.20); trehalose 6-O-mycolyltransferase (EC 2.3.1.122)	CE : Carbohydrate Esterases	10-248	8.7e-50
EP2_GE001440	GH109	[GH109] : 伪-N-acetylgalactosaminidase (EC 3.2.1.49)	GH : Glycoside Hydrolases	45-110	0.00011
EP2_GE001526	GH73	[GH73] : lysozyme (EC 3.2.1.17); mannosyl-glycoprotein endo-尾-N-acetylglucosaminidase (EC 3.2.1.96); peptidoglycan hydrolase with endo-尾-N-acetylglucosaminidase specificity (EC 3.2.1.-)	GH : Glycoside Hydrolases	191-324	3.6e-25
EP2_GE001573	GH18;CBM5	[CBM5] : Modules of approx. 60 residues found in bacterial enzymes. Chitin-binding described in several cases. Distantly related to the CBM12 family. ;[GH18] : chitinase (EC 3.2.1.14); lysozyme (EC 3.2.1.17); endo-尾-N-acetylglucosaminidase (EC 3.2.1.96); peptidoglycan hydrolase with endo-尾-N-acetylglucosaminidase specificity (EC 3.2.1.-); Nod factor hydrolase (EC 3.2.1.-); xylanase inhibitor; con…	CBM : Carbohydrate-Binding Modules;GH : Glycoside Hydrolases	43-342;449-489	2.1e-29;2.9e-15
EP2_GE001574	AA10	[AA10] : AA10 (formerly CBM33) proteins are copper-dependent lytic polysaccharide monooxygenases (LPMOs); some proteins have been shown to act on chitin, others on cellulose; lytic cellulose monooxygenase (C1-hydroxylating) (EC 1.14.99.54); lytic cellulose monooxygenase (C4-dehydrogenating)(EC 1.14.99.56); lytic chitin monooxygenase (EC 1.14.99.53)	AA : Auxiliary Activities	29-205	1.8e-51
EP2_GE001620	GH2	[GH2] : 尾-galactosidase (EC 3.2.1.23) ; 尾-mannosidase (EC 3.2.1.25); 尾-glucuronidase (EC 3.2.1.31); 伪-L-arabinofuranosidase (EC 3.2.1.55); mannosylglycoprotein endo-尾-mannosidase (EC 3.2.1.152); exo-尾-glucosaminidase (EC 3.2.1.165); 伪-L-arabinopyranosidase (EC 3.2.1.-); 尾-galacturonidase (EC 3.2.1.-); 尾-xylosidase (EC 3.2.1.37)	GH : Glycoside Hydrolases	33-884	2.2e-208
EP2_GE001741	GT51	[GT51] : murein polymerase (EC 2.4.1.129).	GT : GlycosylTransferases	108-279	9.7e-62
EP2_GE001768	GT4	[GT4] : sucrose synthase (EC 2.4.1.13); sucrose-phosphate synthase (EC 2.4.1.14); 伪-glucosyltransferase (EC 2.4.1.52); lipopolysaccharide N-acetylglucosaminyltransferase (EC 2.4.1.56); phosphatidylinositol 伪-mannosyltransferase (EC 2.4.1.57); GDP-Man: Man1GlcNAc2-PP-dolichol 伪-1,3-mannosyltransferase (EC 2.4.1.132); GDP-Man: Man3GlcNAc2-PP-dolichol/Man4GlcNAc2-PP-dolichol 伪-1,2-mannosyltransferas…	GT : GlycosylTransferases	158-269	2.1e-14
EP2_GE001769	GT4	[GT4] : sucrose synthase (EC 2.4.1.13); sucrose-phosphate synthase (EC 2.4.1.14); 伪-glucosyltransferase (EC 2.4.1.52); lipopolysaccharide N-acetylglucosaminyltransferase (EC 2.4.1.56); phosphatidylinositol 伪-mannosyltransferase (EC 2.4.1.57); GDP-Man: Man1GlcNAc2-PP-dolichol 伪-1,3-mannosyltransferase (EC 2.4.1.132); GDP-Man: Man3GlcNAc2-PP-dolichol/Man4GlcNAc2-PP-dolichol 伪-1,2-mannosyltransferas…	GT : GlycosylTransferases	205-345	3.3e-34
EP2_GE001979	CE4	[CE4] : acetyl xylan esterase (EC 3.1.1.72); chitin deacetylase (EC 3.5.1.41); chitooligosaccharide deacetylase (EC 3.5.1.-); peptidoglycan GlcNAc deacetylase (EC 3.5.1.-); peptidoglycan N-acetylmuramic acid deacetylase (EC 3.5.1.-).	CE : Carbohydrate Esterases	136-265	1.5e-34
EP2_GE001981	GT2	[GT2] : cellulose synthase (EC 2.4.1.12); chitin synthase (EC 2.4.1.16); dolichyl-phosphate 尾-D-mannosyltransferase (EC 2.4.1.83); dolichyl-phosphate 尾-glucosyltransferase (EC 2.4.1.117); N-acetylglucosaminyltransferase (EC 2.4.1.-); N-acetylgalactosaminyltransferase (EC 2.4.1.-); hyaluronan synthase (EC 2.4.1.212); chitin oligosaccharide synthase (EC 2.4.1.-); 尾-1,3-glucan synthase (EC 2.4.1.34)…	GT : GlycosylTransferases	6-168	4.4e-23
EP2_GE001995	CE1	[CE1] : acetyl xylan esterase (EC 3.1.1.72); cinnamoyl esterase (EC 3.1.1.-); feruloyl esterase (EC 3.1.1.73); carboxylesterase (EC 3.1.1.1); S-formylglutathione hydrolase (EC 3.1.2.12); diacylglycerol O-acyltransferase (EC 2.3.1.20); trehalose 6-O-mycolyltransferase (EC 2.3.1.122)	CE : Carbohydrate Esterases	80-197	1.1e-07
EP2_GE002015	CBM48;GH13	[CBM48] : Modules of approx. 100 residues with glycogen-binding function, appended to GH13 modules. Also found in the beta subunit (glycogen-binding) of AMP-activated protein kinases (AMPK) ;[GH13] : 伪-amylase (EC 3.2.1.1); pullulanase (EC 3.2.1.41); cyclomaltodextrin glucanotransferase (EC 2.4.1.19); cyclomaltodextrinase (EC 3.2.1.54); trehalose-6-phosphate hydrolase (EC 3.2.1.93); oligo-伪-gluco…	CBM : Carbohydrate-Binding Modules;GH : Glycoside Hydrolases	50-113;211-502	1.5e-10;4.4e-114
EP2_GE002042	GH1	[GH1] : 尾-glucosidase (EC 3.2.1.21); 尾-galactosidase (EC 3.2.1.23); 尾-mannosidase (EC 3.2.1.25); 尾-glucuronidase (EC 3.2.1.31); 尾-xylosidase (EC 3.2.1.37); 尾-D-fucosidase (EC 3.2.1.38); phlorizin hydrolase (EC 3.2.1.62); exo-尾-1,4-glucanase (EC 3.2.1.74); 6-phospho-尾-galactosidase (EC 3.2.1.85); 6-phospho-尾-glucosidase (EC 3.2.1.86); strictosidine 尾-glucosidase (EC 3.2.1.105); lactase (EC 3.2.1.1…	GH : Glycoside Hydrolases	7-475	7.1e-162
EP2_GE002065	GT4	[GT4] : sucrose synthase (EC 2.4.1.13); sucrose-phosphate synthase (EC 2.4.1.14); 伪-glucosyltransferase (EC 2.4.1.52); lipopolysaccharide N-acetylglucosaminyltransferase (EC 2.4.1.56); phosphatidylinositol 伪-mannosyltransferase (EC 2.4.1.57); GDP-Man: Man1GlcNAc2-PP-dolichol 伪-1,3-mannosyltransferase (EC 2.4.1.132); GDP-Man: Man3GlcNAc2-PP-dolichol/Man4GlcNAc2-PP-dolichol 伪-1,2-mannosyltransferas…	GT : GlycosylTransferases	207-312	2.6e-09
EP2_GE002066	GT2	[GT2] : cellulose synthase (EC 2.4.1.12); chitin synthase (EC 2.4.1.16); dolichyl-phosphate 尾-D-mannosyltransferase (EC 2.4.1.83); dolichyl-phosphate 尾-glucosyltransferase (EC 2.4.1.117); N-acetylglucosaminyltransferase (EC 2.4.1.-); N-acetylgalactosaminyltransferase (EC 2.4.1.-); hyaluronan synthase (EC 2.4.1.212); chitin oligosaccharide synthase (EC 2.4.1.-); 尾-1,3-glucan synthase (EC 2.4.1.34)…	GT : GlycosylTransferases	5-162	1e-21
EP2_GE002069	GT4	[GT4] : sucrose synthase (EC 2.4.1.13); sucrose-phosphate synthase (EC 2.4.1.14); 伪-glucosyltransferase (EC 2.4.1.52); lipopolysaccharide N-acetylglucosaminyltransferase (EC 2.4.1.56); phosphatidylinositol 伪-mannosyltransferase (EC 2.4.1.57); GDP-Man: Man1GlcNAc2-PP-dolichol 伪-1,3-mannosyltransferase (EC 2.4.1.132); GDP-Man: Man3GlcNAc2-PP-dolichol/Man4GlcNAc2-PP-dolichol 伪-1,2-mannosyltransferas…	GT : GlycosylTransferases	506-647	3.7e-09
EP2_GE002071	GT4	[GT4] : sucrose synthase (EC 2.4.1.13); sucrose-phosphate synthase (EC 2.4.1.14); 伪-glucosyltransferase (EC 2.4.1.52); lipopolysaccharide N-acetylglucosaminyltransferase (EC 2.4.1.56); phosphatidylinositol 伪-mannosyltransferase (EC 2.4.1.57); GDP-Man: Man1GlcNAc2-PP-dolichol 伪-1,3-mannosyltransferase (EC 2.4.1.132); GDP-Man: Man3GlcNAc2-PP-dolichol/Man4GlcNAc2-PP-dolichol 伪-1,2-mannosyltransferas…	GT : GlycosylTransferases	191-332	1.7e-21
EP2_GE002072	GT2	[GT2] : cellulose synthase (EC 2.4.1.12); chitin synthase (EC 2.4.1.16); dolichyl-phosphate 尾-D-mannosyltransferase (EC 2.4.1.83); dolichyl-phosphate 尾-glucosyltransferase (EC 2.4.1.117); N-acetylglucosaminyltransferase (EC 2.4.1.-); N-acetylgalactosaminyltransferase (EC 2.4.1.-); hyaluronan synthase (EC 2.4.1.212); chitin oligosaccharide synthase (EC 2.4.1.-); 尾-1,3-glucan synthase (EC 2.4.1.34)…	GT : GlycosylTransferases	23-127	2e-06
EP2_GE002073	GT2	[GT2] : cellulose synthase (EC 2.4.1.12); chitin synthase (EC 2.4.1.16); dolichyl-phosphate 尾-D-mannosyltransferase (EC 2.4.1.83); dolichyl-phosphate 尾-glucosyltransferase (EC 2.4.1.117); N-acetylglucosaminyltransferase (EC 2.4.1.-); N-acetylgalactosaminyltransferase (EC 2.4.1.-); hyaluronan synthase (EC 2.4.1.212); chitin oligosaccharide synthase (EC 2.4.1.-); 尾-1,3-glucan synthase (EC 2.4.1.34)…	GT : GlycosylTransferases	9-147	1.4e-16
EP2_GE002075	GT2	[GT2] : cellulose synthase (EC 2.4.1.12); chitin synthase (EC 2.4.1.16); dolichyl-phosphate 尾-D-mannosyltransferase (EC 2.4.1.83); dolichyl-phosphate 尾-glucosyltransferase (EC 2.4.1.117); N-acetylglucosaminyltransferase (EC 2.4.1.-); N-acetylgalactosaminyltransferase (EC 2.4.1.-); hyaluronan synthase (EC 2.4.1.212); chitin oligosaccharide synthase (EC 2.4.1.-); 尾-1,3-glucan synthase (EC 2.4.1.34)…	GT : GlycosylTransferases	7-171	3.6e-26
EP2_GE002076	GT2	[GT2] : cellulose synthase (EC 2.4.1.12); chitin synthase (EC 2.4.1.16); dolichyl-phosphate 尾-D-mannosyltransferase (EC 2.4.1.83); dolichyl-phosphate 尾-glucosyltransferase (EC 2.4.1.117); N-acetylglucosaminyltransferase (EC 2.4.1.-); N-acetylgalactosaminyltransferase (EC 2.4.1.-); hyaluronan synthase (EC 2.4.1.212); chitin oligosaccharide synthase (EC 2.4.1.-); 尾-1,3-glucan synthase (EC 2.4.1.34)…	GT : GlycosylTransferases	9-173	3.4e-35
EP2_GE002077	GT2	[GT2] : cellulose synthase (EC 2.4.1.12); chitin synthase (EC 2.4.1.16); dolichyl-phosphate 尾-D-mannosyltransferase (EC 2.4.1.83); dolichyl-phosphate 尾-glucosyltransferase (EC 2.4.1.117); N-acetylglucosaminyltransferase (EC 2.4.1.-); N-acetylgalactosaminyltransferase (EC 2.4.1.-); hyaluronan synthase (EC 2.4.1.212); chitin oligosaccharide synthase (EC 2.4.1.-); 尾-1,3-glucan synthase (EC 2.4.1.34)…	GT : GlycosylTransferases	6-142	2.1e-28
EP2_GE002081	GT2	[GT2] : cellulose synthase (EC 2.4.1.12); chitin synthase (EC 2.4.1.16); dolichyl-phosphate 尾-D-mannosyltransferase (EC 2.4.1.83); dolichyl-phosphate 尾-glucosyltransferase (EC 2.4.1.117); N-acetylglucosaminyltransferase (EC 2.4.1.-); N-acetylgalactosaminyltransferase (EC 2.4.1.-); hyaluronan synthase (EC 2.4.1.212); chitin oligosaccharide synthase (EC 2.4.1.-); 尾-1,3-glucan synthase (EC 2.4.1.34)…	GT : GlycosylTransferases	5-151	5e-16
EP2_GE002082	GT4	[GT4] : sucrose synthase (EC 2.4.1.13); sucrose-phosphate synthase (EC 2.4.1.14); 伪-glucosyltransferase (EC 2.4.1.52); lipopolysaccharide N-acetylglucosaminyltransferase (EC 2.4.1.56); phosphatidylinositol 伪-mannosyltransferase (EC 2.4.1.57); GDP-Man: Man1GlcNAc2-PP-dolichol 伪-1,3-mannosyltransferase (EC 2.4.1.132); GDP-Man: Man3GlcNAc2-PP-dolichol/Man4GlcNAc2-PP-dolichol 伪-1,2-mannosyltransferas…	GT : GlycosylTransferases	189-329	1.2e-20
EP2_GE002087	GH25;CBM13;CBM13	[CBM13] : Modules of approx. 150 residues which always appear as a threefold internal repeat. The only apparent exception to this, xylanase II of Actinomadura sp. FC7 (GenBank U08894), is in fact not completely sequenced. These modules were first identified in several plant lectins such as ricin or agglutinin of Ricinus communis which bind galactose residues. The three-dimensional structure of a …	CBM : Carbohydrate-Binding Modules;GH : Glycoside Hydrolases	93-296;339-475;483-617	1.6e-37;3.6e-23;8.2e-25
EP2_GE002124	GH109	[GH109] : 伪-N-acetylgalactosaminidase (EC 3.2.1.49)	GH : Glycoside Hydrolases	56-118	8.3e-09
EP2_GE002132	GH73;CBM50;CBM50;CBM50	[CBM50] : Modules of approx. 50 residues found attached to various enzymes from families GH18, GH19, GH23, GH24, GH25 and GH73, i.e. enzymes cleaving either chitin or peptidoglycan. Binding to chitopentaose demonstrated in the case of Pteris ryukyuensis chitinase A [Ohnuma T et al. (2008) J. Biol. Chem. 283:5178-87 (PMID: 18083709)]. CBM50 modules are also found in a multitude of other enzymes ta…	CBM : Carbohydrate-Binding Modules;GH : Glycoside Hydrolases	70-210;243-284;324-364;397-438	4.5e-30;3e-17;4.9e-12;1.4e-10
EP2_GE002143	CE4	[CE4] : acetyl xylan esterase (EC 3.1.1.72); chitin deacetylase (EC 3.5.1.41); chitooligosaccharide deacetylase (EC 3.5.1.-); peptidoglycan GlcNAc deacetylase (EC 3.5.1.-); peptidoglycan N-acetylmuramic acid deacetylase (EC 3.5.1.-).	CE : Carbohydrate Esterases	173-284	7.6e-34
EP2_GE002179	CBM11	[CBM11] : Modules of approx. 180-200 residues. The CBM11 of Clotridium thermocellum Cel26A-Cel5E has been shown to bind both 尾-1,4-glucan and 尾-1,3-1,4-mixed linked glucans.	CBM : Carbohydrate-Binding Modules	33-103	5.7e-06
EP2_GE002180	CBM11	[CBM11] : Modules of approx. 180-200 residues. The CBM11 of Clotridium thermocellum Cel26A-Cel5E has been shown to bind both 尾-1,4-glucan and 尾-1,3-1,4-mixed linked glucans.	CBM : Carbohydrate-Binding Modules	29-103	1.4e-05
EP3_GE000029	GH31	[GH31] : 伪-glucosidase (EC 3.2.1.20); 伪-galactosidase (EC 3.2.1.22); 伪-mannosidase (EC 3.2.1.24); 伪-1,3-glucosidase (EC 3.2.1.84); sucrase-isomaltase (EC 3.2.1.48) (EC 3.2.1.10); 伪-xylosidase (EC 3.2.1.177); 伪-glucan lyase (EC 4.2.2.13); isomaltosyltransferase (EC 2.4.1.-); oligosaccharide 伪-1,4-glucosyltransferase (EC 2.4.1.161); sulfoquinovosidase (EC 3.2.1.-)	GH : Glycoside Hydrolases	161-587	3.7e-127
EP3_GE000032	GH13	[GH13] : 伪-amylase (EC 3.2.1.1); pullulanase (EC 3.2.1.41); cyclomaltodextrin glucanotransferase (EC 2.4.1.19); cyclomaltodextrinase (EC 3.2.1.54); trehalose-6-phosphate hydrolase (EC 3.2.1.93); oligo-伪-glucosidase (EC 3.2.1.10); maltogenic amylase (EC 3.2.1.133); neopullulanase (EC 3.2.1.135); 伪-glucosidase (EC 3.2.1.20); maltotetraose-forming 伪-amylase (EC 3.2.1.60); isoamylase (EC 3.2.1.68); g…	GH : Glycoside Hydrolases	27-380	4.6e-106
EP3_GE000033	GH13	[GH13] : 伪-amylase (EC 3.2.1.1); pullulanase (EC 3.2.1.41); cyclomaltodextrin glucanotransferase (EC 2.4.1.19); cyclomaltodextrinase (EC 3.2.1.54); trehalose-6-phosphate hydrolase (EC 3.2.1.93); oligo-伪-glucosidase (EC 3.2.1.10); maltogenic amylase (EC 3.2.1.133); neopullulanase (EC 3.2.1.135); 伪-glucosidase (EC 3.2.1.20); maltotetraose-forming 伪-amylase (EC 3.2.1.60); isoamylase (EC 3.2.1.68); g…	GH : Glycoside Hydrolases	20-316	1.3e-51
EP3_GE000039	GH65	[GH65] : 伪,伪-trehalase (EC 3.2.1.28); maltose phosphorylase (EC 2.4.1.8); trehalose phosphorylase (EC 2.4.1.64); kojibiose phosphorylase (EC 2.4.1.230); trehalose-6-phosphate phosphorylase (EC 2.4.1.216); nigerose phosphorylase (EC 2.4.1.279); 3-O-伪-glucopyranosyl-L-rhamnose phosphorylase (EC 2.4.1.282); 2-O-伪-glucopyranosylglycerol: phosphate 尾-glucosyltransferase (EC 2.4.1.-); 伪-glucosyl-1,2-尾-…	GH : Glycoside Hydrolases	322-693	1.9e-153
EP3_GE000040	GH85;CBM44;CBM32	[CBM44] : The C-terminal CBM44 module of the Clostridium thermocellum enzyme has been demonstrated to bind equally well cellulose and xyloglucan ;[CBM32] : Binding to galactose and lactose has been demonstrated for the module of Micromonospora viridifaciens sialidase (PMID: 16239725). Binding to polygalacturonic acid has been shown for a Yersinia member (PMID: 17292916). Binding to LacNAc (尾-D-ga…	CBM : Carbohydrate-Binding Modules;CBM : Carbohydrate-Binding Modules;GH : Glycoside Hydrolases	109-451;745-787;813-938	3.3e-115;0.00058;5.4e-25
EP3_GE000043	GH36	[GH36] : 伪-galactosidase (EC 3.2.1.22); 伪-N-acetylgalactosaminidase (EC 3.2.1.49); stachyose synthase (EC 2.4.1.67); raffinose synthase (EC 2.4.1.82)	GH : Glycoside Hydrolases	12-701	4e-226
EP3_GE000045	GH32	[GH32] : invertase (EC 3.2.1.26); endo-inulinase (EC 3.2.1.7); 尾-2,6-fructan 6-levanbiohydrolase (EC 3.2.1.64); endo-levanase (EC 3.2.1.65); exo-inulinase (EC 3.2.1.80); fructan 尾-(2,1)-fructosidase/1-exohydrolase (EC 3.2.1.153); fructan 尾-(2,6)-fructosidase/6-exohydrolase (EC 3.2.1.154); sucrose:sucrose 1-fructosyltransferase (EC 2.4.1.99); fructan:fructan 1-fructosyltransferase (EC 2.4.1.100); …	GH : Glycoside Hydrolases	37-339	2e-80
EP3_GE000047	GH13	[GH13] : 伪-amylase (EC 3.2.1.1); pullulanase (EC 3.2.1.41); cyclomaltodextrin glucanotransferase (EC 2.4.1.19); cyclomaltodextrinase (EC 3.2.1.54); trehalose-6-phosphate hydrolase (EC 3.2.1.93); oligo-伪-glucosidase (EC 3.2.1.10); maltogenic amylase (EC 3.2.1.133); neopullulanase (EC 3.2.1.135); 伪-glucosidase (EC 3.2.1.20); maltotetraose-forming 伪-amylase (EC 3.2.1.60); isoamylase (EC 3.2.1.68); g…	GH : Glycoside Hydrolases	30-379	2.8e-173
EP3_GE000050	GH13	[GH13] : 伪-amylase (EC 3.2.1.1); pullulanase (EC 3.2.1.41); cyclomaltodextrin glucanotransferase (EC 2.4.1.19); cyclomaltodextrinase (EC 3.2.1.54); trehalose-6-phosphate hydrolase (EC 3.2.1.93); oligo-伪-glucosidase (EC 3.2.1.10); maltogenic amylase (EC 3.2.1.133); neopullulanase (EC 3.2.1.135); 伪-glucosidase (EC 3.2.1.20); maltotetraose-forming 伪-amylase (EC 3.2.1.60); isoamylase (EC 3.2.1.68); g…	GH : Glycoside Hydrolases	28-381	2.3e-162
EP3_GE000098	AA6	[AA6] : 1,4-benzoquinone reductase (EC. 1.6.5.6)	AA : Auxiliary Activities	20-110	3.3e-06
EP3_GE000112	GH13	[GH13] : 伪-amylase (EC 3.2.1.1); pullulanase (EC 3.2.1.41); cyclomaltodextrin glucanotransferase (EC 2.4.1.19); cyclomaltodextrinase (EC 3.2.1.54); trehalose-6-phosphate hydrolase (EC 3.2.1.93); oligo-伪-glucosidase (EC 3.2.1.10); maltogenic amylase (EC 3.2.1.133); neopullulanase (EC 3.2.1.135); 伪-glucosidase (EC 3.2.1.20); maltotetraose-forming 伪-amylase (EC 3.2.1.60); isoamylase (EC 3.2.1.68); g…	GH : Glycoside Hydrolases	24-371	4.8e-174
EP3_GE000118	GT2	[GT2] : cellulose synthase (EC 2.4.1.12); chitin synthase (EC 2.4.1.16); dolichyl-phosphate 尾-D-mannosyltransferase (EC 2.4.1.83); dolichyl-phosphate 尾-glucosyltransferase (EC 2.4.1.117); N-acetylglucosaminyltransferase (EC 2.4.1.-); N-acetylgalactosaminyltransferase (EC 2.4.1.-); hyaluronan synthase (EC 2.4.1.212); chitin oligosaccharide synthase (EC 2.4.1.-); 尾-1,3-glucan synthase (EC 2.4.1.34)…	GT : GlycosylTransferases	15-142	2.1e-29
EP3_GE000139	AA4	[AA4] : vanillyl-alcohol oxidase (EC 1.1.3.38)	AA : Auxiliary Activities	10-272	7.4e-25
EP3_GE000149	CBM50	[CBM50] : Modules of approx. 50 residues found attached to various enzymes from families GH18, GH19, GH23, GH24, GH25 and GH73, i.e. enzymes cleaving either chitin or peptidoglycan. Binding to chitopentaose demonstrated in the case of Pteris ryukyuensis chitinase A [Ohnuma T et al. (2008) J. Biol. Chem. 283:5178-87 (PMID: 18083709)]. CBM50 modules are also found in a multitude of other enzymes ta…	CBM : Carbohydrate-Binding Modules	29-70	1.7e-11
EP3_GE000150	CBM50	[CBM50] : Modules of approx. 50 residues found attached to various enzymes from families GH18, GH19, GH23, GH24, GH25 and GH73, i.e. enzymes cleaving either chitin or peptidoglycan. Binding to chitopentaose demonstrated in the case of Pteris ryukyuensis chitinase A [Ohnuma T et al. (2008) J. Biol. Chem. 283:5178-87 (PMID: 18083709)]. CBM50 modules are also found in a multitude of other enzymes ta…	CBM : Carbohydrate-Binding Modules	30-70	1.7e-10
EP3_GE000226	AA3	[AA3] : cellobiose dehydrogenase (EC 1.1.99.18); glucose 1-oxidase (EC 1.1.3.4); aryl alcohol oxidase (EC 1.1.3.7); alcohol oxidase (EC 1.1.3.13); pyranose oxidase (EC 1.1.3.10)	AA : Auxiliary Activities	1-354	1.1e-08
EP3_GE000274	GH1	[GH1] : 尾-glucosidase (EC 3.2.1.21); 尾-galactosidase (EC 3.2.1.23); 尾-mannosidase (EC 3.2.1.25); 尾-glucuronidase (EC 3.2.1.31); 尾-xylosidase (EC 3.2.1.37); 尾-D-fucosidase (EC 3.2.1.38); phlorizin hydrolase (EC 3.2.1.62); exo-尾-1,4-glucanase (EC 3.2.1.74); 6-phospho-尾-galactosidase (EC 3.2.1.85); 6-phospho-尾-glucosidase (EC 3.2.1.86); strictosidine 尾-glucosidase (EC 3.2.1.105); lactase (EC 3.2.1.1…	GH : Glycoside Hydrolases	6-474	8.4e-150
EP3_GE000311	AA6	[AA6] : 1,4-benzoquinone reductase (EC. 1.6.5.6)	AA : Auxiliary Activities	8-84	0.00026
EP3_GE000379	CE9	[CE9] : N-acetylglucosamine 6-phosphate deacetylase (EC 3.5.1.25); N-acetylglucosamine 6-phosphate deacetylase (EC 3.5.1.80)	CE : Carbohydrate Esterases	6-372	5.2e-118
EP3_GE000381	GT26	[GT26] : UDP-ManNAcA: 尾-N-acetyl mannosaminuronyltransferase (EC 2.4.1.-); UDP-ManNAc: 尾-N-acetyl-mannosaminyltransferase (EC 2.4.1.-); UDP-Glc: 尾-1,4-glucosyltransferase (EC 2.4.1.-); 尾-1,4-galactosyltransferase (EC 2.4.1.-)	GT : GlycosylTransferases	60-226	1.2e-63
EP3_GE000435	GH25;CBM50	[CBM50] : Modules of approx. 50 residues found attached to various enzymes from families GH18, GH19, GH23, GH24, GH25 and GH73, i.e. enzymes cleaving either chitin or peptidoglycan. Binding to chitopentaose demonstrated in the case of Pteris ryukyuensis chitinase A [Ohnuma T et al. (2008) J. Biol. Chem. 283:5178-87 (PMID: 18083709)]. CBM50 modules are also found in a multitude of other enzymes ta…	CBM : Carbohydrate-Binding Modules;GH : Glycoside Hydrolases	35-209;340-382	6.3e-33;8.3e-13
EP3_GE000545	GH126	[GH126] : 伪-amylase (EC 3.2.1.-)	GH : Glycoside Hydrolases	68-387	5.5e-105
EP3_GE000549	GT2	[GT2] : cellulose synthase (EC 2.4.1.12); chitin synthase (EC 2.4.1.16); dolichyl-phosphate 尾-D-mannosyltransferase (EC 2.4.1.83); dolichyl-phosphate 尾-glucosyltransferase (EC 2.4.1.117); N-acetylglucosaminyltransferase (EC 2.4.1.-); N-acetylgalactosaminyltransferase (EC 2.4.1.-); hyaluronan synthase (EC 2.4.1.212); chitin oligosaccharide synthase (EC 2.4.1.-); 尾-1,3-glucan synthase (EC 2.4.1.34)…	GT : GlycosylTransferases	60-235	1.6e-29
EP3_GE000554	GT83	[GT83] : undecaprenyl phosphate-伪-L-Ara4N: 4-amino-4-deoxy-尾-L-arabinosyltransferase (EC 2.4.2.43); dodecaprenyl phosphate-尾-galacturonic acid: lipopolysaccharide core 伪-galacturonosyl transferase (EC 2.4.1.-)	GT : GlycosylTransferases	23-98	0.00027
EP3_GE000585	CE1	[CE1] : acetyl xylan esterase (EC 3.1.1.72); cinnamoyl esterase (EC 3.1.1.-); feruloyl esterase (EC 3.1.1.73); carboxylesterase (EC 3.1.1.1); S-formylglutathione hydrolase (EC 3.1.2.12); diacylglycerol O-acyltransferase (EC 2.3.1.20); trehalose 6-O-mycolyltransferase (EC 2.3.1.122)	CE : Carbohydrate Esterases	74-224	5.3e-07
EP3_GE000601	GH109	[GH109] : 伪-N-acetylgalactosaminidase (EC 3.2.1.49)	GH : Glycoside Hydrolases	38-110	5.2e-06
EP3_GE000633	CE1	[CE1] : acetyl xylan esterase (EC 3.1.1.72); cinnamoyl esterase (EC 3.1.1.-); feruloyl esterase (EC 3.1.1.73); carboxylesterase (EC 3.1.1.1); S-formylglutathione hydrolase (EC 3.1.2.12); diacylglycerol O-acyltransferase (EC 2.3.1.20); trehalose 6-O-mycolyltransferase (EC 2.3.1.122)	CE : Carbohydrate Esterases	25-191	7.9e-08
EP3_GE000675	GH1	[GH1] : 尾-glucosidase (EC 3.2.1.21); 尾-galactosidase (EC 3.2.1.23); 尾-mannosidase (EC 3.2.1.25); 尾-glucuronidase (EC 3.2.1.31); 尾-xylosidase (EC 3.2.1.37); 尾-D-fucosidase (EC 3.2.1.38); phlorizin hydrolase (EC 3.2.1.62); exo-尾-1,4-glucanase (EC 3.2.1.74); 6-phospho-尾-galactosidase (EC 3.2.1.85); 6-phospho-尾-glucosidase (EC 3.2.1.86); strictosidine 尾-glucosidase (EC 3.2.1.105); lactase (EC 3.2.1.1…	GH : Glycoside Hydrolases	3-485	8.2e-140
EP3_GE000724	CE10	[CE10] : arylesterase (EC 3.1.1.-); carboxyl esterase (EC 3.1.1.3); acetylcholinesterase (EC 3.1.1.7); cholinesterase (EC 3.1.1.8); sterol esterase (EC 3.1.1.13); brefeldin A esterase (EC 3.1.1.-).	CE : Carbohydrate Esterases	67-317	7.8e-46
EP3_GE000744	CE10	[CE10] : arylesterase (EC 3.1.1.-); carboxyl esterase (EC 3.1.1.3); acetylcholinesterase (EC 3.1.1.7); cholinesterase (EC 3.1.1.8); sterol esterase (EC 3.1.1.13); brefeldin A esterase (EC 3.1.1.-).	CE : Carbohydrate Esterases	21-236	8.6e-22
EP3_GE000852	GH109	[GH109] : 伪-N-acetylgalactosaminidase (EC 3.2.1.49)	GH : Glycoside Hydrolases	6-101	3.9e-11
EP3_GE000853	GH73	[GH73] : lysozyme (EC 3.2.1.17); mannosyl-glycoprotein endo-尾-N-acetylglucosaminidase (EC 3.2.1.96); peptidoglycan hydrolase with endo-尾-N-acetylglucosaminidase specificity (EC 3.2.1.-)	GH : Glycoside Hydrolases	71-206	5.2e-35
EP3_GE000881	GH25	[GH25] : lysozyme (EC 3.2.1.17)	GH : Glycoside Hydrolases	60-225	6.7e-29
EP3_GE000884	GH109	[GH109] : 伪-N-acetylgalactosaminidase (EC 3.2.1.49)	GH : Glycoside Hydrolases	3-106	6.9e-09
EP3_GE000936	PL1	[PL1] : pectate lyase (EC 4.2.2.2); exo-pectate lyase (EC 4.2.2.9); pectin lyase (EC 4.2.2.10).	PL : Polysaccharide Lyases	275-508	2e-07
EP3_GE000939	GH25;CBM50	[CBM50] : Modules of approx. 50 residues found attached to various enzymes from families GH18, GH19, GH23, GH24, GH25 and GH73, i.e. enzymes cleaving either chitin or peptidoglycan. Binding to chitopentaose demonstrated in the case of Pteris ryukyuensis chitinase A [Ohnuma T et al. (2008) J. Biol. Chem. 283:5178-87 (PMID: 18083709)]. CBM50 modules are also found in a multitude of other enzymes ta…	CBM : Carbohydrate-Binding Modules;GH : Glycoside Hydrolases	18-193;327-369	7.5e-33;2.7e-11
EP3_GE000958	GT19	[GT19] : lipid-A-disaccharide synthase (EC 2.4.1.182).	GT : GlycosylTransferases	168-303	1.4e-06
EP3_GE000973	GT4	[GT4] : sucrose synthase (EC 2.4.1.13); sucrose-phosphate synthase (EC 2.4.1.14); 伪-glucosyltransferase (EC 2.4.1.52); lipopolysaccharide N-acetylglucosaminyltransferase (EC 2.4.1.56); phosphatidylinositol 伪-mannosyltransferase (EC 2.4.1.57); GDP-Man: Man1GlcNAc2-PP-dolichol 伪-1,3-mannosyltransferase (EC 2.4.1.132); GDP-Man: Man3GlcNAc2-PP-dolichol/Man4GlcNAc2-PP-dolichol 伪-1,2-mannosyltransferas…	GT : GlycosylTransferases	189-330	1.8e-30
EP3_GE000974	GT4	[GT4] : sucrose synthase (EC 2.4.1.13); sucrose-phosphate synthase (EC 2.4.1.14); 伪-glucosyltransferase (EC 2.4.1.52); lipopolysaccharide N-acetylglucosaminyltransferase (EC 2.4.1.56); phosphatidylinositol 伪-mannosyltransferase (EC 2.4.1.57); GDP-Man: Man1GlcNAc2-PP-dolichol 伪-1,3-mannosyltransferase (EC 2.4.1.132); GDP-Man: Man3GlcNAc2-PP-dolichol/Man4GlcNAc2-PP-dolichol 伪-1,2-mannosyltransferas…	GT : GlycosylTransferases	173-308	9.5e-25
EP3_GE000976	GT2	[GT2] : cellulose synthase (EC 2.4.1.12); chitin synthase (EC 2.4.1.16); dolichyl-phosphate 尾-D-mannosyltransferase (EC 2.4.1.83); dolichyl-phosphate 尾-glucosyltransferase (EC 2.4.1.117); N-acetylglucosaminyltransferase (EC 2.4.1.-); N-acetylgalactosaminyltransferase (EC 2.4.1.-); hyaluronan synthase (EC 2.4.1.212); chitin oligosaccharide synthase (EC 2.4.1.-); 尾-1,3-glucan synthase (EC 2.4.1.34)…	GT : GlycosylTransferases	4-167	4.1e-23
EP3_GE000996	GT2	[GT2] : cellulose synthase (EC 2.4.1.12); chitin synthase (EC 2.4.1.16); dolichyl-phosphate 尾-D-mannosyltransferase (EC 2.4.1.83); dolichyl-phosphate 尾-glucosyltransferase (EC 2.4.1.117); N-acetylglucosaminyltransferase (EC 2.4.1.-); N-acetylgalactosaminyltransferase (EC 2.4.1.-); hyaluronan synthase (EC 2.4.1.212); chitin oligosaccharide synthase (EC 2.4.1.-); 尾-1,3-glucan synthase (EC 2.4.1.34)…	GT : GlycosylTransferases	7-124	6.4e-16
EP3_GE000997	GT2	[GT2] : cellulose synthase (EC 2.4.1.12); chitin synthase (EC 2.4.1.16); dolichyl-phosphate 尾-D-mannosyltransferase (EC 2.4.1.83); dolichyl-phosphate 尾-glucosyltransferase (EC 2.4.1.117); N-acetylglucosaminyltransferase (EC 2.4.1.-); N-acetylgalactosaminyltransferase (EC 2.4.1.-); hyaluronan synthase (EC 2.4.1.212); chitin oligosaccharide synthase (EC 2.4.1.-); 尾-1,3-glucan synthase (EC 2.4.1.34)…	GT : GlycosylTransferases	6-146	1.3e-19
EP3_GE001048	GT4	[GT4] : sucrose synthase (EC 2.4.1.13); sucrose-phosphate synthase (EC 2.4.1.14); 伪-glucosyltransferase (EC 2.4.1.52); lipopolysaccharide N-acetylglucosaminyltransferase (EC 2.4.1.56); phosphatidylinositol 伪-mannosyltransferase (EC 2.4.1.57); GDP-Man: Man1GlcNAc2-PP-dolichol 伪-1,3-mannosyltransferase (EC 2.4.1.132); GDP-Man: Man3GlcNAc2-PP-dolichol/Man4GlcNAc2-PP-dolichol 伪-1,2-mannosyltransferas…	GT : GlycosylTransferases	200-322	8.5e-33
EP3_GE001049	GT4	[GT4] : sucrose synthase (EC 2.4.1.13); sucrose-phosphate synthase (EC 2.4.1.14); 伪-glucosyltransferase (EC 2.4.1.52); lipopolysaccharide N-acetylglucosaminyltransferase (EC 2.4.1.56); phosphatidylinositol 伪-mannosyltransferase (EC 2.4.1.57); GDP-Man: Man1GlcNAc2-PP-dolichol 伪-1,3-mannosyltransferase (EC 2.4.1.132); GDP-Man: Man3GlcNAc2-PP-dolichol/Man4GlcNAc2-PP-dolichol 伪-1,2-mannosyltransferas…	GT : GlycosylTransferases	161-303	2.1e-22
EP3_GE001062	CE10	[CE10] : arylesterase (EC 3.1.1.-); carboxyl esterase (EC 3.1.1.3); acetylcholinesterase (EC 3.1.1.7); cholinesterase (EC 3.1.1.8); sterol esterase (EC 3.1.1.13); brefeldin A esterase (EC 3.1.1.-).	CE : Carbohydrate Esterases	18-296	1.2e-39
EP3_GE001069	GT4	[GT4] : sucrose synthase (EC 2.4.1.13); sucrose-phosphate synthase (EC 2.4.1.14); 伪-glucosyltransferase (EC 2.4.1.52); lipopolysaccharide N-acetylglucosaminyltransferase (EC 2.4.1.56); phosphatidylinositol 伪-mannosyltransferase (EC 2.4.1.57); GDP-Man: Man1GlcNAc2-PP-dolichol 伪-1,3-mannosyltransferase (EC 2.4.1.132); GDP-Man: Man3GlcNAc2-PP-dolichol/Man4GlcNAc2-PP-dolichol 伪-1,2-mannosyltransferas…	GT : GlycosylTransferases	322-470	3.3e-33
EP3_GE001077	GT4	[GT4] : sucrose synthase (EC 2.4.1.13); sucrose-phosphate synthase (EC 2.4.1.14); 伪-glucosyltransferase (EC 2.4.1.52); lipopolysaccharide N-acetylglucosaminyltransferase (EC 2.4.1.56); phosphatidylinositol 伪-mannosyltransferase (EC 2.4.1.57); GDP-Man: Man1GlcNAc2-PP-dolichol 伪-1,3-mannosyltransferase (EC 2.4.1.132); GDP-Man: Man3GlcNAc2-PP-dolichol/Man4GlcNAc2-PP-dolichol 伪-1,2-mannosyltransferas…	GT : GlycosylTransferases	323-469	1.7e-27
EP3_GE001078	GT4	[GT4] : sucrose synthase (EC 2.4.1.13); sucrose-phosphate synthase (EC 2.4.1.14); 伪-glucosyltransferase (EC 2.4.1.52); lipopolysaccharide N-acetylglucosaminyltransferase (EC 2.4.1.56); phosphatidylinositol 伪-mannosyltransferase (EC 2.4.1.57); GDP-Man: Man1GlcNAc2-PP-dolichol 伪-1,3-mannosyltransferase (EC 2.4.1.132); GDP-Man: Man3GlcNAc2-PP-dolichol/Man4GlcNAc2-PP-dolichol 伪-1,2-mannosyltransferas…	GT : GlycosylTransferases	321-470	1.1e-30
EP3_GE001140	GT51	[GT51] : murein polymerase (EC 2.4.1.129).	GT : GlycosylTransferases	88-267	2.6e-63
EP3_GE001150	AA3	[AA3] : cellobiose dehydrogenase (EC 1.1.99.18); glucose 1-oxidase (EC 1.1.3.4); aryl alcohol oxidase (EC 1.1.3.7); alcohol oxidase (EC 1.1.3.13); pyranose oxidase (EC 1.1.3.10)	AA : Auxiliary Activities	289-762	2.1e-10
EP3_GE001153	GT2	[GT2] : cellulose synthase (EC 2.4.1.12); chitin synthase (EC 2.4.1.16); dolichyl-phosphate 尾-D-mannosyltransferase (EC 2.4.1.83); dolichyl-phosphate 尾-glucosyltransferase (EC 2.4.1.117); N-acetylglucosaminyltransferase (EC 2.4.1.-); N-acetylgalactosaminyltransferase (EC 2.4.1.-); hyaluronan synthase (EC 2.4.1.212); chitin oligosaccharide synthase (EC 2.4.1.-); 尾-1,3-glucan synthase (EC 2.4.1.34)…	GT : GlycosylTransferases	8-160	4.1e-22
EP3_GE001162	GT2	[GT2] : cellulose synthase (EC 2.4.1.12); chitin synthase (EC 2.4.1.16); dolichyl-phosphate 尾-D-mannosyltransferase (EC 2.4.1.83); dolichyl-phosphate 尾-glucosyltransferase (EC 2.4.1.117); N-acetylglucosaminyltransferase (EC 2.4.1.-); N-acetylgalactosaminyltransferase (EC 2.4.1.-); hyaluronan synthase (EC 2.4.1.212); chitin oligosaccharide synthase (EC 2.4.1.-); 尾-1,3-glucan synthase (EC 2.4.1.34)…	GT : GlycosylTransferases	87-268	5.5e-20
EP3_GE001163	GT2	[GT2] : cellulose synthase (EC 2.4.1.12); chitin synthase (EC 2.4.1.16); dolichyl-phosphate 尾-D-mannosyltransferase (EC 2.4.1.83); dolichyl-phosphate 尾-glucosyltransferase (EC 2.4.1.117); N-acetylglucosaminyltransferase (EC 2.4.1.-); N-acetylgalactosaminyltransferase (EC 2.4.1.-); hyaluronan synthase (EC 2.4.1.212); chitin oligosaccharide synthase (EC 2.4.1.-); 尾-1,3-glucan synthase (EC 2.4.1.34)…	GT : GlycosylTransferases	6-135	4.2e-14
EP3_GE001252	GT2	[GT2] : cellulose synthase (EC 2.4.1.12); chitin synthase (EC 2.4.1.16); dolichyl-phosphate 尾-D-mannosyltransferase (EC 2.4.1.83); dolichyl-phosphate 尾-glucosyltransferase (EC 2.4.1.117); N-acetylglucosaminyltransferase (EC 2.4.1.-); N-acetylgalactosaminyltransferase (EC 2.4.1.-); hyaluronan synthase (EC 2.4.1.212); chitin oligosaccharide synthase (EC 2.4.1.-); 尾-1,3-glucan synthase (EC 2.4.1.34)…	GT : GlycosylTransferases	66-235	1.3e-33
EP3_GE001430	GH65	[GH65] : 伪,伪-trehalase (EC 3.2.1.28); maltose phosphorylase (EC 2.4.1.8); trehalose phosphorylase (EC 2.4.1.64); kojibiose phosphorylase (EC 2.4.1.230); trehalose-6-phosphate phosphorylase (EC 2.4.1.216); nigerose phosphorylase (EC 2.4.1.279); 3-O-伪-glucopyranosyl-L-rhamnose phosphorylase (EC 2.4.1.282); 2-O-伪-glucopyranosylglycerol: phosphate 尾-glucosyltransferase (EC 2.4.1.-); 伪-glucosyl-1,2-尾-…	GH : Glycoside Hydrolases	318-688	1.6e-150
EP3_GE001454	GT51	[GT51] : murein polymerase (EC 2.4.1.129).	GT : GlycosylTransferases	77-255	1.3e-62
EP3_GE001460	CE1	[CE1] : acetyl xylan esterase (EC 3.1.1.72); cinnamoyl esterase (EC 3.1.1.-); feruloyl esterase (EC 3.1.1.73); carboxylesterase (EC 3.1.1.1); S-formylglutathione hydrolase (EC 3.1.2.12); diacylglycerol O-acyltransferase (EC 2.3.1.20); trehalose 6-O-mycolyltransferase (EC 2.3.1.122)	CE : Carbohydrate Esterases	22-220	2.2e-13
EP3_GE001462	GT2	[GT2] : cellulose synthase (EC 2.4.1.12); chitin synthase (EC 2.4.1.16); dolichyl-phosphate 尾-D-mannosyltransferase (EC 2.4.1.83); dolichyl-phosphate 尾-glucosyltransferase (EC 2.4.1.117); N-acetylglucosaminyltransferase (EC 2.4.1.-); N-acetylgalactosaminyltransferase (EC 2.4.1.-); hyaluronan synthase (EC 2.4.1.212); chitin oligosaccharide synthase (EC 2.4.1.-); 尾-1,3-glucan synthase (EC 2.4.1.34)…	GT : GlycosylTransferases	6-122	1.7e-30
EP3_GE001463	GH25	[GH25] : lysozyme (EC 3.2.1.17)	GH : Glycoside Hydrolases	32-197	1.2e-32
EP3_GE001513	GT2	[GT2] : cellulose synthase (EC 2.4.1.12); chitin synthase (EC 2.4.1.16); dolichyl-phosphate 尾-D-mannosyltransferase (EC 2.4.1.83); dolichyl-phosphate 尾-glucosyltransferase (EC 2.4.1.117); N-acetylglucosaminyltransferase (EC 2.4.1.-); N-acetylgalactosaminyltransferase (EC 2.4.1.-); hyaluronan synthase (EC 2.4.1.212); chitin oligosaccharide synthase (EC 2.4.1.-); 尾-1,3-glucan synthase (EC 2.4.1.34)…	GT : GlycosylTransferases	47-217	1.1e-16
EP3_GE001515	AA6	[AA6] : 1,4-benzoquinone reductase (EC. 1.6.5.6)	AA : Auxiliary Activities	5-100	7e-06
EP3_GE001518	AA6	[AA6] : 1,4-benzoquinone reductase (EC. 1.6.5.6)	AA : Auxiliary Activities	60-154	4.3e-06
EP3_GE001543	CE3	[CE3] : acetyl xylan esterase (EC 3.1.1.72).	CE : Carbohydrate Esterases	59-190	4.8e-06
EP3_GE001557	CBM50	[CBM50] : Modules of approx. 50 residues found attached to various enzymes from families GH18, GH19, GH23, GH24, GH25 and GH73, i.e. enzymes cleaving either chitin or peptidoglycan. Binding to chitopentaose demonstrated in the case of Pteris ryukyuensis chitinase A [Ohnuma T et al. (2008) J. Biol. Chem. 283:5178-87 (PMID: 18083709)]. CBM50 modules are also found in a multitude of other enzymes ta…	CBM : Carbohydrate-Binding Modules	168-209	1e-05
EP3_GE001607	CE7	[CE7] : acetyl xylan esterase (EC 3.1.1.72); cephalosporin-C deacetylase (EC 3.1.1.41).	CE : Carbohydrate Esterases	136-287	4.5e-12
EP3_GE001707	GT2	[GT2] : cellulose synthase (EC 2.4.1.12); chitin synthase (EC 2.4.1.16); dolichyl-phosphate 尾-D-mannosyltransferase (EC 2.4.1.83); dolichyl-phosphate 尾-glucosyltransferase (EC 2.4.1.117); N-acetylglucosaminyltransferase (EC 2.4.1.-); N-acetylgalactosaminyltransferase (EC 2.4.1.-); hyaluronan synthase (EC 2.4.1.212); chitin oligosaccharide synthase (EC 2.4.1.-); 尾-1,3-glucan synthase (EC 2.4.1.34)…	GT : GlycosylTransferases	5-147	2.1e-22
EP3_GE001737	GT2	[GT2] : cellulose synthase (EC 2.4.1.12); chitin synthase (EC 2.4.1.16); dolichyl-phosphate 尾-D-mannosyltransferase (EC 2.4.1.83); dolichyl-phosphate 尾-glucosyltransferase (EC 2.4.1.117); N-acetylglucosaminyltransferase (EC 2.4.1.-); N-acetylgalactosaminyltransferase (EC 2.4.1.-); hyaluronan synthase (EC 2.4.1.212); chitin oligosaccharide synthase (EC 2.4.1.-); 尾-1,3-glucan synthase (EC 2.4.1.34)…	GT : GlycosylTransferases	4-168	4.2e-21
EP3_GE001739	GT4	[GT4] : sucrose synthase (EC 2.4.1.13); sucrose-phosphate synthase (EC 2.4.1.14); 伪-glucosyltransferase (EC 2.4.1.52); lipopolysaccharide N-acetylglucosaminyltransferase (EC 2.4.1.56); phosphatidylinositol 伪-mannosyltransferase (EC 2.4.1.57); GDP-Man: Man1GlcNAc2-PP-dolichol 伪-1,3-mannosyltransferase (EC 2.4.1.132); GDP-Man: Man3GlcNAc2-PP-dolichol/Man4GlcNAc2-PP-dolichol 伪-1,2-mannosyltransferas…	GT : GlycosylTransferases	171-311	2.5e-22
EP3_GE001740	GT4	[GT4] : sucrose synthase (EC 2.4.1.13); sucrose-phosphate synthase (EC 2.4.1.14); 伪-glucosyltransferase (EC 2.4.1.52); lipopolysaccharide N-acetylglucosaminyltransferase (EC 2.4.1.56); phosphatidylinositol 伪-mannosyltransferase (EC 2.4.1.57); GDP-Man: Man1GlcNAc2-PP-dolichol 伪-1,3-mannosyltransferase (EC 2.4.1.132); GDP-Man: Man3GlcNAc2-PP-dolichol/Man4GlcNAc2-PP-dolichol 伪-1,2-mannosyltransferas…	GT : GlycosylTransferases	188-329	2.9e-30
EP3_GE001773	GT2	[GT2] : cellulose synthase (EC 2.4.1.12); chitin synthase (EC 2.4.1.16); dolichyl-phosphate 尾-D-mannosyltransferase (EC 2.4.1.83); dolichyl-phosphate 尾-glucosyltransferase (EC 2.4.1.117); N-acetylglucosaminyltransferase (EC 2.4.1.-); N-acetylgalactosaminyltransferase (EC 2.4.1.-); hyaluronan synthase (EC 2.4.1.212); chitin oligosaccharide synthase (EC 2.4.1.-); 尾-1,3-glucan synthase (EC 2.4.1.34)…	GT : GlycosylTransferases	57-233	6.9e-22
EP3_GE001790	CBM50;CBM50	[CBM50] : Modules of approx. 50 residues found attached to various enzymes from families GH18, GH19, GH23, GH24, GH25 and GH73, i.e. enzymes cleaving either chitin or peptidoglycan. Binding to chitopentaose demonstrated in the case of Pteris ryukyuensis chitinase A [Ohnuma T et al. (2008) J. Biol. Chem. 283:5178-87 (PMID: 18083709)]. CBM50 modules are also found in a multitude of other enzymes ta…	CBM : Carbohydrate-Binding Modules	34-80;99-141	3e-12;7.9e-15
EP3_GE001819	GT28	[GT28] : 1,2-diacylglycerol 3-尾-galactosyltransferase (EC 2.4.1.46); 1,2-diacylglycerol 3-尾-glucosyltransferase (EC 2.4.1.157); UDP-GlcNAc: Und-PP-MurAc-pentapeptide 尾-N-acetylglucosaminyltransferase (EC 2.4.1.227); digalactosyldiacylglycerol synthase (EC 2.4.1.241)	GT : GlycosylTransferases	189-350	1.2e-49
EP3_GE001998	CE4	[CE4] : acetyl xylan esterase (EC 3.1.1.72); chitin deacetylase (EC 3.5.1.41); chitooligosaccharide deacetylase (EC 3.5.1.-); peptidoglycan GlcNAc deacetylase (EC 3.5.1.-); peptidoglycan N-acetylmuramic acid deacetylase (EC 3.5.1.-).	CE : Carbohydrate Esterases	122-249	9.1e-26
EP3_GE002014	GT4	[GT4] : sucrose synthase (EC 2.4.1.13); sucrose-phosphate synthase (EC 2.4.1.14); 伪-glucosyltransferase (EC 2.4.1.52); lipopolysaccharide N-acetylglucosaminyltransferase (EC 2.4.1.56); phosphatidylinositol 伪-mannosyltransferase (EC 2.4.1.57); GDP-Man: Man1GlcNAc2-PP-dolichol 伪-1,3-mannosyltransferase (EC 2.4.1.132); GDP-Man: Man3GlcNAc2-PP-dolichol/Man4GlcNAc2-PP-dolichol 伪-1,2-mannosyltransferas…	GT : GlycosylTransferases	328-479	6.7e-29
EP3_GE002056	CE7	[CE7] : acetyl xylan esterase (EC 3.1.1.72); cephalosporin-C deacetylase (EC 3.1.1.41).	CE : Carbohydrate Esterases	90-232	5e-12
EP3_GE002063	CE1	[CE1] : acetyl xylan esterase (EC 3.1.1.72); cinnamoyl esterase (EC 3.1.1.-); feruloyl esterase (EC 3.1.1.73); carboxylesterase (EC 3.1.1.1); S-formylglutathione hydrolase (EC 3.1.2.12); diacylglycerol O-acyltransferase (EC 2.3.1.20); trehalose 6-O-mycolyltransferase (EC 2.3.1.122)	CE : Carbohydrate Esterases	51-326	2.2e-08
EP3_GE002066	AA6	[AA6] : 1,4-benzoquinone reductase (EC. 1.6.5.6)	AA : Auxiliary Activities	53-162	6.5e-10
EP3_GE002094	AA6	[AA6] : 1,4-benzoquinone reductase (EC. 1.6.5.6)	AA : Auxiliary Activities	4-98	2.1e-06
EP3_GE002098	CE7	[CE7] : acetyl xylan esterase (EC 3.1.1.72); cephalosporin-C deacetylase (EC 3.1.1.41).	CE : Carbohydrate Esterases	9-232	6.7e-15
EP3_GE002126	GH109	[GH109] : 伪-N-acetylgalactosaminidase (EC 3.2.1.49)	GH : Glycoside Hydrolases	1-109	7.9e-12
EP3_GE002127	GH109	[GH109] : 伪-N-acetylgalactosaminidase (EC 3.2.1.49)	GH : Glycoside Hydrolases	53-112	9.1e-08
EP3_GE002144	CE1	[CE1] : acetyl xylan esterase (EC 3.1.1.72); cinnamoyl esterase (EC 3.1.1.-); feruloyl esterase (EC 3.1.1.73); carboxylesterase (EC 3.1.1.1); S-formylglutathione hydrolase (EC 3.1.2.12); diacylglycerol O-acyltransferase (EC 2.3.1.20); trehalose 6-O-mycolyltransferase (EC 2.3.1.122)	CE : Carbohydrate Esterases	29-244	1.1e-13
EP3_GE002157	GH73	[GH73] : lysozyme (EC 3.2.1.17); mannosyl-glycoprotein endo-尾-N-acetylglucosaminidase (EC 3.2.1.96); peptidoglycan hydrolase with endo-尾-N-acetylglucosaminidase specificity (EC 3.2.1.-)	GH : Glycoside Hydrolases	253-383	1.5e-35
EP3_GE002165	GT4	[GT4] : sucrose synthase (EC 2.4.1.13); sucrose-phosphate synthase (EC 2.4.1.14); 伪-glucosyltransferase (EC 2.4.1.52); lipopolysaccharide N-acetylglucosaminyltransferase (EC 2.4.1.56); phosphatidylinositol 伪-mannosyltransferase (EC 2.4.1.57); GDP-Man: Man1GlcNAc2-PP-dolichol 伪-1,3-mannosyltransferase (EC 2.4.1.132); GDP-Man: Man3GlcNAc2-PP-dolichol/Man4GlcNAc2-PP-dolichol 伪-1,2-mannosyltransferas…	GT : GlycosylTransferases	187-336	9.4e-32
EP3_GE002245	CBM34;GH13	[CBM34] : Modules of approx. 120 residues. Granular starch-binding function has been demonstrated in the case of Thermoactinomyces vulgaris R-47 脦卤-amylase 1 (TVAI). ;[GH13] : 伪-amylase (EC 3.2.1.1); pullulanase (EC 3.2.1.41); cyclomaltodextrin glucanotransferase (EC 2.4.1.19); cyclomaltodextrinase (EC 3.2.1.54); trehalose-6-phosphate hydrolase (EC 3.2.1.93); oligo-伪-glucosidase (EC 3.2.1.10); ma…	CBM : Carbohydrate-Binding Modules;GH : Glycoside Hydrolases	6-127;176-475	7.8e-24;3.6e-102
EP3_GE002264	GH1	[GH1] : 尾-glucosidase (EC 3.2.1.21); 尾-galactosidase (EC 3.2.1.23); 尾-mannosidase (EC 3.2.1.25); 尾-glucuronidase (EC 3.2.1.31); 尾-xylosidase (EC 3.2.1.37); 尾-D-fucosidase (EC 3.2.1.38); phlorizin hydrolase (EC 3.2.1.62); exo-尾-1,4-glucanase (EC 3.2.1.74); 6-phospho-尾-galactosidase (EC 3.2.1.85); 6-phospho-尾-glucosidase (EC 3.2.1.86); strictosidine 尾-glucosidase (EC 3.2.1.105); lactase (EC 3.2.1.1…	GH : Glycoside Hydrolases	7-476	3.9e-153
EP3_GE002265	GH1	[GH1] : 尾-glucosidase (EC 3.2.1.21); 尾-galactosidase (EC 3.2.1.23); 尾-mannosidase (EC 3.2.1.25); 尾-glucuronidase (EC 3.2.1.31); 尾-xylosidase (EC 3.2.1.37); 尾-D-fucosidase (EC 3.2.1.38); phlorizin hydrolase (EC 3.2.1.62); exo-尾-1,4-glucanase (EC 3.2.1.74); 6-phospho-尾-galactosidase (EC 3.2.1.85); 6-phospho-尾-glucosidase (EC 3.2.1.86); strictosidine 尾-glucosidase (EC 3.2.1.105); lactase (EC 3.2.1.1…	GH : Glycoside Hydrolases	6-476	8.4e-145
EP3_GE002269	GT2	[GT2] : cellulose synthase (EC 2.4.1.12); chitin synthase (EC 2.4.1.16); dolichyl-phosphate 尾-D-mannosyltransferase (EC 2.4.1.83); dolichyl-phosphate 尾-glucosyltransferase (EC 2.4.1.117); N-acetylglucosaminyltransferase (EC 2.4.1.-); N-acetylgalactosaminyltransferase (EC 2.4.1.-); hyaluronan synthase (EC 2.4.1.212); chitin oligosaccharide synthase (EC 2.4.1.-); 尾-1,3-glucan synthase (EC 2.4.1.34)…	GT : GlycosylTransferases	7-155	2.8e-36
EP3_GE002292	GH25	[GH25] : lysozyme (EC 3.2.1.17)	GH : Glycoside Hydrolases	32-201	3.2e-27
EP3_GE002314	GT4	[GT4] : sucrose synthase (EC 2.4.1.13); sucrose-phosphate synthase (EC 2.4.1.14); 伪-glucosyltransferase (EC 2.4.1.52); lipopolysaccharide N-acetylglucosaminyltransferase (EC 2.4.1.56); phosphatidylinositol 伪-mannosyltransferase (EC 2.4.1.57); GDP-Man: Man1GlcNAc2-PP-dolichol 伪-1,3-mannosyltransferase (EC 2.4.1.132); GDP-Man: Man3GlcNAc2-PP-dolichol/Man4GlcNAc2-PP-dolichol 伪-1,2-mannosyltransferas…	GT : GlycosylTransferases	326-478	4.9e-33
EP3_GE002315	GT4	[GT4] : sucrose synthase (EC 2.4.1.13); sucrose-phosphate synthase (EC 2.4.1.14); 伪-glucosyltransferase (EC 2.4.1.52); lipopolysaccharide N-acetylglucosaminyltransferase (EC 2.4.1.56); phosphatidylinositol 伪-mannosyltransferase (EC 2.4.1.57); GDP-Man: Man1GlcNAc2-PP-dolichol 伪-1,3-mannosyltransferase (EC 2.4.1.132); GDP-Man: Man3GlcNAc2-PP-dolichol/Man4GlcNAc2-PP-dolichol 伪-1,2-mannosyltransferas…	GT : GlycosylTransferases	327-471	1.3e-32
EP3_GE002317	CBM50	[CBM50] : Modules of approx. 50 residues found attached to various enzymes from families GH18, GH19, GH23, GH24, GH25 and GH73, i.e. enzymes cleaving either chitin or peptidoglycan. Binding to chitopentaose demonstrated in the case of Pteris ryukyuensis chitinase A [Ohnuma T et al. (2008) J. Biol. Chem. 283:5178-87 (PMID: 18083709)]. CBM50 modules are also found in a multitude of other enzymes ta…	CBM : Carbohydrate-Binding Modules	30-71	2.4e-10
EP3_GE002378	CE10	[CE10] : arylesterase (EC 3.1.1.-); carboxyl esterase (EC 3.1.1.3); acetylcholinesterase (EC 3.1.1.7); cholinesterase (EC 3.1.1.8); sterol esterase (EC 3.1.1.13); brefeldin A esterase (EC 3.1.1.-).	CE : Carbohydrate Esterases	27-244	7e-31
EP3_GE002397	CE10	[CE10] : arylesterase (EC 3.1.1.-); carboxyl esterase (EC 3.1.1.3); acetylcholinesterase (EC 3.1.1.7); cholinesterase (EC 3.1.1.8); sterol esterase (EC 3.1.1.13); brefeldin A esterase (EC 3.1.1.-).	CE : Carbohydrate Esterases	48-244	8.3e-08
EP3_GE002413	CE10	[CE10] : arylesterase (EC 3.1.1.-); carboxyl esterase (EC 3.1.1.3); acetylcholinesterase (EC 3.1.1.7); cholinesterase (EC 3.1.1.8); sterol esterase (EC 3.1.1.13); brefeldin A esterase (EC 3.1.1.-).	CE : Carbohydrate Esterases	97-244	1.4e-09
EP3_GE002451	CBM40	[CBM40] : Modules of approx. 200 residues, found at the N-terminus of GH33 sialidases. Can also be found inserted in the 尾-propeller of GH33 sialidases. The sialic acid binding function has been demonstrated for the N-terminal CBM40 of Vibrio cholerae sialidase (Moustafa et al. (2004) J Biol Chem 279:40819-26) (PMID: 15226294).	CBM : Carbohydrate-Binding Modules	132-250	8.1e-10
EP3_GE002459	GH1	[GH1] : 尾-glucosidase (EC 3.2.1.21); 尾-galactosidase (EC 3.2.1.23); 尾-mannosidase (EC 3.2.1.25); 尾-glucuronidase (EC 3.2.1.31); 尾-xylosidase (EC 3.2.1.37); 尾-D-fucosidase (EC 3.2.1.38); phlorizin hydrolase (EC 3.2.1.62); exo-尾-1,4-glucanase (EC 3.2.1.74); 6-phospho-尾-galactosidase (EC 3.2.1.85); 6-phospho-尾-glucosidase (EC 3.2.1.86); strictosidine 尾-glucosidase (EC 3.2.1.105); lactase (EC 3.2.1.1…	GH : Glycoside Hydrolases	4-457	7.3e-133
EP3_GE002463	CBM50	[CBM50] : Modules of approx. 50 residues found attached to various enzymes from families GH18, GH19, GH23, GH24, GH25 and GH73, i.e. enzymes cleaving either chitin or peptidoglycan. Binding to chitopentaose demonstrated in the case of Pteris ryukyuensis chitinase A [Ohnuma T et al. (2008) J. Biol. Chem. 283:5178-87 (PMID: 18083709)]. CBM50 modules are also found in a multitude of other enzymes ta…	CBM : Carbohydrate-Binding Modules	32-73	1.2e-12
EP3_GE002464	CBM50	[CBM50] : Modules of approx. 50 residues found attached to various enzymes from families GH18, GH19, GH23, GH24, GH25 and GH73, i.e. enzymes cleaving either chitin or peptidoglycan. Binding to chitopentaose demonstrated in the case of Pteris ryukyuensis chitinase A [Ohnuma T et al. (2008) J. Biol. Chem. 283:5178-87 (PMID: 18083709)]. CBM50 modules are also found in a multitude of other enzymes ta…	CBM : Carbohydrate-Binding Modules	32-74	3.7e-14
EP3_GE002525	GH25	[GH25] : lysozyme (EC 3.2.1.17)	GH : Glycoside Hydrolases	248-424	2.9e-32
EP3_GE002559	GH1	[GH1] : 尾-glucosidase (EC 3.2.1.21); 尾-galactosidase (EC 3.2.1.23); 尾-mannosidase (EC 3.2.1.25); 尾-glucuronidase (EC 3.2.1.31); 尾-xylosidase (EC 3.2.1.37); 尾-D-fucosidase (EC 3.2.1.38); phlorizin hydrolase (EC 3.2.1.62); exo-尾-1,4-glucanase (EC 3.2.1.74); 6-phospho-尾-galactosidase (EC 3.2.1.85); 6-phospho-尾-glucosidase (EC 3.2.1.86); strictosidine 尾-glucosidase (EC 3.2.1.105); lactase (EC 3.2.1.1…	GH : Glycoside Hydrolases	2-473	9.8e-151
EP3_GE002616	CE3	[CE3] : acetyl xylan esterase (EC 3.1.1.72).	CE : Carbohydrate Esterases	66-215	1e-11
EP3_GE002630	GT2	[GT2] : cellulose synthase (EC 2.4.1.12); chitin synthase (EC 2.4.1.16); dolichyl-phosphate 尾-D-mannosyltransferase (EC 2.4.1.83); dolichyl-phosphate 尾-glucosyltransferase (EC 2.4.1.117); N-acetylglucosaminyltransferase (EC 2.4.1.-); N-acetylgalactosaminyltransferase (EC 2.4.1.-); hyaluronan synthase (EC 2.4.1.212); chitin oligosaccharide synthase (EC 2.4.1.-); 尾-1,3-glucan synthase (EC 2.4.1.34)…	GT : GlycosylTransferases	8-155	5.6e-23
EP3_GE002678	CE1	[CE1] : acetyl xylan esterase (EC 3.1.1.72); cinnamoyl esterase (EC 3.1.1.-); feruloyl esterase (EC 3.1.1.73); carboxylesterase (EC 3.1.1.1); S-formylglutathione hydrolase (EC 3.1.2.12); diacylglycerol O-acyltransferase (EC 2.3.1.20); trehalose 6-O-mycolyltransferase (EC 2.3.1.122)	CE : Carbohydrate Esterases	80-292	7e-08
EP3_GE002724	GH1	[GH1] : 尾-glucosidase (EC 3.2.1.21); 尾-galactosidase (EC 3.2.1.23); 尾-mannosidase (EC 3.2.1.25); 尾-glucuronidase (EC 3.2.1.31); 尾-xylosidase (EC 3.2.1.37); 尾-D-fucosidase (EC 3.2.1.38); phlorizin hydrolase (EC 3.2.1.62); exo-尾-1,4-glucanase (EC 3.2.1.74); 6-phospho-尾-galactosidase (EC 3.2.1.85); 6-phospho-尾-glucosidase (EC 3.2.1.86); strictosidine 尾-glucosidase (EC 3.2.1.105); lactase (EC 3.2.1.1…	GH : Glycoside Hydrolases	3-458	2.6e-132
EP3_GE002726	CE6;CE6	[CE6] : acetyl xylan esterase (EC 3.1.1.72).	CE : Carbohydrate Esterases	168-215;291-326	0.00017;3.1e-05
EP3_GE002784	CE1	[CE1] : acetyl xylan esterase (EC 3.1.1.72); cinnamoyl esterase (EC 3.1.1.-); feruloyl esterase (EC 3.1.1.73); carboxylesterase (EC 3.1.1.1); S-formylglutathione hydrolase (EC 3.1.2.12); diacylglycerol O-acyltransferase (EC 2.3.1.20); trehalose 6-O-mycolyltransferase (EC 2.3.1.122)	CE : Carbohydrate Esterases	82-292	1.5e-09
EP3_GE002805	CBM50	[CBM50] : Modules of approx. 50 residues found attached to various enzymes from families GH18, GH19, GH23, GH24, GH25 and GH73, i.e. enzymes cleaving either chitin or peptidoglycan. Binding to chitopentaose demonstrated in the case of Pteris ryukyuensis chitinase A [Ohnuma T et al. (2008) J. Biol. Chem. 283:5178-87 (PMID: 18083709)]. CBM50 modules are also found in a multitude of other enzymes ta…	CBM : Carbohydrate-Binding Modules	54-96	3.6e-10
EP3_GE002816	CE2	[CE2] : acetyl xylan esterase (EC 3.1.1.72).	CE : Carbohydrate Esterases	139-311	1.1e-13
EP3_GE002844	GH42	[GH42] : 尾-galactosidase (EC 3.2.1.23); 伪-L-arabinopyranosidase (EC 3.2.1.-)	GH : Glycoside Hydrolases	15-394	1.1e-153
EP3_GE002856	GH2	[GH2] : 尾-galactosidase (EC 3.2.1.23) ; 尾-mannosidase (EC 3.2.1.25); 尾-glucuronidase (EC 3.2.1.31); 伪-L-arabinofuranosidase (EC 3.2.1.55); mannosylglycoprotein endo-尾-mannosidase (EC 3.2.1.152); exo-尾-glucosaminidase (EC 3.2.1.165); 伪-L-arabinopyranosidase (EC 3.2.1.-); 尾-galacturonidase (EC 3.2.1.-); 尾-xylosidase (EC 3.2.1.37)	GH : Glycoside Hydrolases	19-622	1.9e-148
EP3_GE002858	GH36	[GH36] : 伪-galactosidase (EC 3.2.1.22); 伪-N-acetylgalactosaminidase (EC 3.2.1.49); stachyose synthase (EC 2.4.1.67); raffinose synthase (EC 2.4.1.82)	GH : Glycoside Hydrolases	18-718	1.7e-275
EP3_GE002887	GH38	[GH38] : 伪-mannosidase (EC 3.2.1.24); mannosyl-oligosaccharide 伪-1,2-mannosidase (EC 3.2.1.113); mannosyl-oligosaccharide 伪-1,3-1,6-mannosidase (EC 3.2.1.114); 伪-2-O-mannosylglycerate hydrolase (EC 3.2.1.170); mannosyl-oligosaccharide 伪-1,3-mannosidase (EC 3.2.1.-)	GH : Glycoside Hydrolases	5-262	1.9e-74
EP3_GE002890	GH1	[GH1] : 尾-glucosidase (EC 3.2.1.21); 尾-galactosidase (EC 3.2.1.23); 尾-mannosidase (EC 3.2.1.25); 尾-glucuronidase (EC 3.2.1.31); 尾-xylosidase (EC 3.2.1.37); 尾-D-fucosidase (EC 3.2.1.38); phlorizin hydrolase (EC 3.2.1.62); exo-尾-1,4-glucanase (EC 3.2.1.74); 6-phospho-尾-galactosidase (EC 3.2.1.85); 6-phospho-尾-glucosidase (EC 3.2.1.86); strictosidine 尾-glucosidase (EC 3.2.1.105); lactase (EC 3.2.1.1…	GH : Glycoside Hydrolases	7-484	2.6e-173
EP3_GE002899	GH1	[GH1] : 尾-glucosidase (EC 3.2.1.21); 尾-galactosidase (EC 3.2.1.23); 尾-mannosidase (EC 3.2.1.25); 尾-glucuronidase (EC 3.2.1.31); 尾-xylosidase (EC 3.2.1.37); 尾-D-fucosidase (EC 3.2.1.38); phlorizin hydrolase (EC 3.2.1.62); exo-尾-1,4-glucanase (EC 3.2.1.74); 6-phospho-尾-galactosidase (EC 3.2.1.85); 6-phospho-尾-glucosidase (EC 3.2.1.86); strictosidine 尾-glucosidase (EC 3.2.1.105); lactase (EC 3.2.1.1…	GH : Glycoside Hydrolases	2-476	1.6e-151
EP3_GE002900	GH1	[GH1] : 尾-glucosidase (EC 3.2.1.21); 尾-galactosidase (EC 3.2.1.23); 尾-mannosidase (EC 3.2.1.25); 尾-glucuronidase (EC 3.2.1.31); 尾-xylosidase (EC 3.2.1.37); 尾-D-fucosidase (EC 3.2.1.38); phlorizin hydrolase (EC 3.2.1.62); exo-尾-1,4-glucanase (EC 3.2.1.74); 6-phospho-尾-galactosidase (EC 3.2.1.85); 6-phospho-尾-glucosidase (EC 3.2.1.86); strictosidine 尾-glucosidase (EC 3.2.1.105); lactase (EC 3.2.1.1…	GH : Glycoside Hydrolases	9-483	5.2e-148
EP3_GE002903	GH65	[GH65] : 伪,伪-trehalase (EC 3.2.1.28); maltose phosphorylase (EC 2.4.1.8); trehalose phosphorylase (EC 2.4.1.64); kojibiose phosphorylase (EC 2.4.1.230); trehalose-6-phosphate phosphorylase (EC 2.4.1.216); nigerose phosphorylase (EC 2.4.1.279); 3-O-伪-glucopyranosyl-L-rhamnose phosphorylase (EC 2.4.1.282); 2-O-伪-glucopyranosylglycerol: phosphate 尾-glucosyltransferase (EC 2.4.1.-); 伪-glucosyl-1,2-尾-…	GH : Glycoside Hydrolases	303-666	3.5e-129
EP3_GE002906	GH78	[GH78] : 伪-L-rhamnosidase (EC 3.2.1.40); rhamnogalacturonan 伪-L-rhamnohydrolase (EC 3.2.1.174); L-Rhap-伪-1,3-D-Apif -specific 伪-1,3-L-rhamnosidase (EC 3.2.1.-)	GH : Glycoside Hydrolases	73-522	8.7e-67
EP3_GE002910	GH31	[GH31] : 伪-glucosidase (EC 3.2.1.20); 伪-galactosidase (EC 3.2.1.22); 伪-mannosidase (EC 3.2.1.24); 伪-1,3-glucosidase (EC 3.2.1.84); sucrase-isomaltase (EC 3.2.1.48) (EC 3.2.1.10); 伪-xylosidase (EC 3.2.1.177); 伪-glucan lyase (EC 4.2.2.13); isomaltosyltransferase (EC 2.4.1.-); oligosaccharide 伪-1,4-glucosyltransferase (EC 2.4.1.161); sulfoquinovosidase (EC 3.2.1.-)	GH : Glycoside Hydrolases	230-671	9.3e-167
EP3_GE002941	CE10	[CE10] : arylesterase (EC 3.1.1.-); carboxyl esterase (EC 3.1.1.3); acetylcholinesterase (EC 3.1.1.7); cholinesterase (EC 3.1.1.8); sterol esterase (EC 3.1.1.13); brefeldin A esterase (EC 3.1.1.-).	CE : Carbohydrate Esterases	29-235	4.1e-27
EP3_GE002942	CE10	[CE10] : arylesterase (EC 3.1.1.-); carboxyl esterase (EC 3.1.1.3); acetylcholinesterase (EC 3.1.1.7); cholinesterase (EC 3.1.1.8); sterol esterase (EC 3.1.1.13); brefeldin A esterase (EC 3.1.1.-).	CE : Carbohydrate Esterases	34-237	5.9e-26
EP3_GE002974	GH4	[GH4] : maltose-6-phosphate glucosidase (EC 3.2.1.122); 伪-glucosidase (EC 3.2.1.20); 伪-galactosidase (EC 3.2.1.22); 6-phospho-尾-glucosidase (EC 3.2.1.86); 伪-glucuronidase (EC 3.2.1.139); 伪-galacturonase (EC 3.2.1.67); palatinase (EC 3.2.1.-)	GH : Glycoside Hydrolases	8-185	8.8e-71
EP3_GE002978	GH4	[GH4] : maltose-6-phosphate glucosidase (EC 3.2.1.122); 伪-glucosidase (EC 3.2.1.20); 伪-galactosidase (EC 3.2.1.22); 6-phospho-尾-glucosidase (EC 3.2.1.86); 伪-glucuronidase (EC 3.2.1.139); 伪-galacturonase (EC 3.2.1.67); palatinase (EC 3.2.1.-)	GH : Glycoside Hydrolases	12-188	1.4e-70
EP3_GE002982	GH13	[GH13] : 伪-amylase (EC 3.2.1.1); pullulanase (EC 3.2.1.41); cyclomaltodextrin glucanotransferase (EC 2.4.1.19); cyclomaltodextrinase (EC 3.2.1.54); trehalose-6-phosphate hydrolase (EC 3.2.1.93); oligo-伪-glucosidase (EC 3.2.1.10); maltogenic amylase (EC 3.2.1.133); neopullulanase (EC 3.2.1.135); 伪-glucosidase (EC 3.2.1.20); maltotetraose-forming 伪-amylase (EC 3.2.1.60); isoamylase (EC 3.2.1.68); g…	GH : Glycoside Hydrolases	27-380	8.9e-163
EP3_GE002983	GH1	[GH1] : 尾-glucosidase (EC 3.2.1.21); 尾-galactosidase (EC 3.2.1.23); 尾-mannosidase (EC 3.2.1.25); 尾-glucuronidase (EC 3.2.1.31); 尾-xylosidase (EC 3.2.1.37); 尾-D-fucosidase (EC 3.2.1.38); phlorizin hydrolase (EC 3.2.1.62); exo-尾-1,4-glucanase (EC 3.2.1.74); 6-phospho-尾-galactosidase (EC 3.2.1.85); 6-phospho-尾-glucosidase (EC 3.2.1.86); strictosidine 尾-glucosidase (EC 3.2.1.105); lactase (EC 3.2.1.1…	GH : Glycoside Hydrolases	3-460	1.8e-135
EP3_GE002985	GH38	[GH38] : 伪-mannosidase (EC 3.2.1.24); mannosyl-oligosaccharide 伪-1,2-mannosidase (EC 3.2.1.113); mannosyl-oligosaccharide 伪-1,3-1,6-mannosidase (EC 3.2.1.114); 伪-2-O-mannosylglycerate hydrolase (EC 3.2.1.170); mannosyl-oligosaccharide 伪-1,3-mannosidase (EC 3.2.1.-)	GH : Glycoside Hydrolases	5-273	5.6e-68
EP3_GE002986	GH125	[GH125] : exo-伪-1,6-mannosidase (EC 3.2.1.-)	GH : Glycoside Hydrolases	25-420	1.2e-169
EP3_GE002988	GH92	[GH92] : mannosyl-oligosaccharide 伪-1,2-mannosidase (EC 3.2.1.113); mannosyl-oligosaccharide 伪-1,3-mannosidase (EC 3.2.1.-); mannosyl-oligosaccharide 伪-1,6-mannosidase (EC 3.2.1.-); 伪-mannosidase (EC 3.2.1.24); 伪-1,2-mannosidase (EC 3.2.1.-); 伪-1,3-mannosidase (EC 3.2.1.-); 伪-1,4-mannosidase (EC 3.2.1.-); mannosyl-1-phosphodiester 伪-1,P-mannosidase (EC 3.2.1.-)	GH : Glycoside Hydrolases	218-706	3.4e-142
EP3_GE002996	GH13	[GH13] : 伪-amylase (EC 3.2.1.1); pullulanase (EC 3.2.1.41); cyclomaltodextrin glucanotransferase (EC 2.4.1.19); cyclomaltodextrinase (EC 3.2.1.54); trehalose-6-phosphate hydrolase (EC 3.2.1.93); oligo-伪-glucosidase (EC 3.2.1.10); maltogenic amylase (EC 3.2.1.133); neopullulanase (EC 3.2.1.135); 伪-glucosidase (EC 3.2.1.20); maltotetraose-forming 伪-amylase (EC 3.2.1.60); isoamylase (EC 3.2.1.68); g…	GH : Glycoside Hydrolases	28-363	6.1e-147
EP3_GE003000	GH20	[GH20] : 尾-hexosaminidase (EC 3.2.1.52); lacto-N-biosidase (EC 3.2.1.140); 尾-1,6-N-acetylglucosaminidase (EC 3.2.1.-); 尾-6-SO3-N-acetylglucosaminidase (EC 3.2.1.-)	GH : Glycoside Hydrolases	82-394	1.7e-34
EP3_GE003017	GH31	[GH31] : 伪-glucosidase (EC 3.2.1.20); 伪-galactosidase (EC 3.2.1.22); 伪-mannosidase (EC 3.2.1.24); 伪-1,3-glucosidase (EC 3.2.1.84); sucrase-isomaltase (EC 3.2.1.48) (EC 3.2.1.10); 伪-xylosidase (EC 3.2.1.177); 伪-glucan lyase (EC 4.2.2.13); isomaltosyltransferase (EC 2.4.1.-); oligosaccharide 伪-1,4-glucosyltransferase (EC 2.4.1.161); sulfoquinovosidase (EC 3.2.1.-)	GH : Glycoside Hydrolases	237-674	4.3e-137
EP3_GE003058	CBM48;GH13	[CBM48] : Modules of approx. 100 residues with glycogen-binding function, appended to GH13 modules. Also found in the beta subunit (glycogen-binding) of AMP-activated protein kinases (AMPK) ;[GH13] : 伪-amylase (EC 3.2.1.1); pullulanase (EC 3.2.1.41); cyclomaltodextrin glucanotransferase (EC 2.4.1.19); cyclomaltodextrinase (EC 3.2.1.54); trehalose-6-phosphate hydrolase (EC 3.2.1.93); oligo-伪-gluco…	CBM : Carbohydrate-Binding Modules;GH : Glycoside Hydrolases	28-107;175-474	1.2e-18;3.2e-119
EP3_GE003061	GT5	[GT5] : UDP-Glc: glycogen glucosyltransferase (EC 2.4.1.11); ADP-Glc: starch glucosyltransferase (EC 2.4.1.21); NDP-Glc: starch glucosyltransferase (EC 2.4.1.242); UDP-Glc: 伪-1,3-glucan synthase (EC 2.4.1.183) UDP-Glc: 伪-1,4-glucan synthase (EC 2.4.1.-)	GT : GlycosylTransferases	3-474	9.1e-180
EP3_GE003062	GT35	[GT35] : glycogen or starch phosphorylase (EC 2.4.1.1).	GT : GlycosylTransferases	93-794	1.1e-252
EP3_GE003063	CBM34;GH13	[CBM34] : Modules of approx. 120 residues. Granular starch-binding function has been demonstrated in the case of Thermoactinomyces vulgaris R-47 脦卤-amylase 1 (TVAI). ;[GH13] : 伪-amylase (EC 3.2.1.1); pullulanase (EC 3.2.1.41); cyclomaltodextrin glucanotransferase (EC 2.4.1.19); cyclomaltodextrinase (EC 3.2.1.54); trehalose-6-phosphate hydrolase (EC 3.2.1.93); oligo-伪-glucosidase (EC 3.2.1.10); ma…	CBM : Carbohydrate-Binding Modules;GH : Glycoside Hydrolases	13-96;188-496	3.8e-08;1e-77
EP3_GE003066	GH65	[GH65] : 伪,伪-trehalase (EC 3.2.1.28); maltose phosphorylase (EC 2.4.1.8); trehalose phosphorylase (EC 2.4.1.64); kojibiose phosphorylase (EC 2.4.1.230); trehalose-6-phosphate phosphorylase (EC 2.4.1.216); nigerose phosphorylase (EC 2.4.1.279); 3-O-伪-glucopyranosyl-L-rhamnose phosphorylase (EC 2.4.1.282); 2-O-伪-glucopyranosylglycerol: phosphate 尾-glucosyltransferase (EC 2.4.1.-); 伪-glucosyl-1,2-尾-…	GH : Glycoside Hydrolases	427-836	3e-124
EN5_GE000008	CE12	[CE12] : pectin acetylesterase (EC 3.1.1.-); rhamnogalacturonan acetylesterase (EC 3.1.1.-); acetyl xylan esterase (EC 3.1.1.72)	CE : Carbohydrate Esterases	53-297	1.5e-11
EN5_GE000093	CBM4	[CBM4] : Modules of approx. 150 residues found in bacterial enzymes. Binding of these modules has been demonstrated with xylan, 尾-1,3-glucan, 尾-1,3-1,4-glucan, 尾-1,6-glucan and amorphous cellulose but not with crystalline cellulose.	CBM : Carbohydrate-Binding Modules	243-357	2.8e-06
EN5_GE000098	GH25;CBM50	[CBM50] : Modules of approx. 50 residues found attached to various enzymes from families GH18, GH19, GH23, GH24, GH25 and GH73, i.e. enzymes cleaving either chitin or peptidoglycan. Binding to chitopentaose demonstrated in the case of Pteris ryukyuensis chitinase A [Ohnuma T et al. (2008) J. Biol. Chem. 283:5178-87 (PMID: 18083709)]. CBM50 modules are also found in a multitude of other enzymes ta…	CBM : Carbohydrate-Binding Modules;GH : Glycoside Hydrolases	35-210;344-386	4.2e-33;2.5e-13
EN5_GE000117	GH65	[GH65] : 伪,伪-trehalase (EC 3.2.1.28); maltose phosphorylase (EC 2.4.1.8); trehalose phosphorylase (EC 2.4.1.64); kojibiose phosphorylase (EC 2.4.1.230); trehalose-6-phosphate phosphorylase (EC 2.4.1.216); nigerose phosphorylase (EC 2.4.1.279); 3-O-伪-glucopyranosyl-L-rhamnose phosphorylase (EC 2.4.1.282); 2-O-伪-glucopyranosylglycerol: phosphate 尾-glucosyltransferase (EC 2.4.1.-); 伪-glucosyl-1,2-尾-…	GH : Glycoside Hydrolases	322-693	3e-150
EN5_GE000157	GT51	[GT51] : murein polymerase (EC 2.4.1.129).	GT : GlycosylTransferases	82-261	3.7e-65
EN5_GE000167	CE10	[CE10] : arylesterase (EC 3.1.1.-); carboxyl esterase (EC 3.1.1.3); acetylcholinesterase (EC 3.1.1.7); cholinesterase (EC 3.1.1.8); sterol esterase (EC 3.1.1.13); brefeldin A esterase (EC 3.1.1.-).	CE : Carbohydrate Esterases	4-229	2e-30
EN5_GE000234	GH23	[GH23] : lysozyme type G (EC 3.2.1.17); peptidoglycan lyase (EC 4.2.2.n1) also known in the literature as peptidoglycan lytic transglycosylase; chitinase (EC 3.2.1.14)	GH : Glycoside Hydrolases	1378-1443	4e-07
EN5_GE000403	GT51	[GT51] : murein polymerase (EC 2.4.1.129).	GT : GlycosylTransferases	90-266	3.3e-63
EN5_GE000435	GT4	[GT4] : sucrose synthase (EC 2.4.1.13); sucrose-phosphate synthase (EC 2.4.1.14); 伪-glucosyltransferase (EC 2.4.1.52); lipopolysaccharide N-acetylglucosaminyltransferase (EC 2.4.1.56); phosphatidylinositol 伪-mannosyltransferase (EC 2.4.1.57); GDP-Man: Man1GlcNAc2-PP-dolichol 伪-1,3-mannosyltransferase (EC 2.4.1.132); GDP-Man: Man3GlcNAc2-PP-dolichol/Man4GlcNAc2-PP-dolichol 伪-1,2-mannosyltransferas…	GT : GlycosylTransferases	161-305	7.3e-21
EN5_GE000436	GT4	[GT4] : sucrose synthase (EC 2.4.1.13); sucrose-phosphate synthase (EC 2.4.1.14); 伪-glucosyltransferase (EC 2.4.1.52); lipopolysaccharide N-acetylglucosaminyltransferase (EC 2.4.1.56); phosphatidylinositol 伪-mannosyltransferase (EC 2.4.1.57); GDP-Man: Man1GlcNAc2-PP-dolichol 伪-1,3-mannosyltransferase (EC 2.4.1.132); GDP-Man: Man3GlcNAc2-PP-dolichol/Man4GlcNAc2-PP-dolichol 伪-1,2-mannosyltransferas…	GT : GlycosylTransferases	199-348	5.2e-32
EN5_GE000451	GT19	[GT19] : lipid-A-disaccharide synthase (EC 2.4.1.182).	GT : GlycosylTransferases	170-302	1.8e-06
EN5_GE000458	GH109	[GH109] : 伪-N-acetylgalactosaminidase (EC 3.2.1.49)	GH : Glycoside Hydrolases	2-113	2.3e-09
EN5_GE000460	GH25	[GH25] : lysozyme (EC 3.2.1.17)	GH : Glycoside Hydrolases	66-211	2.2e-23
EN5_GE000470	GT4	[GT4] : sucrose synthase (EC 2.4.1.13); sucrose-phosphate synthase (EC 2.4.1.14); 伪-glucosyltransferase (EC 2.4.1.52); lipopolysaccharide N-acetylglucosaminyltransferase (EC 2.4.1.56); phosphatidylinositol 伪-mannosyltransferase (EC 2.4.1.57); GDP-Man: Man1GlcNAc2-PP-dolichol 伪-1,3-mannosyltransferase (EC 2.4.1.132); GDP-Man: Man3GlcNAc2-PP-dolichol/Man4GlcNAc2-PP-dolichol 伪-1,2-mannosyltransferas…	GT : GlycosylTransferases	187-326	4.9e-28
EN5_GE000472	GT32	[GT32] : 伪-1,6-mannosyltransferase (EC 2.4.1.-); 伪-1,4-N-acetylglucosaminyltransferase (EC 2.4.1.-); 伪-1,4-N-acetylgalactosaminyltransferase (EC 2.4.1.-); GDP-Man: inositol-phosphorylceramide transferase (EC 2.4.1.-); UDP-Gal: 尾-galactoside 伪-1,4-galactosyltransferase (EC 2.4.1.-); UDP-Gal: lactose/N-acetyl-lactosamine 伪-1,4-galactosyltransferase (EC 2.4.1.-)	GT : GlycosylTransferases	82-160	7.6e-18
EN5_GE000473	GT2	[GT2] : cellulose synthase (EC 2.4.1.12); chitin synthase (EC 2.4.1.16); dolichyl-phosphate 尾-D-mannosyltransferase (EC 2.4.1.83); dolichyl-phosphate 尾-glucosyltransferase (EC 2.4.1.117); N-acetylglucosaminyltransferase (EC 2.4.1.-); N-acetylgalactosaminyltransferase (EC 2.4.1.-); hyaluronan synthase (EC 2.4.1.212); chitin oligosaccharide synthase (EC 2.4.1.-); 尾-1,3-glucan synthase (EC 2.4.1.34)…	GT : GlycosylTransferases	7-146	2.3e-34
EN5_GE000537	GH1	[GH1] : 尾-glucosidase (EC 3.2.1.21); 尾-galactosidase (EC 3.2.1.23); 尾-mannosidase (EC 3.2.1.25); 尾-glucuronidase (EC 3.2.1.31); 尾-xylosidase (EC 3.2.1.37); 尾-D-fucosidase (EC 3.2.1.38); phlorizin hydrolase (EC 3.2.1.62); exo-尾-1,4-glucanase (EC 3.2.1.74); 6-phospho-尾-galactosidase (EC 3.2.1.85); 6-phospho-尾-glucosidase (EC 3.2.1.86); strictosidine 尾-glucosidase (EC 3.2.1.105); lactase (EC 3.2.1.1…	GH : Glycoside Hydrolases	31-483	2.2e-133
EN5_GE000565	GH109	[GH109] : 伪-N-acetylgalactosaminidase (EC 3.2.1.49)	GH : Glycoside Hydrolases	50-114	3.1e-05
EN5_GE000584	GH73	[GH73] : lysozyme (EC 3.2.1.17); mannosyl-glycoprotein endo-尾-N-acetylglucosaminidase (EC 3.2.1.96); peptidoglycan hydrolase with endo-尾-N-acetylglucosaminidase specificity (EC 3.2.1.-)	GH : Glycoside Hydrolases	644-779	6.5e-33
EN5_GE000658	CE1	[CE1] : acetyl xylan esterase (EC 3.1.1.72); cinnamoyl esterase (EC 3.1.1.-); feruloyl esterase (EC 3.1.1.73); carboxylesterase (EC 3.1.1.1); S-formylglutathione hydrolase (EC 3.1.2.12); diacylglycerol O-acyltransferase (EC 2.3.1.20); trehalose 6-O-mycolyltransferase (EC 2.3.1.122)	CE : Carbohydrate Esterases	26-265	2e-08
EN5_GE000674	CE7	[CE7] : acetyl xylan esterase (EC 3.1.1.72); cephalosporin-C deacetylase (EC 3.1.1.41).	CE : Carbohydrate Esterases	157-296	8.4e-10
EN5_GE000715	GT2	[GT2] : cellulose synthase (EC 2.4.1.12); chitin synthase (EC 2.4.1.16); dolichyl-phosphate 尾-D-mannosyltransferase (EC 2.4.1.83); dolichyl-phosphate 尾-glucosyltransferase (EC 2.4.1.117); N-acetylglucosaminyltransferase (EC 2.4.1.-); N-acetylgalactosaminyltransferase (EC 2.4.1.-); hyaluronan synthase (EC 2.4.1.212); chitin oligosaccharide synthase (EC 2.4.1.-); 尾-1,3-glucan synthase (EC 2.4.1.34)…	GT : GlycosylTransferases	45-219	1.8e-28
EN5_GE000719	GH126	[GH126] : 伪-amylase (EC 3.2.1.-)	GH : Glycoside Hydrolases	54-372	1.3e-120
EN5_GE000755	GH1	[GH1] : 尾-glucosidase (EC 3.2.1.21); 尾-galactosidase (EC 3.2.1.23); 尾-mannosidase (EC 3.2.1.25); 尾-glucuronidase (EC 3.2.1.31); 尾-xylosidase (EC 3.2.1.37); 尾-D-fucosidase (EC 3.2.1.38); phlorizin hydrolase (EC 3.2.1.62); exo-尾-1,4-glucanase (EC 3.2.1.74); 6-phospho-尾-galactosidase (EC 3.2.1.85); 6-phospho-尾-glucosidase (EC 3.2.1.86); strictosidine 尾-glucosidase (EC 3.2.1.105); lactase (EC 3.2.1.1…	GH : Glycoside Hydrolases	6-478	3.4e-146
EN5_GE000805	GT4	[GT4] : sucrose synthase (EC 2.4.1.13); sucrose-phosphate synthase (EC 2.4.1.14); 伪-glucosyltransferase (EC 2.4.1.52); lipopolysaccharide N-acetylglucosaminyltransferase (EC 2.4.1.56); phosphatidylinositol 伪-mannosyltransferase (EC 2.4.1.57); GDP-Man: Man1GlcNAc2-PP-dolichol 伪-1,3-mannosyltransferase (EC 2.4.1.132); GDP-Man: Man3GlcNAc2-PP-dolichol/Man4GlcNAc2-PP-dolichol 伪-1,2-mannosyltransferas…	GT : GlycosylTransferases	324-473	4.2e-28
EN5_GE000806	GT4	[GT4] : sucrose synthase (EC 2.4.1.13); sucrose-phosphate synthase (EC 2.4.1.14); 伪-glucosyltransferase (EC 2.4.1.52); lipopolysaccharide N-acetylglucosaminyltransferase (EC 2.4.1.56); phosphatidylinositol 伪-mannosyltransferase (EC 2.4.1.57); GDP-Man: Man1GlcNAc2-PP-dolichol 伪-1,3-mannosyltransferase (EC 2.4.1.132); GDP-Man: Man3GlcNAc2-PP-dolichol/Man4GlcNAc2-PP-dolichol 伪-1,2-mannosyltransferas…	GT : GlycosylTransferases	334-485	7.7e-26
EN5_GE000814	GT8;GT8	[GT8] : lipopolysaccharide 伪-1,3-galactosyltransferase (EC 2.4.1.44); UDP-Glc: (glucosyl)lipopolysaccharide 伪-1,2-glucosyltransferase (EC 2.4.1.-); lipopolysaccharide glucosyltransferase 1 (EC 2.4.1.58); glycogenin glucosyltransferase (EC 2.4.1.186); inositol 1-伪-galactosyltransferase (galactinol synthase) (EC 2.4.1.123); homogalacturonan 伪-1,4-galacturonosyltransferase (EC 2.4.1.43); UDP-GlcA: x…	GT : GlycosylTransferases	3-256;276-526	3.7e-55;2.1e-60
EN5_GE000825	GH2	[GH2] : 尾-galactosidase (EC 3.2.1.23) ; 尾-mannosidase (EC 3.2.1.25); 尾-glucuronidase (EC 3.2.1.31); 伪-L-arabinofuranosidase (EC 3.2.1.55); mannosylglycoprotein endo-尾-mannosidase (EC 3.2.1.152); exo-尾-glucosaminidase (EC 3.2.1.165); 伪-L-arabinopyranosidase (EC 3.2.1.-); 尾-galacturonidase (EC 3.2.1.-); 尾-xylosidase (EC 3.2.1.37)	GH : Glycoside Hydrolases	22-623	1.7e-147
EN5_GE000841	GH31	[GH31] : 伪-glucosidase (EC 3.2.1.20); 伪-galactosidase (EC 3.2.1.22); 伪-mannosidase (EC 3.2.1.24); 伪-1,3-glucosidase (EC 3.2.1.84); sucrase-isomaltase (EC 3.2.1.48) (EC 3.2.1.10); 伪-xylosidase (EC 3.2.1.177); 伪-glucan lyase (EC 4.2.2.13); isomaltosyltransferase (EC 2.4.1.-); oligosaccharide 伪-1,4-glucosyltransferase (EC 2.4.1.161); sulfoquinovosidase (EC 3.2.1.-)	GH : Glycoside Hydrolases	236-682	8e-132
EN5_GE000848	GH31	[GH31] : 伪-glucosidase (EC 3.2.1.20); 伪-galactosidase (EC 3.2.1.22); 伪-mannosidase (EC 3.2.1.24); 伪-1,3-glucosidase (EC 3.2.1.84); sucrase-isomaltase (EC 3.2.1.48) (EC 3.2.1.10); 伪-xylosidase (EC 3.2.1.177); 伪-glucan lyase (EC 4.2.2.13); isomaltosyltransferase (EC 2.4.1.-); oligosaccharide 伪-1,4-glucosyltransferase (EC 2.4.1.161); sulfoquinovosidase (EC 3.2.1.-)	GH : Glycoside Hydrolases	238-672	2.7e-138
EN5_GE000886	GT2	[GT2] : cellulose synthase (EC 2.4.1.12); chitin synthase (EC 2.4.1.16); dolichyl-phosphate 尾-D-mannosyltransferase (EC 2.4.1.83); dolichyl-phosphate 尾-glucosyltransferase (EC 2.4.1.117); N-acetylglucosaminyltransferase (EC 2.4.1.-); N-acetylgalactosaminyltransferase (EC 2.4.1.-); hyaluronan synthase (EC 2.4.1.212); chitin oligosaccharide synthase (EC 2.4.1.-); 尾-1,3-glucan synthase (EC 2.4.1.34)…	GT : GlycosylTransferases	6-165	4.7e-18
EN5_GE000903	GH1	[GH1] : 尾-glucosidase (EC 3.2.1.21); 尾-galactosidase (EC 3.2.1.23); 尾-mannosidase (EC 3.2.1.25); 尾-glucuronidase (EC 3.2.1.31); 尾-xylosidase (EC 3.2.1.37); 尾-D-fucosidase (EC 3.2.1.38); phlorizin hydrolase (EC 3.2.1.62); exo-尾-1,4-glucanase (EC 3.2.1.74); 6-phospho-尾-galactosidase (EC 3.2.1.85); 6-phospho-尾-glucosidase (EC 3.2.1.86); strictosidine 尾-glucosidase (EC 3.2.1.105); lactase (EC 3.2.1.1…	GH : Glycoside Hydrolases	2-474	8.1e-153
EN5_GE000904	GT2	[GT2] : cellulose synthase (EC 2.4.1.12); chitin synthase (EC 2.4.1.16); dolichyl-phosphate 尾-D-mannosyltransferase (EC 2.4.1.83); dolichyl-phosphate 尾-glucosyltransferase (EC 2.4.1.117); N-acetylglucosaminyltransferase (EC 2.4.1.-); N-acetylgalactosaminyltransferase (EC 2.4.1.-); hyaluronan synthase (EC 2.4.1.212); chitin oligosaccharide synthase (EC 2.4.1.-); 尾-1,3-glucan synthase (EC 2.4.1.34)…	GT : GlycosylTransferases	69-238	4.1e-31
EN5_GE000927	GH109	[GH109] : 伪-N-acetylgalactosaminidase (EC 3.2.1.49)	GH : Glycoside Hydrolases	2-114	3.6e-12
EN5_GE000928	GH109	[GH109] : 伪-N-acetylgalactosaminidase (EC 3.2.1.49)	GH : Glycoside Hydrolases	53-111	6.4e-08
EN5_GE000947	GT4	[GT4] : sucrose synthase (EC 2.4.1.13); sucrose-phosphate synthase (EC 2.4.1.14); 伪-glucosyltransferase (EC 2.4.1.52); lipopolysaccharide N-acetylglucosaminyltransferase (EC 2.4.1.56); phosphatidylinositol 伪-mannosyltransferase (EC 2.4.1.57); GDP-Man: Man1GlcNAc2-PP-dolichol 伪-1,3-mannosyltransferase (EC 2.4.1.132); GDP-Man: Man3GlcNAc2-PP-dolichol/Man4GlcNAc2-PP-dolichol 伪-1,2-mannosyltransferas…	GT : GlycosylTransferases	302-432	3.1e-27
EN5_GE000986	CBM50	[CBM50] : Modules of approx. 50 residues found attached to various enzymes from families GH18, GH19, GH23, GH24, GH25 and GH73, i.e. enzymes cleaving either chitin or peptidoglycan. Binding to chitopentaose demonstrated in the case of Pteris ryukyuensis chitinase A [Ohnuma T et al. (2008) J. Biol. Chem. 283:5178-87 (PMID: 18083709)]. CBM50 modules are also found in a multitude of other enzymes ta…	CBM : Carbohydrate-Binding Modules	74-116	6.8e-07
EN5_GE001026	CE2	[CE2] : acetyl xylan esterase (EC 3.1.1.72).	CE : Carbohydrate Esterases	140-312	5.3e-19
EN5_GE001054	GH13	[GH13] : 伪-amylase (EC 3.2.1.1); pullulanase (EC 3.2.1.41); cyclomaltodextrin glucanotransferase (EC 2.4.1.19); cyclomaltodextrinase (EC 3.2.1.54); trehalose-6-phosphate hydrolase (EC 3.2.1.93); oligo-伪-glucosidase (EC 3.2.1.10); maltogenic amylase (EC 3.2.1.133); neopullulanase (EC 3.2.1.135); 伪-glucosidase (EC 3.2.1.20); maltotetraose-forming 伪-amylase (EC 3.2.1.60); isoamylase (EC 3.2.1.68); g…	GH : Glycoside Hydrolases	24-370	8.5e-169
EN5_GE001082	GH1	[GH1] : 尾-glucosidase (EC 3.2.1.21); 尾-galactosidase (EC 3.2.1.23); 尾-mannosidase (EC 3.2.1.25); 尾-glucuronidase (EC 3.2.1.31); 尾-xylosidase (EC 3.2.1.37); 尾-D-fucosidase (EC 3.2.1.38); phlorizin hydrolase (EC 3.2.1.62); exo-尾-1,4-glucanase (EC 3.2.1.74); 6-phospho-尾-galactosidase (EC 3.2.1.85); 6-phospho-尾-glucosidase (EC 3.2.1.86); strictosidine 尾-glucosidase (EC 3.2.1.105); lactase (EC 3.2.1.1…	GH : Glycoside Hydrolases	1-453	9.8e-139
EN5_GE001103	CE9	[CE9] : N-acetylglucosamine 6-phosphate deacetylase (EC 3.5.1.25); N-acetylglucosamine 6-phosphate deacetylase (EC 3.5.1.80)	CE : Carbohydrate Esterases	8-376	2.6e-127
EN5_GE001197	GH109	[GH109] : 伪-N-acetylgalactosaminidase (EC 3.2.1.49)	GH : Glycoside Hydrolases	51-113	2.9e-06
EN5_GE001244	GT2	[GT2] : cellulose synthase (EC 2.4.1.12); chitin synthase (EC 2.4.1.16); dolichyl-phosphate 尾-D-mannosyltransferase (EC 2.4.1.83); dolichyl-phosphate 尾-glucosyltransferase (EC 2.4.1.117); N-acetylglucosaminyltransferase (EC 2.4.1.-); N-acetylgalactosaminyltransferase (EC 2.4.1.-); hyaluronan synthase (EC 2.4.1.212); chitin oligosaccharide synthase (EC 2.4.1.-); 尾-1,3-glucan synthase (EC 2.4.1.34)…	GT : GlycosylTransferases	5-166	2.6e-32
EN5_GE001245	CBM35	[CBM35] : Modules of approx. 130 residues. A module that is conserved in three Cellvibrio xylan-degrading enzymes binds to xylan and the interaction is calcium dependent, while a module from a Cellvibrio mannanase binds to decorated soluble mannans and mannooligosaccharides. A module in a Phanerochaete chrysosporium galactan 1,3-尾-galactosidase binds to 尾-galactan.	CBM : Carbohydrate-Binding Modules	452-519	0.00054
EN5_GE001246	GT2	[GT2] : cellulose synthase (EC 2.4.1.12); chitin synthase (EC 2.4.1.16); dolichyl-phosphate 尾-D-mannosyltransferase (EC 2.4.1.83); dolichyl-phosphate 尾-glucosyltransferase (EC 2.4.1.117); N-acetylglucosaminyltransferase (EC 2.4.1.-); N-acetylgalactosaminyltransferase (EC 2.4.1.-); hyaluronan synthase (EC 2.4.1.212); chitin oligosaccharide synthase (EC 2.4.1.-); 尾-1,3-glucan synthase (EC 2.4.1.34)…	GT : GlycosylTransferases	18-173	2.6e-27
EN5_GE001312	CE9	[CE9] : N-acetylglucosamine 6-phosphate deacetylase (EC 3.5.1.25); N-acetylglucosamine 6-phosphate deacetylase (EC 3.5.1.80)	CE : Carbohydrate Esterases	6-371	9.3e-123
EN5_GE001314	GT26	[GT26] : UDP-ManNAcA: 尾-N-acetyl mannosaminuronyltransferase (EC 2.4.1.-); UDP-ManNAc: 尾-N-acetyl-mannosaminyltransferase (EC 2.4.1.-); UDP-Glc: 尾-1,4-glucosyltransferase (EC 2.4.1.-); 尾-1,4-galactosyltransferase (EC 2.4.1.-)	GT : GlycosylTransferases	58-224	8.7e-64
EN5_GE001399	CE10	[CE10] : arylesterase (EC 3.1.1.-); carboxyl esterase (EC 3.1.1.3); acetylcholinesterase (EC 3.1.1.7); cholinesterase (EC 3.1.1.8); sterol esterase (EC 3.1.1.13); brefeldin A esterase (EC 3.1.1.-).	CE : Carbohydrate Esterases	22-238	2.2e-23
EN5_GE001457	GH73	[GH73] : lysozyme (EC 3.2.1.17); mannosyl-glycoprotein endo-尾-N-acetylglucosaminidase (EC 3.2.1.96); peptidoglycan hydrolase with endo-尾-N-acetylglucosaminidase specificity (EC 3.2.1.-)	GH : Glycoside Hydrolases	71-209	1.1e-36
EN5_GE001479	CBM50	[CBM50] : Modules of approx. 50 residues found attached to various enzymes from families GH18, GH19, GH23, GH24, GH25 and GH73, i.e. enzymes cleaving either chitin or peptidoglycan. Binding to chitopentaose demonstrated in the case of Pteris ryukyuensis chitinase A [Ohnuma T et al. (2008) J. Biol. Chem. 283:5178-87 (PMID: 18083709)]. CBM50 modules are also found in a multitude of other enzymes ta…	CBM : Carbohydrate-Binding Modules	37-81	1.4e-11
EN5_GE001480	CBM50	[CBM50] : Modules of approx. 50 residues found attached to various enzymes from families GH18, GH19, GH23, GH24, GH25 and GH73, i.e. enzymes cleaving either chitin or peptidoglycan. Binding to chitopentaose demonstrated in the case of Pteris ryukyuensis chitinase A [Ohnuma T et al. (2008) J. Biol. Chem. 283:5178-87 (PMID: 18083709)]. CBM50 modules are also found in a multitude of other enzymes ta…	CBM : Carbohydrate-Binding Modules	38-82	3.7e-12
EN5_GE001485	CE6	[CE6] : acetyl xylan esterase (EC 3.1.1.72).	CE : Carbohydrate Esterases	214-275	0.00056
EN5_GE001632	GT28	[GT28] : 1,2-diacylglycerol 3-尾-galactosyltransferase (EC 2.4.1.46); 1,2-diacylglycerol 3-尾-glucosyltransferase (EC 2.4.1.157); UDP-GlcNAc: Und-PP-MurAc-pentapeptide 尾-N-acetylglucosaminyltransferase (EC 2.4.1.227); digalactosyldiacylglycerol synthase (EC 2.4.1.241)	GT : GlycosylTransferases	187-349	1.5e-47
EN5_GE001655	CBM50;CBM50	[CBM50] : Modules of approx. 50 residues found attached to various enzymes from families GH18, GH19, GH23, GH24, GH25 and GH73, i.e. enzymes cleaving either chitin or peptidoglycan. Binding to chitopentaose demonstrated in the case of Pteris ryukyuensis chitinase A [Ohnuma T et al. (2008) J. Biol. Chem. 283:5178-87 (PMID: 18083709)]. CBM50 modules are also found in a multitude of other enzymes ta…	CBM : Carbohydrate-Binding Modules	38-81;92-133	6.7e-11;1.3e-13
EN5_GE001737	CBM50	[CBM50] : Modules of approx. 50 residues found attached to various enzymes from families GH18, GH19, GH23, GH24, GH25 and GH73, i.e. enzymes cleaving either chitin or peptidoglycan. Binding to chitopentaose demonstrated in the case of Pteris ryukyuensis chitinase A [Ohnuma T et al. (2008) J. Biol. Chem. 283:5178-87 (PMID: 18083709)]. CBM50 modules are also found in a multitude of other enzymes ta…	CBM : Carbohydrate-Binding Modules	183-224	8.4e-09
EN5_GE001758	CE4	[CE4] : acetyl xylan esterase (EC 3.1.1.72); chitin deacetylase (EC 3.5.1.41); chitooligosaccharide deacetylase (EC 3.5.1.-); peptidoglycan GlcNAc deacetylase (EC 3.5.1.-); peptidoglycan N-acetylmuramic acid deacetylase (EC 3.5.1.-).	CE : Carbohydrate Esterases	265-346	7e-08
EN6_GE000021	GH25;CBM50	[CBM50] : Modules of approx. 50 residues found attached to various enzymes from families GH18, GH19, GH23, GH24, GH25 and GH73, i.e. enzymes cleaving either chitin or peptidoglycan. Binding to chitopentaose demonstrated in the case of Pteris ryukyuensis chitinase A [Ohnuma T et al. (2008) J. Biol. Chem. 283:5178-87 (PMID: 18083709)]. CBM50 modules are also found in a multitude of other enzymes ta…	CBM : Carbohydrate-Binding Modules;GH : Glycoside Hydrolases	38-221;347-389	4.2e-32;2.2e-13
EN6_GE000049	GH1	[GH1] : 尾-glucosidase (EC 3.2.1.21); 尾-galactosidase (EC 3.2.1.23); 尾-mannosidase (EC 3.2.1.25); 尾-glucuronidase (EC 3.2.1.31); 尾-xylosidase (EC 3.2.1.37); 尾-D-fucosidase (EC 3.2.1.38); phlorizin hydrolase (EC 3.2.1.62); exo-尾-1,4-glucanase (EC 3.2.1.74); 6-phospho-尾-galactosidase (EC 3.2.1.85); 6-phospho-尾-glucosidase (EC 3.2.1.86); strictosidine 尾-glucosidase (EC 3.2.1.105); lactase (EC 3.2.1.1…	GH : Glycoside Hydrolases	2-481	8.6e-141
EN6_GE000058	GT51	[GT51] : murein polymerase (EC 2.4.1.129).	GT : GlycosylTransferases	88-267	7.8e-63
EN6_GE000067	AA3	[AA3] : cellobiose dehydrogenase (EC 1.1.99.18); glucose 1-oxidase (EC 1.1.3.4); aryl alcohol oxidase (EC 1.1.3.7); alcohol oxidase (EC 1.1.3.13); pyranose oxidase (EC 1.1.3.10)	AA : Auxiliary Activities	288-769	1.6e-11
EN6_GE000070	GT2	[GT2] : cellulose synthase (EC 2.4.1.12); chitin synthase (EC 2.4.1.16); dolichyl-phosphate 尾-D-mannosyltransferase (EC 2.4.1.83); dolichyl-phosphate 尾-glucosyltransferase (EC 2.4.1.117); N-acetylglucosaminyltransferase (EC 2.4.1.-); N-acetylgalactosaminyltransferase (EC 2.4.1.-); hyaluronan synthase (EC 2.4.1.212); chitin oligosaccharide synthase (EC 2.4.1.-); 尾-1,3-glucan synthase (EC 2.4.1.34)…	GT : GlycosylTransferases	8-167	1e-21
EN6_GE000126	GT2	[GT2] : cellulose synthase (EC 2.4.1.12); chitin synthase (EC 2.4.1.16); dolichyl-phosphate 尾-D-mannosyltransferase (EC 2.4.1.83); dolichyl-phosphate 尾-glucosyltransferase (EC 2.4.1.117); N-acetylglucosaminyltransferase (EC 2.4.1.-); N-acetylgalactosaminyltransferase (EC 2.4.1.-); hyaluronan synthase (EC 2.4.1.212); chitin oligosaccharide synthase (EC 2.4.1.-); 尾-1,3-glucan synthase (EC 2.4.1.34)…	GT : GlycosylTransferases	66-235	1.6e-32
EN6_GE000279	AA10	[AA10] : AA10 (formerly CBM33) proteins are copper-dependent lytic polysaccharide monooxygenases (LPMOs); some proteins have been shown to act on chitin, others on cellulose; lytic cellulose monooxygenase (C1-hydroxylating) (EC 1.14.99.54); lytic cellulose monooxygenase (C4-dehydrogenating)(EC 1.14.99.56); lytic chitin monooxygenase (EC 1.14.99.53)	AA : Auxiliary Activities	34-199	1.4e-46
EN6_GE000304	GH65	[GH65] : 伪,伪-trehalase (EC 3.2.1.28); maltose phosphorylase (EC 2.4.1.8); trehalose phosphorylase (EC 2.4.1.64); kojibiose phosphorylase (EC 2.4.1.230); trehalose-6-phosphate phosphorylase (EC 2.4.1.216); nigerose phosphorylase (EC 2.4.1.279); 3-O-伪-glucopyranosyl-L-rhamnose phosphorylase (EC 2.4.1.282); 2-O-伪-glucopyranosylglycerol: phosphate 尾-glucosyltransferase (EC 2.4.1.-); 伪-glucosyl-1,2-尾-…	GH : Glycoside Hydrolases	318-688	6.8e-150
EN6_GE000323	GT51	[GT51] : murein polymerase (EC 2.4.1.129).	GT : GlycosylTransferases	78-255	2.6e-62
EN6_GE000331	CE1	[CE1] : acetyl xylan esterase (EC 3.1.1.72); cinnamoyl esterase (EC 3.1.1.-); feruloyl esterase (EC 3.1.1.73); carboxylesterase (EC 3.1.1.1); S-formylglutathione hydrolase (EC 3.1.2.12); diacylglycerol O-acyltransferase (EC 2.3.1.20); trehalose 6-O-mycolyltransferase (EC 2.3.1.122)	CE : Carbohydrate Esterases	24-220	1.6e-12
EN6_GE000336	GH25	[GH25] : lysozyme (EC 3.2.1.17)	GH : Glycoside Hydrolases	30-195	1.5e-33
EN6_GE000388	GT2	[GT2] : cellulose synthase (EC 2.4.1.12); chitin synthase (EC 2.4.1.16); dolichyl-phosphate 尾-D-mannosyltransferase (EC 2.4.1.83); dolichyl-phosphate 尾-glucosyltransferase (EC 2.4.1.117); N-acetylglucosaminyltransferase (EC 2.4.1.-); N-acetylgalactosaminyltransferase (EC 2.4.1.-); hyaluronan synthase (EC 2.4.1.212); chitin oligosaccharide synthase (EC 2.4.1.-); 尾-1,3-glucan synthase (EC 2.4.1.34)…	GT : GlycosylTransferases	47-216	8.8e-18
EN6_GE000417	CE3	[CE3] : acetyl xylan esterase (EC 3.1.1.72).	CE : Carbohydrate Esterases	59-146	6.2e-06
EN6_GE000431	CBM50	[CBM50] : Modules of approx. 50 residues found attached to various enzymes from families GH18, GH19, GH23, GH24, GH25 and GH73, i.e. enzymes cleaving either chitin or peptidoglycan. Binding to chitopentaose demonstrated in the case of Pteris ryukyuensis chitinase A [Ohnuma T et al. (2008) J. Biol. Chem. 283:5178-87 (PMID: 18083709)]. CBM50 modules are also found in a multitude of other enzymes ta…	CBM : Carbohydrate-Binding Modules	168-209	8.7e-06
EN6_GE000580	GT2	[GT2] : cellulose synthase (EC 2.4.1.12); chitin synthase (EC 2.4.1.16); dolichyl-phosphate 尾-D-mannosyltransferase (EC 2.4.1.83); dolichyl-phosphate 尾-glucosyltransferase (EC 2.4.1.117); N-acetylglucosaminyltransferase (EC 2.4.1.-); N-acetylgalactosaminyltransferase (EC 2.4.1.-); hyaluronan synthase (EC 2.4.1.212); chitin oligosaccharide synthase (EC 2.4.1.-); 尾-1,3-glucan synthase (EC 2.4.1.34)…	GT : GlycosylTransferases	5-152	3.1e-23
EN6_GE000607	GT2	[GT2] : cellulose synthase (EC 2.4.1.12); chitin synthase (EC 2.4.1.16); dolichyl-phosphate 尾-D-mannosyltransferase (EC 2.4.1.83); dolichyl-phosphate 尾-glucosyltransferase (EC 2.4.1.117); N-acetylglucosaminyltransferase (EC 2.4.1.-); N-acetylgalactosaminyltransferase (EC 2.4.1.-); hyaluronan synthase (EC 2.4.1.212); chitin oligosaccharide synthase (EC 2.4.1.-); 尾-1,3-glucan synthase (EC 2.4.1.34)…	GT : GlycosylTransferases	4-167	2.9e-18
EN6_GE000609	GT4	[GT4] : sucrose synthase (EC 2.4.1.13); sucrose-phosphate synthase (EC 2.4.1.14); 伪-glucosyltransferase (EC 2.4.1.52); lipopolysaccharide N-acetylglucosaminyltransferase (EC 2.4.1.56); phosphatidylinositol 伪-mannosyltransferase (EC 2.4.1.57); GDP-Man: Man1GlcNAc2-PP-dolichol 伪-1,3-mannosyltransferase (EC 2.4.1.132); GDP-Man: Man3GlcNAc2-PP-dolichol/Man4GlcNAc2-PP-dolichol 伪-1,2-mannosyltransferas…	GT : GlycosylTransferases	173-310	2.4e-22
EN6_GE000610	GT4	[GT4] : sucrose synthase (EC 2.4.1.13); sucrose-phosphate synthase (EC 2.4.1.14); 伪-glucosyltransferase (EC 2.4.1.52); lipopolysaccharide N-acetylglucosaminyltransferase (EC 2.4.1.56); phosphatidylinositol 伪-mannosyltransferase (EC 2.4.1.57); GDP-Man: Man1GlcNAc2-PP-dolichol 伪-1,3-mannosyltransferase (EC 2.4.1.132); GDP-Man: Man3GlcNAc2-PP-dolichol/Man4GlcNAc2-PP-dolichol 伪-1,2-mannosyltransferas…	GT : GlycosylTransferases	189-330	1.6e-30
EN6_GE000643	GT2	[GT2] : cellulose synthase (EC 2.4.1.12); chitin synthase (EC 2.4.1.16); dolichyl-phosphate 尾-D-mannosyltransferase (EC 2.4.1.83); dolichyl-phosphate 尾-glucosyltransferase (EC 2.4.1.117); N-acetylglucosaminyltransferase (EC 2.4.1.-); N-acetylgalactosaminyltransferase (EC 2.4.1.-); hyaluronan synthase (EC 2.4.1.212); chitin oligosaccharide synthase (EC 2.4.1.-); 尾-1,3-glucan synthase (EC 2.4.1.34)…	GT : GlycosylTransferases	57-233	2e-22
EN6_GE000661	CBM50;CBM50	[CBM50] : Modules of approx. 50 residues found attached to various enzymes from families GH18, GH19, GH23, GH24, GH25 and GH73, i.e. enzymes cleaving either chitin or peptidoglycan. Binding to chitopentaose demonstrated in the case of Pteris ryukyuensis chitinase A [Ohnuma T et al. (2008) J. Biol. Chem. 283:5178-87 (PMID: 18083709)]. CBM50 modules are also found in a multitude of other enzymes ta…	CBM : Carbohydrate-Binding Modules	34-79;102-144	7.1e-12;1.8e-13
EN6_GE000687	GT28	[GT28] : 1,2-diacylglycerol 3-尾-galactosyltransferase (EC 2.4.1.46); 1,2-diacylglycerol 3-尾-glucosyltransferase (EC 2.4.1.157); UDP-GlcNAc: Und-PP-MurAc-pentapeptide 尾-N-acetylglucosaminyltransferase (EC 2.4.1.227); digalactosyldiacylglycerol synthase (EC 2.4.1.241)	GT : GlycosylTransferases	189-350	1.2e-48
EN6_GE000805	GH13	[GH13] : 伪-amylase (EC 3.2.1.1); pullulanase (EC 3.2.1.41); cyclomaltodextrin glucanotransferase (EC 2.4.1.19); cyclomaltodextrinase (EC 3.2.1.54); trehalose-6-phosphate hydrolase (EC 3.2.1.93); oligo-伪-glucosidase (EC 3.2.1.10); maltogenic amylase (EC 3.2.1.133); neopullulanase (EC 3.2.1.135); 伪-glucosidase (EC 3.2.1.20); maltotetraose-forming 伪-amylase (EC 3.2.1.60); isoamylase (EC 3.2.1.68); g…	GH : Glycoside Hydrolases	29-379	4.1e-163
EN6_GE000858	CE4	[CE4] : acetyl xylan esterase (EC 3.1.1.72); chitin deacetylase (EC 3.5.1.41); chitooligosaccharide deacetylase (EC 3.5.1.-); peptidoglycan GlcNAc deacetylase (EC 3.5.1.-); peptidoglycan N-acetylmuramic acid deacetylase (EC 3.5.1.-).	CE : Carbohydrate Esterases	119-246	2.4e-26
EN6_GE000895	GT4	[GT4] : sucrose synthase (EC 2.4.1.13); sucrose-phosphate synthase (EC 2.4.1.14); 伪-glucosyltransferase (EC 2.4.1.52); lipopolysaccharide N-acetylglucosaminyltransferase (EC 2.4.1.56); phosphatidylinositol 伪-mannosyltransferase (EC 2.4.1.57); GDP-Man: Man1GlcNAc2-PP-dolichol 伪-1,3-mannosyltransferase (EC 2.4.1.132); GDP-Man: Man3GlcNAc2-PP-dolichol/Man4GlcNAc2-PP-dolichol 伪-1,2-mannosyltransferas…	GT : GlycosylTransferases	328-480	5.8e-29
EN6_GE000971	GH109	[GH109] : 伪-N-acetylgalactosaminidase (EC 3.2.1.49)	GH : Glycoside Hydrolases	2-112	2.7e-11
EN6_GE000972	GH109	[GH109] : 伪-N-acetylgalactosaminidase (EC 3.2.1.49)	GH : Glycoside Hydrolases	55-111	2.4e-08
EN6_GE000988	CE1	[CE1] : acetyl xylan esterase (EC 3.1.1.72); cinnamoyl esterase (EC 3.1.1.-); feruloyl esterase (EC 3.1.1.73); carboxylesterase (EC 3.1.1.1); S-formylglutathione hydrolase (EC 3.1.2.12); diacylglycerol O-acyltransferase (EC 2.3.1.20); trehalose 6-O-mycolyltransferase (EC 2.3.1.122)	CE : Carbohydrate Esterases	29-244	2.4e-13
EN6_GE000997	GH73	[GH73] : lysozyme (EC 3.2.1.17); mannosyl-glycoprotein endo-尾-N-acetylglucosaminidase (EC 3.2.1.96); peptidoglycan hydrolase with endo-尾-N-acetylglucosaminidase specificity (EC 3.2.1.-)	GH : Glycoside Hydrolases	255-385	9.3e-36
EN6_GE001005	GT4	[GT4] : sucrose synthase (EC 2.4.1.13); sucrose-phosphate synthase (EC 2.4.1.14); 伪-glucosyltransferase (EC 2.4.1.52); lipopolysaccharide N-acetylglucosaminyltransferase (EC 2.4.1.56); phosphatidylinositol 伪-mannosyltransferase (EC 2.4.1.57); GDP-Man: Man1GlcNAc2-PP-dolichol 伪-1,3-mannosyltransferase (EC 2.4.1.132); GDP-Man: Man3GlcNAc2-PP-dolichol/Man4GlcNAc2-PP-dolichol 伪-1,2-mannosyltransferas…	GT : GlycosylTransferases	194-343	1.1e-28
EN6_GE001007	CE1	[CE1] : acetyl xylan esterase (EC 3.1.1.72); cinnamoyl esterase (EC 3.1.1.-); feruloyl esterase (EC 3.1.1.73); carboxylesterase (EC 3.1.1.1); S-formylglutathione hydrolase (EC 3.1.2.12); diacylglycerol O-acyltransferase (EC 2.3.1.20); trehalose 6-O-mycolyltransferase (EC 2.3.1.122)	CE : Carbohydrate Esterases	12-265	7.4e-45
EN6_GE001050	GT2	[GT2] : cellulose synthase (EC 2.4.1.12); chitin synthase (EC 2.4.1.16); dolichyl-phosphate 尾-D-mannosyltransferase (EC 2.4.1.83); dolichyl-phosphate 尾-glucosyltransferase (EC 2.4.1.117); N-acetylglucosaminyltransferase (EC 2.4.1.-); N-acetylgalactosaminyltransferase (EC 2.4.1.-); hyaluronan synthase (EC 2.4.1.212); chitin oligosaccharide synthase (EC 2.4.1.-); 尾-1,3-glucan synthase (EC 2.4.1.34)…	GT : GlycosylTransferases	69-238	1e-30
EN6_GE001087	CBM34;GH13	[CBM34] : Modules of approx. 120 residues. Granular starch-binding function has been demonstrated in the case of Thermoactinomyces vulgaris R-47 脦卤-amylase 1 (TVAI). ;[GH13] : 伪-amylase (EC 3.2.1.1); pullulanase (EC 3.2.1.41); cyclomaltodextrin glucanotransferase (EC 2.4.1.19); cyclomaltodextrinase (EC 3.2.1.54); trehalose-6-phosphate hydrolase (EC 3.2.1.93); oligo-伪-glucosidase (EC 3.2.1.10); ma…	CBM : Carbohydrate-Binding Modules;GH : Glycoside Hydrolases	6-127;176-475	7.4e-24;2.3e-102
EN6_GE001104	GH1	[GH1] : 尾-glucosidase (EC 3.2.1.21); 尾-galactosidase (EC 3.2.1.23); 尾-mannosidase (EC 3.2.1.25); 尾-glucuronidase (EC 3.2.1.31); 尾-xylosidase (EC 3.2.1.37); 尾-D-fucosidase (EC 3.2.1.38); phlorizin hydrolase (EC 3.2.1.62); exo-尾-1,4-glucanase (EC 3.2.1.74); 6-phospho-尾-galactosidase (EC 3.2.1.85); 6-phospho-尾-glucosidase (EC 3.2.1.86); strictosidine 尾-glucosidase (EC 3.2.1.105); lactase (EC 3.2.1.1…	GH : Glycoside Hydrolases	7-476	2.4e-152
EN6_GE001105	GH1	[GH1] : 尾-glucosidase (EC 3.2.1.21); 尾-galactosidase (EC 3.2.1.23); 尾-mannosidase (EC 3.2.1.25); 尾-glucuronidase (EC 3.2.1.31); 尾-xylosidase (EC 3.2.1.37); 尾-D-fucosidase (EC 3.2.1.38); phlorizin hydrolase (EC 3.2.1.62); exo-尾-1,4-glucanase (EC 3.2.1.74); 6-phospho-尾-galactosidase (EC 3.2.1.85); 6-phospho-尾-glucosidase (EC 3.2.1.86); strictosidine 尾-glucosidase (EC 3.2.1.105); lactase (EC 3.2.1.1…	GH : Glycoside Hydrolases	6-476	5.5e-144
EN6_GE001109	GT2	[GT2] : cellulose synthase (EC 2.4.1.12); chitin synthase (EC 2.4.1.16); dolichyl-phosphate 尾-D-mannosyltransferase (EC 2.4.1.83); dolichyl-phosphate 尾-glucosyltransferase (EC 2.4.1.117); N-acetylglucosaminyltransferase (EC 2.4.1.-); N-acetylgalactosaminyltransferase (EC 2.4.1.-); hyaluronan synthase (EC 2.4.1.212); chitin oligosaccharide synthase (EC 2.4.1.-); 尾-1,3-glucan synthase (EC 2.4.1.34)…	GT : GlycosylTransferases	7-144	4e-35
EN6_GE001133	GH25	[GH25] : lysozyme (EC 3.2.1.17)	GH : Glycoside Hydrolases	33-202	1.3e-28
EN6_GE001156	GT4	[GT4] : sucrose synthase (EC 2.4.1.13); sucrose-phosphate synthase (EC 2.4.1.14); 伪-glucosyltransferase (EC 2.4.1.52); lipopolysaccharide N-acetylglucosaminyltransferase (EC 2.4.1.56); phosphatidylinositol 伪-mannosyltransferase (EC 2.4.1.57); GDP-Man: Man1GlcNAc2-PP-dolichol 伪-1,3-mannosyltransferase (EC 2.4.1.132); GDP-Man: Man3GlcNAc2-PP-dolichol/Man4GlcNAc2-PP-dolichol 伪-1,2-mannosyltransferas…	GT : GlycosylTransferases	331-478	5.5e-32
EN6_GE001157	GT4	[GT4] : sucrose synthase (EC 2.4.1.13); sucrose-phosphate synthase (EC 2.4.1.14); 伪-glucosyltransferase (EC 2.4.1.52); lipopolysaccharide N-acetylglucosaminyltransferase (EC 2.4.1.56); phosphatidylinositol 伪-mannosyltransferase (EC 2.4.1.57); GDP-Man: Man1GlcNAc2-PP-dolichol 伪-1,3-mannosyltransferase (EC 2.4.1.132); GDP-Man: Man3GlcNAc2-PP-dolichol/Man4GlcNAc2-PP-dolichol 伪-1,2-mannosyltransferas…	GT : GlycosylTransferases	327-470	1.1e-31
EN6_GE001159	CBM50	[CBM50] : Modules of approx. 50 residues found attached to various enzymes from families GH18, GH19, GH23, GH24, GH25 and GH73, i.e. enzymes cleaving either chitin or peptidoglycan. Binding to chitopentaose demonstrated in the case of Pteris ryukyuensis chitinase A [Ohnuma T et al. (2008) J. Biol. Chem. 283:5178-87 (PMID: 18083709)]. CBM50 modules are also found in a multitude of other enzymes ta…	CBM : Carbohydrate-Binding Modules	30-71	2.5e-10
EN6_GE001189	AA6	[AA6] : 1,4-benzoquinone reductase (EC. 1.6.5.6)	AA : Auxiliary Activities	67-167	9.2e-09
EN6_GE001196	AA6	[AA6] : 1,4-benzoquinone reductase (EC. 1.6.5.6)	AA : Auxiliary Activities	8-97	2.9e-07
EN6_GE001232	CE10	[CE10] : arylesterase (EC 3.1.1.-); carboxyl esterase (EC 3.1.1.3); acetylcholinesterase (EC 3.1.1.7); cholinesterase (EC 3.1.1.8); sterol esterase (EC 3.1.1.13); brefeldin A esterase (EC 3.1.1.-).	CE : Carbohydrate Esterases	33-254	1.1e-26
EN6_GE001254	CE1	[CE1] : acetyl xylan esterase (EC 3.1.1.72); cinnamoyl esterase (EC 3.1.1.-); feruloyl esterase (EC 3.1.1.73); carboxylesterase (EC 3.1.1.1); S-formylglutathione hydrolase (EC 3.1.2.12); diacylglycerol O-acyltransferase (EC 2.3.1.20); trehalose 6-O-mycolyltransferase (EC 2.3.1.122)	CE : Carbohydrate Esterases	18-228	5e-10
EN6_GE001293	CBM40	[CBM40] : Modules of approx. 200 residues, found at the N-terminus of GH33 sialidases. Can also be found inserted in the 尾-propeller of GH33 sialidases. The sialic acid binding function has been demonstrated for the N-terminal CBM40 of Vibrio cholerae sialidase (Moustafa et al. (2004) J Biol Chem 279:40819-26) (PMID: 15226294).	CBM : Carbohydrate-Binding Modules	124-251	4.8e-10
EN6_GE001301	GH1	[GH1] : 尾-glucosidase (EC 3.2.1.21); 尾-galactosidase (EC 3.2.1.23); 尾-mannosidase (EC 3.2.1.25); 尾-glucuronidase (EC 3.2.1.31); 尾-xylosidase (EC 3.2.1.37); 尾-D-fucosidase (EC 3.2.1.38); phlorizin hydrolase (EC 3.2.1.62); exo-尾-1,4-glucanase (EC 3.2.1.74); 6-phospho-尾-galactosidase (EC 3.2.1.85); 6-phospho-尾-glucosidase (EC 3.2.1.86); strictosidine 尾-glucosidase (EC 3.2.1.105); lactase (EC 3.2.1.1…	GH : Glycoside Hydrolases	4-457	3.4e-133
EN6_GE001304	CBM50	[CBM50] : Modules of approx. 50 residues found attached to various enzymes from families GH18, GH19, GH23, GH24, GH25 and GH73, i.e. enzymes cleaving either chitin or peptidoglycan. Binding to chitopentaose demonstrated in the case of Pteris ryukyuensis chitinase A [Ohnuma T et al. (2008) J. Biol. Chem. 283:5178-87 (PMID: 18083709)]. CBM50 modules are also found in a multitude of other enzymes ta…	CBM : Carbohydrate-Binding Modules	32-73	1.3e-11
EN6_GE001305	CBM50	[CBM50] : Modules of approx. 50 residues found attached to various enzymes from families GH18, GH19, GH23, GH24, GH25 and GH73, i.e. enzymes cleaving either chitin or peptidoglycan. Binding to chitopentaose demonstrated in the case of Pteris ryukyuensis chitinase A [Ohnuma T et al. (2008) J. Biol. Chem. 283:5178-87 (PMID: 18083709)]. CBM50 modules are also found in a multitude of other enzymes ta…	CBM : Carbohydrate-Binding Modules	32-74	3.5e-14
EN6_GE001367	GH25	[GH25] : lysozyme (EC 3.2.1.17)	GH : Glycoside Hydrolases	232-408	3.9e-33
EN6_GE001402	GH1	[GH1] : 尾-glucosidase (EC 3.2.1.21); 尾-galactosidase (EC 3.2.1.23); 尾-mannosidase (EC 3.2.1.25); 尾-glucuronidase (EC 3.2.1.31); 尾-xylosidase (EC 3.2.1.37); 尾-D-fucosidase (EC 3.2.1.38); phlorizin hydrolase (EC 3.2.1.62); exo-尾-1,4-glucanase (EC 3.2.1.74); 6-phospho-尾-galactosidase (EC 3.2.1.85); 6-phospho-尾-glucosidase (EC 3.2.1.86); strictosidine 尾-glucosidase (EC 3.2.1.105); lactase (EC 3.2.1.1…	GH : Glycoside Hydrolases	2-473	1.4e-149
EN6_GE001472	GH13	[GH13] : 伪-amylase (EC 3.2.1.1); pullulanase (EC 3.2.1.41); cyclomaltodextrin glucanotransferase (EC 2.4.1.19); cyclomaltodextrinase (EC 3.2.1.54); trehalose-6-phosphate hydrolase (EC 3.2.1.93); oligo-伪-glucosidase (EC 3.2.1.10); maltogenic amylase (EC 3.2.1.133); neopullulanase (EC 3.2.1.135); 伪-glucosidase (EC 3.2.1.20); maltotetraose-forming 伪-amylase (EC 3.2.1.60); isoamylase (EC 3.2.1.68); g…	GH : Glycoside Hydrolases	28-379	2.1e-124
EN6_GE001482	GH38	[GH38] : 伪-mannosidase (EC 3.2.1.24); mannosyl-oligosaccharide 伪-1,2-mannosidase (EC 3.2.1.113); mannosyl-oligosaccharide 伪-1,3-1,6-mannosidase (EC 3.2.1.114); 伪-2-O-mannosylglycerate hydrolase (EC 3.2.1.170); mannosyl-oligosaccharide 伪-1,3-mannosidase (EC 3.2.1.-)	GH : Glycoside Hydrolases	3-276	6.1e-67
EN6_GE001507	CE1	[CE1] : acetyl xylan esterase (EC 3.1.1.72); cinnamoyl esterase (EC 3.1.1.-); feruloyl esterase (EC 3.1.1.73); carboxylesterase (EC 3.1.1.1); S-formylglutathione hydrolase (EC 3.1.2.12); diacylglycerol O-acyltransferase (EC 2.3.1.20); trehalose 6-O-mycolyltransferase (EC 2.3.1.122)	CE : Carbohydrate Esterases	79-293	5.1e-08
EN6_GE001597	CE1	[CE1] : acetyl xylan esterase (EC 3.1.1.72); cinnamoyl esterase (EC 3.1.1.-); feruloyl esterase (EC 3.1.1.73); carboxylesterase (EC 3.1.1.1); S-formylglutathione hydrolase (EC 3.1.2.12); diacylglycerol O-acyltransferase (EC 2.3.1.20); trehalose 6-O-mycolyltransferase (EC 2.3.1.122)	CE : Carbohydrate Esterases	92-304	4.6e-09
EN6_GE001621	CBM50	[CBM50] : Modules of approx. 50 residues found attached to various enzymes from families GH18, GH19, GH23, GH24, GH25 and GH73, i.e. enzymes cleaving either chitin or peptidoglycan. Binding to chitopentaose demonstrated in the case of Pteris ryukyuensis chitinase A [Ohnuma T et al. (2008) J. Biol. Chem. 283:5178-87 (PMID: 18083709)]. CBM50 modules are also found in a multitude of other enzymes ta…	CBM : Carbohydrate-Binding Modules	32-74	2.2e-11
EN6_GE001631	CE2	[CE2] : acetyl xylan esterase (EC 3.1.1.72).	CE : Carbohydrate Esterases	139-276	8.4e-16
EN6_GE001656	GH42	[GH42] : 尾-galactosidase (EC 3.2.1.23); 伪-L-arabinopyranosidase (EC 3.2.1.-)	GH : Glycoside Hydrolases	15-394	2.1e-152
EN6_GE001658	GH78	[GH78] : 伪-L-rhamnosidase (EC 3.2.1.40); rhamnogalacturonan 伪-L-rhamnohydrolase (EC 3.2.1.174); L-Rhap-伪-1,3-D-Apif -specific 伪-1,3-L-rhamnosidase (EC 3.2.1.-)	GH : Glycoside Hydrolases	135-591	1.1e-100
EN6_GE001660	GH78	[GH78] : 伪-L-rhamnosidase (EC 3.2.1.40); rhamnogalacturonan 伪-L-rhamnohydrolase (EC 3.2.1.174); L-Rhap-伪-1,3-D-Apif -specific 伪-1,3-L-rhamnosidase (EC 3.2.1.-)	GH : Glycoside Hydrolases	71-524	5.5e-77
EN6_GE001669	GH2	[GH2] : 尾-galactosidase (EC 3.2.1.23) ; 尾-mannosidase (EC 3.2.1.25); 尾-glucuronidase (EC 3.2.1.31); 伪-L-arabinofuranosidase (EC 3.2.1.55); mannosylglycoprotein endo-尾-mannosidase (EC 3.2.1.152); exo-尾-glucosaminidase (EC 3.2.1.165); 伪-L-arabinopyranosidase (EC 3.2.1.-); 尾-galacturonidase (EC 3.2.1.-); 尾-xylosidase (EC 3.2.1.37)	GH : Glycoside Hydrolases	19-622	3.3e-148
EN6_GE001671	GH36	[GH36] : 伪-galactosidase (EC 3.2.1.22); 伪-N-acetylgalactosaminidase (EC 3.2.1.49); stachyose synthase (EC 2.4.1.67); raffinose synthase (EC 2.4.1.82)	GH : Glycoside Hydrolases	18-718	3.5e-280
EN6_GE001690	CE1	[CE1] : acetyl xylan esterase (EC 3.1.1.72); cinnamoyl esterase (EC 3.1.1.-); feruloyl esterase (EC 3.1.1.73); carboxylesterase (EC 3.1.1.1); S-formylglutathione hydrolase (EC 3.1.2.12); diacylglycerol O-acyltransferase (EC 2.3.1.20); trehalose 6-O-mycolyltransferase (EC 2.3.1.122)	CE : Carbohydrate Esterases	13-255	5.5e-45
EN6_GE001696	GH1	[GH1] : 尾-glucosidase (EC 3.2.1.21); 尾-galactosidase (EC 3.2.1.23); 尾-mannosidase (EC 3.2.1.25); 尾-glucuronidase (EC 3.2.1.31); 尾-xylosidase (EC 3.2.1.37); 尾-D-fucosidase (EC 3.2.1.38); phlorizin hydrolase (EC 3.2.1.62); exo-尾-1,4-glucanase (EC 3.2.1.74); 6-phospho-尾-galactosidase (EC 3.2.1.85); 6-phospho-尾-glucosidase (EC 3.2.1.86); strictosidine 尾-glucosidase (EC 3.2.1.105); lactase (EC 3.2.1.1…	GH : Glycoside Hydrolases	8-482	1.4e-149
EN6_GE001709	GH1	[GH1] : 尾-glucosidase (EC 3.2.1.21); 尾-galactosidase (EC 3.2.1.23); 尾-mannosidase (EC 3.2.1.25); 尾-glucuronidase (EC 3.2.1.31); 尾-xylosidase (EC 3.2.1.37); 尾-D-fucosidase (EC 3.2.1.38); phlorizin hydrolase (EC 3.2.1.62); exo-尾-1,4-glucanase (EC 3.2.1.74); 6-phospho-尾-galactosidase (EC 3.2.1.85); 6-phospho-尾-glucosidase (EC 3.2.1.86); strictosidine 尾-glucosidase (EC 3.2.1.105); lactase (EC 3.2.1.1…	GH : Glycoside Hydrolases	2-476	5.5e-151
EN6_GE001710	GH1	[GH1] : 尾-glucosidase (EC 3.2.1.21); 尾-galactosidase (EC 3.2.1.23); 尾-mannosidase (EC 3.2.1.25); 尾-glucuronidase (EC 3.2.1.31); 尾-xylosidase (EC 3.2.1.37); 尾-D-fucosidase (EC 3.2.1.38); phlorizin hydrolase (EC 3.2.1.62); exo-尾-1,4-glucanase (EC 3.2.1.74); 6-phospho-尾-galactosidase (EC 3.2.1.85); 6-phospho-尾-glucosidase (EC 3.2.1.86); strictosidine 尾-glucosidase (EC 3.2.1.105); lactase (EC 3.2.1.1…	GH : Glycoside Hydrolases	9-483	5e-147
EN6_GE001713	GH65	[GH65] : 伪,伪-trehalase (EC 3.2.1.28); maltose phosphorylase (EC 2.4.1.8); trehalose phosphorylase (EC 2.4.1.64); kojibiose phosphorylase (EC 2.4.1.230); trehalose-6-phosphate phosphorylase (EC 2.4.1.216); nigerose phosphorylase (EC 2.4.1.279); 3-O-伪-glucopyranosyl-L-rhamnose phosphorylase (EC 2.4.1.282); 2-O-伪-glucopyranosylglycerol: phosphate 尾-glucosyltransferase (EC 2.4.1.-); 伪-glucosyl-1,2-尾-…	GH : Glycoside Hydrolases	306-670	5.8e-130
EN6_GE001716	GH31	[GH31] : 伪-glucosidase (EC 3.2.1.20); 伪-galactosidase (EC 3.2.1.22); 伪-mannosidase (EC 3.2.1.24); 伪-1,3-glucosidase (EC 3.2.1.84); sucrase-isomaltase (EC 3.2.1.48) (EC 3.2.1.10); 伪-xylosidase (EC 3.2.1.177); 伪-glucan lyase (EC 4.2.2.13); isomaltosyltransferase (EC 2.4.1.-); oligosaccharide 伪-1,4-glucosyltransferase (EC 2.4.1.161); sulfoquinovosidase (EC 3.2.1.-)	GH : Glycoside Hydrolases	230-671	3.8e-168
EN6_GE001789	GH25	[GH25] : lysozyme (EC 3.2.1.17)	GH : Glycoside Hydrolases	256-432	1.5e-31
EN6_GE001792	GH1	[GH1] : 尾-glucosidase (EC 3.2.1.21); 尾-galactosidase (EC 3.2.1.23); 尾-mannosidase (EC 3.2.1.25); 尾-glucuronidase (EC 3.2.1.31); 尾-xylosidase (EC 3.2.1.37); 尾-D-fucosidase (EC 3.2.1.38); phlorizin hydrolase (EC 3.2.1.62); exo-尾-1,4-glucanase (EC 3.2.1.74); 6-phospho-尾-galactosidase (EC 3.2.1.85); 6-phospho-尾-glucosidase (EC 3.2.1.86); strictosidine 尾-glucosidase (EC 3.2.1.105); lactase (EC 3.2.1.1…	GH : Glycoside Hydrolases	3-460	1.7e-134
EN6_GE001794	GH38	[GH38] : 伪-mannosidase (EC 3.2.1.24); mannosyl-oligosaccharide 伪-1,2-mannosidase (EC 3.2.1.113); mannosyl-oligosaccharide 伪-1,3-1,6-mannosidase (EC 3.2.1.114); 伪-2-O-mannosylglycerate hydrolase (EC 3.2.1.170); mannosyl-oligosaccharide 伪-1,3-mannosidase (EC 3.2.1.-)	GH : Glycoside Hydrolases	5-273	4.1e-67
EN6_GE001795	GH125	[GH125] : exo-伪-1,6-mannosidase (EC 3.2.1.-)	GH : Glycoside Hydrolases	25-420	1.3e-168
EN6_GE001797	GH92	[GH92] : mannosyl-oligosaccharide 伪-1,2-mannosidase (EC 3.2.1.113); mannosyl-oligosaccharide 伪-1,3-mannosidase (EC 3.2.1.-); mannosyl-oligosaccharide 伪-1,6-mannosidase (EC 3.2.1.-); 伪-mannosidase (EC 3.2.1.24); 伪-1,2-mannosidase (EC 3.2.1.-); 伪-1,3-mannosidase (EC 3.2.1.-); 伪-1,4-mannosidase (EC 3.2.1.-); mannosyl-1-phosphodiester 伪-1,P-mannosidase (EC 3.2.1.-)	GH : Glycoside Hydrolases	218-706	8.5e-141
EN6_GE001803	GH13	[GH13] : 伪-amylase (EC 3.2.1.1); pullulanase (EC 3.2.1.41); cyclomaltodextrin glucanotransferase (EC 2.4.1.19); cyclomaltodextrinase (EC 3.2.1.54); trehalose-6-phosphate hydrolase (EC 3.2.1.93); oligo-伪-glucosidase (EC 3.2.1.10); maltogenic amylase (EC 3.2.1.133); neopullulanase (EC 3.2.1.135); 伪-glucosidase (EC 3.2.1.20); maltotetraose-forming 伪-amylase (EC 3.2.1.60); isoamylase (EC 3.2.1.68); g…	GH : Glycoside Hydrolases	1-282	2.1e-117
EN6_GE001808	GH20	[GH20] : 尾-hexosaminidase (EC 3.2.1.52); lacto-N-biosidase (EC 3.2.1.140); 尾-1,6-N-acetylglucosaminidase (EC 3.2.1.-); 尾-6-SO3-N-acetylglucosaminidase (EC 3.2.1.-)	GH : Glycoside Hydrolases	81-391	7.2e-33
EN6_GE001864	CBM48;GH13	[CBM48] : Modules of approx. 100 residues with glycogen-binding function, appended to GH13 modules. Also found in the beta subunit (glycogen-binding) of AMP-activated protein kinases (AMPK) ;[GH13] : 伪-amylase (EC 3.2.1.1); pullulanase (EC 3.2.1.41); cyclomaltodextrin glucanotransferase (EC 2.4.1.19); cyclomaltodextrinase (EC 3.2.1.54); trehalose-6-phosphate hydrolase (EC 3.2.1.93); oligo-伪-gluco…	CBM : Carbohydrate-Binding Modules;GH : Glycoside Hydrolases	27-106;174-473	9.2e-19;3.8e-117
EN6_GE001867	GT5	[GT5] : UDP-Glc: glycogen glucosyltransferase (EC 2.4.1.11); ADP-Glc: starch glucosyltransferase (EC 2.4.1.21); NDP-Glc: starch glucosyltransferase (EC 2.4.1.242); UDP-Glc: 伪-1,3-glucan synthase (EC 2.4.1.183) UDP-Glc: 伪-1,4-glucan synthase (EC 2.4.1.-)	GT : GlycosylTransferases	3-476	6.9e-179
EN6_GE001868	GT35	[GT35] : glycogen or starch phosphorylase (EC 2.4.1.1).	GT : GlycosylTransferases	93-784	1.1e-252
EN6_GE001869	CBM34;GH13	[CBM34] : Modules of approx. 120 residues. Granular starch-binding function has been demonstrated in the case of Thermoactinomyces vulgaris R-47 脦卤-amylase 1 (TVAI). ;[GH13] : 伪-amylase (EC 3.2.1.1); pullulanase (EC 3.2.1.41); cyclomaltodextrin glucanotransferase (EC 2.4.1.19); cyclomaltodextrinase (EC 3.2.1.54); trehalose-6-phosphate hydrolase (EC 3.2.1.93); oligo-伪-glucosidase (EC 3.2.1.10); ma…	CBM : Carbohydrate-Binding Modules;GH : Glycoside Hydrolases	13-96;188-496	4.3e-08;1.9e-78
EN6_GE001873	GH65	[GH65] : 伪,伪-trehalase (EC 3.2.1.28); maltose phosphorylase (EC 2.4.1.8); trehalose phosphorylase (EC 2.4.1.64); kojibiose phosphorylase (EC 2.4.1.230); trehalose-6-phosphate phosphorylase (EC 2.4.1.216); nigerose phosphorylase (EC 2.4.1.279); 3-O-伪-glucopyranosyl-L-rhamnose phosphorylase (EC 2.4.1.282); 2-O-伪-glucopyranosylglycerol: phosphate 尾-glucosyltransferase (EC 2.4.1.-); 伪-glucosyl-1,2-尾-…	GH : Glycoside Hydrolases	427-836	7.4e-123
EN6_GE001987	GH13	[GH13] : 伪-amylase (EC 3.2.1.1); pullulanase (EC 3.2.1.41); cyclomaltodextrin glucanotransferase (EC 2.4.1.19); cyclomaltodextrinase (EC 3.2.1.54); trehalose-6-phosphate hydrolase (EC 3.2.1.93); oligo-伪-glucosidase (EC 3.2.1.10); maltogenic amylase (EC 3.2.1.133); neopullulanase (EC 3.2.1.135); 伪-glucosidase (EC 3.2.1.20); maltotetraose-forming 伪-amylase (EC 3.2.1.60); isoamylase (EC 3.2.1.68); g…	GH : Glycoside Hydrolases	28-384	7e-108
EN6_GE001992	GH13	[GH13] : 伪-amylase (EC 3.2.1.1); pullulanase (EC 3.2.1.41); cyclomaltodextrin glucanotransferase (EC 2.4.1.19); cyclomaltodextrinase (EC 3.2.1.54); trehalose-6-phosphate hydrolase (EC 3.2.1.93); oligo-伪-glucosidase (EC 3.2.1.10); maltogenic amylase (EC 3.2.1.133); neopullulanase (EC 3.2.1.135); 伪-glucosidase (EC 3.2.1.20); maltotetraose-forming 伪-amylase (EC 3.2.1.60); isoamylase (EC 3.2.1.68); g…	GH : Glycoside Hydrolases	25-314	1.6e-50
EN6_GE001994	GH65	[GH65] : 伪,伪-trehalase (EC 3.2.1.28); maltose phosphorylase (EC 2.4.1.8); trehalose phosphorylase (EC 2.4.1.64); kojibiose phosphorylase (EC 2.4.1.230); trehalose-6-phosphate phosphorylase (EC 2.4.1.216); nigerose phosphorylase (EC 2.4.1.279); 3-O-伪-glucopyranosyl-L-rhamnose phosphorylase (EC 2.4.1.282); 2-O-伪-glucopyranosylglycerol: phosphate 尾-glucosyltransferase (EC 2.4.1.-); 伪-glucosyl-1,2-尾-…	GH : Glycoside Hydrolases	322-693	1e-152
EN6_GE001995	GH85;CBM44;CBM32	[CBM44] : The C-terminal CBM44 module of the Clostridium thermocellum enzyme has been demonstrated to bind equally well cellulose and xyloglucan ;[CBM32] : Binding to galactose and lactose has been demonstrated for the module of Micromonospora viridifaciens sialidase (PMID: 16239725). Binding to polygalacturonic acid has been shown for a Yersinia member (PMID: 17292916). Binding to LacNAc (尾-D-ga…	CBM : Carbohydrate-Binding Modules;CBM : Carbohydrate-Binding Modules;GH : Glycoside Hydrolases	109-451;744-786;813-938	1.6e-115;1.7e-05;2.7e-25
EN6_GE001999	GH32	[GH32] : invertase (EC 3.2.1.26); endo-inulinase (EC 3.2.1.7); 尾-2,6-fructan 6-levanbiohydrolase (EC 3.2.1.64); endo-levanase (EC 3.2.1.65); exo-inulinase (EC 3.2.1.80); fructan 尾-(2,1)-fructosidase/1-exohydrolase (EC 3.2.1.153); fructan 尾-(2,6)-fructosidase/6-exohydrolase (EC 3.2.1.154); sucrose:sucrose 1-fructosyltransferase (EC 2.4.1.99); fructan:fructan 1-fructosyltransferase (EC 2.4.1.100); …	GH : Glycoside Hydrolases	37-339	1.9e-83
EN6_GE002001	GH13	[GH13] : 伪-amylase (EC 3.2.1.1); pullulanase (EC 3.2.1.41); cyclomaltodextrin glucanotransferase (EC 2.4.1.19); cyclomaltodextrinase (EC 3.2.1.54); trehalose-6-phosphate hydrolase (EC 3.2.1.93); oligo-伪-glucosidase (EC 3.2.1.10); maltogenic amylase (EC 3.2.1.133); neopullulanase (EC 3.2.1.135); 伪-glucosidase (EC 3.2.1.20); maltotetraose-forming 伪-amylase (EC 3.2.1.60); isoamylase (EC 3.2.1.68); g…	GH : Glycoside Hydrolases	30-379	1.1e-172
EN6_GE002004	GH13	[GH13] : 伪-amylase (EC 3.2.1.1); pullulanase (EC 3.2.1.41); cyclomaltodextrin glucanotransferase (EC 2.4.1.19); cyclomaltodextrinase (EC 3.2.1.54); trehalose-6-phosphate hydrolase (EC 3.2.1.93); oligo-伪-glucosidase (EC 3.2.1.10); maltogenic amylase (EC 3.2.1.133); neopullulanase (EC 3.2.1.135); 伪-glucosidase (EC 3.2.1.20); maltotetraose-forming 伪-amylase (EC 3.2.1.60); isoamylase (EC 3.2.1.68); g…	GH : Glycoside Hydrolases	28-381	2e-162
EN6_GE002048	AA6	[AA6] : 1,4-benzoquinone reductase (EC. 1.6.5.6)	AA : Auxiliary Activities	20-108	6.1e-06
EN6_GE002057	GH13	[GH13] : 伪-amylase (EC 3.2.1.1); pullulanase (EC 3.2.1.41); cyclomaltodextrin glucanotransferase (EC 2.4.1.19); cyclomaltodextrinase (EC 3.2.1.54); trehalose-6-phosphate hydrolase (EC 3.2.1.93); oligo-伪-glucosidase (EC 3.2.1.10); maltogenic amylase (EC 3.2.1.133); neopullulanase (EC 3.2.1.135); 伪-glucosidase (EC 3.2.1.20); maltotetraose-forming 伪-amylase (EC 3.2.1.60); isoamylase (EC 3.2.1.68); g…	GH : Glycoside Hydrolases	24-371	4.2e-174
EN6_GE002079	AA4	[AA4] : vanillyl-alcohol oxidase (EC 1.1.3.38)	AA : Auxiliary Activities	9-278	2.7e-21
EN6_GE002090	CBM50	[CBM50] : Modules of approx. 50 residues found attached to various enzymes from families GH18, GH19, GH23, GH24, GH25 and GH73, i.e. enzymes cleaving either chitin or peptidoglycan. Binding to chitopentaose demonstrated in the case of Pteris ryukyuensis chitinase A [Ohnuma T et al. (2008) J. Biol. Chem. 283:5178-87 (PMID: 18083709)]. CBM50 modules are also found in a multitude of other enzymes ta…	CBM : Carbohydrate-Binding Modules	29-70	6.2e-13
EN6_GE002091	CBM50	[CBM50] : Modules of approx. 50 residues found attached to various enzymes from families GH18, GH19, GH23, GH24, GH25 and GH73, i.e. enzymes cleaving either chitin or peptidoglycan. Binding to chitopentaose demonstrated in the case of Pteris ryukyuensis chitinase A [Ohnuma T et al. (2008) J. Biol. Chem. 283:5178-87 (PMID: 18083709)]. CBM50 modules are also found in a multitude of other enzymes ta…	CBM : Carbohydrate-Binding Modules	30-70	2.8e-11
EN6_GE002156	AA3	[AA3] : cellobiose dehydrogenase (EC 1.1.99.18); glucose 1-oxidase (EC 1.1.3.4); aryl alcohol oxidase (EC 1.1.3.7); alcohol oxidase (EC 1.1.3.13); pyranose oxidase (EC 1.1.3.10)	AA : Auxiliary Activities	1-341	4.1e-09
EN6_GE002199	GH1	[GH1] : 尾-glucosidase (EC 3.2.1.21); 尾-galactosidase (EC 3.2.1.23); 尾-mannosidase (EC 3.2.1.25); 尾-glucuronidase (EC 3.2.1.31); 尾-xylosidase (EC 3.2.1.37); 尾-D-fucosidase (EC 3.2.1.38); phlorizin hydrolase (EC 3.2.1.62); exo-尾-1,4-glucanase (EC 3.2.1.74); 6-phospho-尾-galactosidase (EC 3.2.1.85); 6-phospho-尾-glucosidase (EC 3.2.1.86); strictosidine 尾-glucosidase (EC 3.2.1.105); lactase (EC 3.2.1.1…	GH : Glycoside Hydrolases	6-474	1.4e-152
EN6_GE002313	CE9	[CE9] : N-acetylglucosamine 6-phosphate deacetylase (EC 3.5.1.25); N-acetylglucosamine 6-phosphate deacetylase (EC 3.5.1.80)	CE : Carbohydrate Esterases	6-372	1.2e-117
EN6_GE002315	GT26	[GT26] : UDP-ManNAcA: 尾-N-acetyl mannosaminuronyltransferase (EC 2.4.1.-); UDP-ManNAc: 尾-N-acetyl-mannosaminyltransferase (EC 2.4.1.-); UDP-Glc: 尾-1,4-glucosyltransferase (EC 2.4.1.-); 尾-1,4-galactosyltransferase (EC 2.4.1.-)	GT : GlycosylTransferases	60-226	5.4e-64
EN6_GE002414	GH25	[GH25] : lysozyme (EC 3.2.1.17)	GH : Glycoside Hydrolases	439-610	7.6e-33
EN6_GE002415	CE12	[CE12] : pectin acetylesterase (EC 3.1.1.-); rhamnogalacturonan acetylesterase (EC 3.1.1.-); acetyl xylan esterase (EC 3.1.1.72)	CE : Carbohydrate Esterases	130-286	2.9e-08
EN6_GE002420	GH25	[GH25] : lysozyme (EC 3.2.1.17)	GH : Glycoside Hydrolases	34-201	2.6e-29
EN6_GE002486	GH126	[GH126] : 伪-amylase (EC 3.2.1.-)	GH : Glycoside Hydrolases	46-365	1.4e-108
EN6_GE002489	GT2	[GT2] : cellulose synthase (EC 2.4.1.12); chitin synthase (EC 2.4.1.16); dolichyl-phosphate 尾-D-mannosyltransferase (EC 2.4.1.83); dolichyl-phosphate 尾-glucosyltransferase (EC 2.4.1.117); N-acetylglucosaminyltransferase (EC 2.4.1.-); N-acetylgalactosaminyltransferase (EC 2.4.1.-); hyaluronan synthase (EC 2.4.1.212); chitin oligosaccharide synthase (EC 2.4.1.-); 尾-1,3-glucan synthase (EC 2.4.1.34)…	GT : GlycosylTransferases	43-218	7.4e-31
EN6_GE002536	GH109	[GH109] : 伪-N-acetylgalactosaminidase (EC 3.2.1.49)	GH : Glycoside Hydrolases	41-110	0.00024
EN6_GE002570	CE1	[CE1] : acetyl xylan esterase (EC 3.1.1.72); cinnamoyl esterase (EC 3.1.1.-); feruloyl esterase (EC 3.1.1.73); carboxylesterase (EC 3.1.1.1); S-formylglutathione hydrolase (EC 3.1.2.12); diacylglycerol O-acyltransferase (EC 2.3.1.20); trehalose 6-O-mycolyltransferase (EC 2.3.1.122)	CE : Carbohydrate Esterases	25-188	3.5e-08
EN6_GE002666	AA6	[AA6] : 1,4-benzoquinone reductase (EC. 1.6.5.6)	AA : Auxiliary Activities	14-95	5.1e-06
EN6_GE002672	CE10	[CE10] : arylesterase (EC 3.1.1.-); carboxyl esterase (EC 3.1.1.3); acetylcholinesterase (EC 3.1.1.7); cholinesterase (EC 3.1.1.8); sterol esterase (EC 3.1.1.13); brefeldin A esterase (EC 3.1.1.-).	CE : Carbohydrate Esterases	66-317	1.6e-45
EN6_GE002691	CE10	[CE10] : arylesterase (EC 3.1.1.-); carboxyl esterase (EC 3.1.1.3); acetylcholinesterase (EC 3.1.1.7); cholinesterase (EC 3.1.1.8); sterol esterase (EC 3.1.1.13); brefeldin A esterase (EC 3.1.1.-).	CE : Carbohydrate Esterases	12-236	1.8e-23
EN6_GE002779	AA3	[AA3] : cellobiose dehydrogenase (EC 1.1.99.18); glucose 1-oxidase (EC 1.1.3.4); aryl alcohol oxidase (EC 1.1.3.7); alcohol oxidase (EC 1.1.3.13); pyranose oxidase (EC 1.1.3.10)	AA : Auxiliary Activities	12-318	3e-06
EN6_GE002796	GH109	[GH109] : 伪-N-acetylgalactosaminidase (EC 3.2.1.49)	GH : Glycoside Hydrolases	6-101	2.3e-12
EN6_GE002797	GH73	[GH73] : lysozyme (EC 3.2.1.17); mannosyl-glycoprotein endo-尾-N-acetylglucosaminidase (EC 3.2.1.96); peptidoglycan hydrolase with endo-尾-N-acetylglucosaminidase specificity (EC 3.2.1.-)	GH : Glycoside Hydrolases	71-206	3.5e-35
EN6_GE002814	GH25	[GH25] : lysozyme (EC 3.2.1.17)	GH : Glycoside Hydrolases	60-225	6.2e-27
EN6_GE002817	GH109	[GH109] : 伪-N-acetylgalactosaminidase (EC 3.2.1.49)	GH : Glycoside Hydrolases	3-106	5.4e-09
EN6_GE002836	GT2	[GT2] : cellulose synthase (EC 2.4.1.12); chitin synthase (EC 2.4.1.16); dolichyl-phosphate 尾-D-mannosyltransferase (EC 2.4.1.83); dolichyl-phosphate 尾-glucosyltransferase (EC 2.4.1.117); N-acetylglucosaminyltransferase (EC 2.4.1.-); N-acetylgalactosaminyltransferase (EC 2.4.1.-); hyaluronan synthase (EC 2.4.1.212); chitin oligosaccharide synthase (EC 2.4.1.-); 尾-1,3-glucan synthase (EC 2.4.1.34)…	GT : GlycosylTransferases	8-169	2.1e-31
EN6_GE002849	GT4	[GT4] : sucrose synthase (EC 2.4.1.13); sucrose-phosphate synthase (EC 2.4.1.14); 伪-glucosyltransferase (EC 2.4.1.52); lipopolysaccharide N-acetylglucosaminyltransferase (EC 2.4.1.56); phosphatidylinositol 伪-mannosyltransferase (EC 2.4.1.57); GDP-Man: Man1GlcNAc2-PP-dolichol 伪-1,3-mannosyltransferase (EC 2.4.1.132); GDP-Man: Man3GlcNAc2-PP-dolichol/Man4GlcNAc2-PP-dolichol 伪-1,2-mannosyltransferas…	GT : GlycosylTransferases	185-327	9.2e-28
EN6_GE002850	GT4	[GT4] : sucrose synthase (EC 2.4.1.13); sucrose-phosphate synthase (EC 2.4.1.14); 伪-glucosyltransferase (EC 2.4.1.52); lipopolysaccharide N-acetylglucosaminyltransferase (EC 2.4.1.56); phosphatidylinositol 伪-mannosyltransferase (EC 2.4.1.57); GDP-Man: Man1GlcNAc2-PP-dolichol 伪-1,3-mannosyltransferase (EC 2.4.1.132); GDP-Man: Man3GlcNAc2-PP-dolichol/Man4GlcNAc2-PP-dolichol 伪-1,2-mannosyltransferas…	GT : GlycosylTransferases	173-305	1.6e-21
EN6_GE002852	GT2	[GT2] : cellulose synthase (EC 2.4.1.12); chitin synthase (EC 2.4.1.16); dolichyl-phosphate 尾-D-mannosyltransferase (EC 2.4.1.83); dolichyl-phosphate 尾-glucosyltransferase (EC 2.4.1.117); N-acetylglucosaminyltransferase (EC 2.4.1.-); N-acetylgalactosaminyltransferase (EC 2.4.1.-); hyaluronan synthase (EC 2.4.1.212); chitin oligosaccharide synthase (EC 2.4.1.-); 尾-1,3-glucan synthase (EC 2.4.1.34)…	GT : GlycosylTransferases	4-167	6.7e-18
EN6_GE002880	GT2	[GT2] : cellulose synthase (EC 2.4.1.12); chitin synthase (EC 2.4.1.16); dolichyl-phosphate 尾-D-mannosyltransferase (EC 2.4.1.83); dolichyl-phosphate 尾-glucosyltransferase (EC 2.4.1.117); N-acetylglucosaminyltransferase (EC 2.4.1.-); N-acetylgalactosaminyltransferase (EC 2.4.1.-); hyaluronan synthase (EC 2.4.1.212); chitin oligosaccharide synthase (EC 2.4.1.-); 尾-1,3-glucan synthase (EC 2.4.1.34)…	GT : GlycosylTransferases	7-177	6.4e-13
EN6_GE002881	GT2	[GT2] : cellulose synthase (EC 2.4.1.12); chitin synthase (EC 2.4.1.16); dolichyl-phosphate 尾-D-mannosyltransferase (EC 2.4.1.83); dolichyl-phosphate 尾-glucosyltransferase (EC 2.4.1.117); N-acetylglucosaminyltransferase (EC 2.4.1.-); N-acetylgalactosaminyltransferase (EC 2.4.1.-); hyaluronan synthase (EC 2.4.1.212); chitin oligosaccharide synthase (EC 2.4.1.-); 尾-1,3-glucan synthase (EC 2.4.1.34)…	GT : GlycosylTransferases	6-168	1.6e-21
EN6_GE002930	GT4	[GT4] : sucrose synthase (EC 2.4.1.13); sucrose-phosphate synthase (EC 2.4.1.14); 伪-glucosyltransferase (EC 2.4.1.52); lipopolysaccharide N-acetylglucosaminyltransferase (EC 2.4.1.56); phosphatidylinositol 伪-mannosyltransferase (EC 2.4.1.57); GDP-Man: Man1GlcNAc2-PP-dolichol 伪-1,3-mannosyltransferase (EC 2.4.1.132); GDP-Man: Man3GlcNAc2-PP-dolichol/Man4GlcNAc2-PP-dolichol 伪-1,2-mannosyltransferas…	GT : GlycosylTransferases	201-345	1.2e-33
EN6_GE002931	GT4	[GT4] : sucrose synthase (EC 2.4.1.13); sucrose-phosphate synthase (EC 2.4.1.14); 伪-glucosyltransferase (EC 2.4.1.52); lipopolysaccharide N-acetylglucosaminyltransferase (EC 2.4.1.56); phosphatidylinositol 伪-mannosyltransferase (EC 2.4.1.57); GDP-Man: Man1GlcNAc2-PP-dolichol 伪-1,3-mannosyltransferase (EC 2.4.1.132); GDP-Man: Man3GlcNAc2-PP-dolichol/Man4GlcNAc2-PP-dolichol 伪-1,2-mannosyltransferas…	GT : GlycosylTransferases	161-303	1.8e-23
EN6_GE002948	GT4	[GT4] : sucrose synthase (EC 2.4.1.13); sucrose-phosphate synthase (EC 2.4.1.14); 伪-glucosyltransferase (EC 2.4.1.52); lipopolysaccharide N-acetylglucosaminyltransferase (EC 2.4.1.56); phosphatidylinositol 伪-mannosyltransferase (EC 2.4.1.57); GDP-Man: Man1GlcNAc2-PP-dolichol 伪-1,3-mannosyltransferase (EC 2.4.1.132); GDP-Man: Man3GlcNAc2-PP-dolichol/Man4GlcNAc2-PP-dolichol 伪-1,2-mannosyltransferas…	GT : GlycosylTransferases	325-471	1.2e-32
EN6_GE002954	GT4	[GT4] : sucrose synthase (EC 2.4.1.13); sucrose-phosphate synthase (EC 2.4.1.14); 伪-glucosyltransferase (EC 2.4.1.52); lipopolysaccharide N-acetylglucosaminyltransferase (EC 2.4.1.56); phosphatidylinositol 伪-mannosyltransferase (EC 2.4.1.57); GDP-Man: Man1GlcNAc2-PP-dolichol 伪-1,3-mannosyltransferase (EC 2.4.1.132); GDP-Man: Man3GlcNAc2-PP-dolichol/Man4GlcNAc2-PP-dolichol 伪-1,2-mannosyltransferas…	GT : GlycosylTransferases	323-469	5e-26
EN6_GE002955	GT4	[GT4] : sucrose synthase (EC 2.4.1.13); sucrose-phosphate synthase (EC 2.4.1.14); 伪-glucosyltransferase (EC 2.4.1.52); lipopolysaccharide N-acetylglucosaminyltransferase (EC 2.4.1.56); phosphatidylinositol 伪-mannosyltransferase (EC 2.4.1.57); GDP-Man: Man1GlcNAc2-PP-dolichol 伪-1,3-mannosyltransferase (EC 2.4.1.132); GDP-Man: Man3GlcNAc2-PP-dolichol/Man4GlcNAc2-PP-dolichol 伪-1,2-mannosyltransferas…	GT : GlycosylTransferases	321-469	6.3e-33
EN6_GE003051	GH25;CBM50	[CBM50] : Modules of approx. 50 residues found attached to various enzymes from families GH18, GH19, GH23, GH24, GH25 and GH73, i.e. enzymes cleaving either chitin or peptidoglycan. Binding to chitopentaose demonstrated in the case of Pteris ryukyuensis chitinase A [Ohnuma T et al. (2008) J. Biol. Chem. 283:5178-87 (PMID: 18083709)]. CBM50 modules are also found in a multitude of other enzymes ta…	CBM : Carbohydrate-Binding Modules;GH : Glycoside Hydrolases	38-221;347-389	4.2e-32;2.2e-13
NR_gene-I6G30_RS00145	CE2			140-312	8.7e-20
NR_gene-I6G30_RS00345	CBM50			74-116	4e-07
NR_gene-I6G30_RS00695	GT2			69-238	2.5e-31
NR_gene-I6G30_RS00700	GH1			2-474	6.5e-153
NR_gene-I6G30_RS00785	GT2			6-165	3.1e-17
NR_gene-I6G30_RS00910	GH127			12-570	4e-195
NR_gene-I6G30_RS01035	GH31			238-672	4e-138
NR_gene-I6G30_RS01145	GH2			22-622	1.2e-147
NR_gene-I6G30_RS01200	GT8			3-256	2.5e-55
NR_gene-I6G30_RS01200	GT8			276-526	1.3e-60
NR_gene-I6G30_RS01240	GT4			334-485	4.8e-26
NR_gene-I6G30_RS01245	GT4			324-473	4.2e-29
NR_gene-I6G30_RS01505	GH1			6-478	1.8e-146
NR_gene-I6G30_RS01685	GH126			54-372	9.1e-121
NR_gene-I6G30_RS01700	GT2			45-219	1.1e-28
NR_gene-I6G30_RS01900	CE7			157-296	2.7e-10
NR_gene-I6G30_RS01980	CE1			26-265	1.2e-08
NR_gene-I6G30_RS02345	GH73			797-932	5e-33
NR_gene-I6G30_RS02445	GH109			50-114	1e-05
NR_gene-I6G30_RS02585	GH1			1-439	1.2e-126
NR_gene-I6G30_RS02910	GT14			4-251	2e-52
NR_gene-I6G30_RS02930	GT2			8-134	4.2e-20
NR_gene-I6G30_RS02970	GH25			66-211	9.7e-24
NR_gene-I6G30_RS02980	GH109			2-113	1.3e-09
NR_gene-I6G30_RS03020	GT19			170-302	1.6e-06
NR_gene-I6G30_RS03095	GT4			199-348	2.4e-32
NR_gene-I6G30_RS03100	GT4			161-305	4.3e-21
NR_gene-I6G30_RS03715	GT51			88-264	1.9e-63
NR_gene-I6G30_RS04660	CE10			4-240	4e-31
NR_gene-I6G30_RS04710	GT51			82-261	2.2e-65
NR_gene-I6G30_RS04915	GH65			322-693	2.2e-151
NR_gene-I6G30_RS05105	CE3			52-226	6.2e-11
NR_gene-I6G30_RS05185	CBM50			183-224	5e-09
NR_gene-I6G30_RS05590	CBM50			38-81	3.6e-11
NR_gene-I6G30_RS05590	CBM50			92-133	7.2e-14
NR_gene-I6G30_RS05705	GT28			187-349	8.9e-48
NR_gene-I6G30_RS06505	CE6			214-275	0.00033
NR_gene-I6G30_RS06530	CBM50			38-82	2.2e-12
NR_gene-I6G30_RS06535	CBM50			37-81	8.2e-12
NR_gene-I6G30_RS06645	GH73			71-209	6.3e-37
NR_gene-I6G30_RS06970	CE10			22-238	1.3e-23
NR_gene-I6G30_RS07405	GT26			58-224	5.2e-64
NR_gene-I6G30_RS07415	CE9			6-371	3.8e-123
NR_gene-I6G30_RS07785	GT2			15-144	1.1e-26
NR_gene-I6G30_RS07790	GT2			5-166	1.6e-32
NR_gene-I6G30_RS08025	GH109			50-113	1.4e-06
NR_gene-I6G30_RS08240	GT2			86-268	1.8e-24
NR_gene-I6G30_RS08245	GT2			6-134	2.7e-17
NR_gene-I6G30_RS08495	CE9			8-376	2.9e-127
NR_gene-I6G30_RS08535	CE6			292-327	0.00082
NR_gene-I6G30_RS08600	GH1			1-436	2.3e-129
NR_gene-I6G30_RS08615	CBM34			125-201	0.00073
NR_gene-I6G30_RS08745	GH13			24-370	2.8e-65
