# Supplementary material for: Characterization of phyllosphere endophytic lactic acid bacteria reveals a potential novel route to enhance silage fermentation quality
Source: Commun Biol. 2024 Jan 22;7:117. doi: 10.1038/s42003-024-05816-3 (PMC10803313; doi:10.1038/s42003-024-05816-3)
Supplement: Supplementary file 5 — Supplementary Data 3 [file 42003_2024_5816_MOESM5_ESM.xlsx]

## Sheet: Sheet1
Summary of the 89 Pediococcus pentosaceus strains from NCBI
#Organism Name	Organism Groups	Strain	BioSample	BioProject	Assembly	Level	Size(Mb)	GC%	Replicons	WGS	Scaffolds	CDS	Release Date	GenBank FTP	RefSeq FTP
Pediococcus pentosaceus	Bacteria;Terrabacteria group;Firmicutes(current name: Bacillota)	wikim20	SAMN04017317	PRJNA260124	GCA_001411765.2	Complete	1.83063	37.2581	chromosome:NZ_CP015918.1/CP015918.1; plasmid pKPP01:NZ_CP015919.1/CP015919.1; plasmid pKPP02:NZ_CP015920.1/CP015920.1; plasmid pKPP03:NZ_CP015921.1/CP015921.1		4	1702	2016-06-08T00:00:00Z		ftp://ftp.ncbi.nlm.nih.gov/genomes/all/GCF/001/411/765/GCF_001411765.2_ASM141176v2
Pediococcus pentosaceus	Bacteria;Terrabacteria group;Firmicutes(current name: Bacillota)	SRCM100892	SAMN07126152	PRJNA386763	GCA_002173535.1	Complete	2.00247	37.269	chromosome:CP021474.1; plasmid pPC892-1:CP021471.1; plasmid pPC892-2:CP021472.1; plasmid pPC892-3:CP021473.1; plasmid pPC892-4:CP021475.1; plasmid pPC892-5:CP021476.1; plasmid pPC892-6:CP021477.1		7	2282	2017-06-06T00:00:00Z		ftp://ftp.ncbi.nlm.nih.gov/genomes/all/GCF/002/173/535/GCF_002173535.1_ASM217353v1
Pediococcus pentosaceus	Bacteria;Terrabacteria group;Firmicutes(current name: Bacillota)	SRCM100194	SAMN07224387	PRJNA390207	GCA_002202155.1	Complete	1.86979	37.3785	chromosome:NZ_CP021927.1/CP021927.1; plasmid pPP194-1:NZ_CP021926.1/CP021926.1; plasmid pPP194-2:NZ_CP021928.1/CP021928.1		3	1750	2017-06-20T00:00:00Z		ftp://ftp.ncbi.nlm.nih.gov/genomes/all/GCF/002/202/155/GCF_002202155.1_ASM220215v1
Pediococcus pentosaceus	Bacteria;Terrabacteria group;Firmicutes(current name: Bacillota)	KCCM 40703	SAMN06447729	PRJNA376813	GCA_002982155.1	Complete	1.75836	37.2	chromosome:NZ_CP020018.1/CP020018.1		1	1687	2018-03-08T00:00:00Z		ftp://ftp.ncbi.nlm.nih.gov/genomes/all/GCF/002/982/155/GCF_002982155.1_ASM298215v1
Pediococcus pentosaceus	Bacteria;Terrabacteria group;Firmicutes(current name: Bacillota)	SS1-3	SAMN07551496	PRJNA399825	GCA_003429405.1	Complete	1.84476	37.2801	chromosome:NZ_CP023008.1/CP023008.1; plasmid pSS1301:NZ_CP023007.1/CP023007.1; plasmid pSS1302:NZ_CP023006.1/CP023006.1		3	1740	2018-08-28T00:00:00Z		ftp://ftp.ncbi.nlm.nih.gov/genomes/all/GCF/003/429/405/GCF_003429405.1_ASM342940v1
Pediococcus pentosaceus	Bacteria;Terrabacteria group;Firmicutes(current name: Bacillota)	6_1	SAMN10721079	PRJNA513828	GCA_004115445.1	Scaffold	1.80838	37.2		SCVV01	41	1738	2019-01-28T00:00:00Z		ftp://ftp.ncbi.nlm.nih.gov/genomes/all/GCF/004/115/445/GCF_004115445.1_ASM411544v1
Pediococcus pentosaceus	Bacteria;Terrabacteria group;Firmicutes(current name: Bacillota)	FAM 19144	SAMN11653952	PRJNA543085	GCA_005864405.1	Scaffold	1.94059	37.1		VBTG01	26	1884	2019-05-23T00:00:00Z		ftp://ftp.ncbi.nlm.nih.gov/genomes/all/GCF/005/864/405/GCF_005864405.1_ASM586440v1
Pediococcus pentosaceus	Bacteria;Terrabacteria group;Firmicutes(current name: Bacillota)	JQI-7	SAMN07701459	PRJNA412135	GCA_006770865.1	Complete	1.73288	37.2	chromosome:NZ_CP023655.1/CP023655.1		1	1662	2019-07-09T00:00:00Z		ftp://ftp.ncbi.nlm.nih.gov/genomes/all/GCF/006/770/865/GCF_006770865.1_ASM677086v1
Pediococcus pentosaceus	Bacteria;Terrabacteria group;Firmicutes(current name: Bacillota)	SL001	SAMN11094516	PRJNA526333	GCA_007923185.1	Complete	1.91918	37.4359	chromosome:NZ_CP039378.1/CP039378.1; plasmid pSL001-1:NZ_CP039379.1/CP039379.1		2	1819	2019-08-09T00:00:00Z		ftp://ftp.ncbi.nlm.nih.gov/genomes/all/GCF/007/923/185/GCF_007923185.1_ASM792318v1
Pediococcus pentosaceus	Bacteria;Terrabacteria group;Firmicutes(current name: Bacillota)	NBRC 107768	SAMD00172662	PRJDB6300	GCA_007992275.1	Contig	1.73661	37.2		BJZY01	22	1639	2019-07-31T21:07:00Z		ftp://ftp.ncbi.nlm.nih.gov/genomes/all/GCF/007/992/275/GCF_007992275.1_ASM799227v1
Pediococcus pentosaceus	Bacteria;Terrabacteria group;Firmicutes(current name: Bacillota)	GDIAS001	SAMN13611447	PRJNA596038	GCA_009791435.1	Complete	1.83135	37.1	chromosome:NZ_CP046938.1/CP046938.1		1	1755	2019-12-23T00:00:00Z		ftp://ftp.ncbi.nlm.nih.gov/genomes/all/GCF/009/791/435/GCF_009791435.1_ASM979143v1
Pediococcus pentosaceus	Bacteria;Terrabacteria group;Firmicutes(current name: Bacillota)	FAM19169	SAMN13008308	PRJNA576774	GCA_009808085.1	Contig	1.9061	37.1		WELU01	14	1867	2019-12-30T00:00:00Z		ftp://ftp.ncbi.nlm.nih.gov/genomes/all/GCF/009/808/085/GCF_009808085.1_ASM980808v1
Pediococcus pentosaceus	Bacteria;Terrabacteria group;Firmicutes(current name: Bacillota)	FAM18321	SAMN13008395	PRJNA576774	GCA_009808645.1	Scaffold	1.95305	37.2		WEPA01	35	1877	2019-12-30T00:00:00Z		ftp://ftp.ncbi.nlm.nih.gov/genomes/all/GCF/009/808/645/GCF_009808645.1_ASM980864v1
Pediococcus pentosaceus	Bacteria;Terrabacteria group;Firmicutes(current name: Bacillota)	FAM18327	SAMN13008394	PRJNA576774	GCA_009808655.1	Contig	1.82356	37.2		WEOZ01	7	1745	2019-12-30T00:00:00Z		ftp://ftp.ncbi.nlm.nih.gov/genomes/all/GCF/009/808/655/GCF_009808655.1_ASM980865v1
Pediococcus pentosaceus	Bacteria;Terrabacteria group;Firmicutes(current name: Bacillota)	FAM20650	SAMN13008387	PRJNA576774	GCA_009808815.1	Scaffold	1.85945	37.2		WEOS01	19	1776	2019-12-30T00:00:00Z		ftp://ftp.ncbi.nlm.nih.gov/genomes/all/GCF/009/808/815/GCF_009808815.1_ASM980881v1
Pediococcus pentosaceus	Bacteria;Terrabacteria group;Firmicutes(current name: Bacillota)	FAM18813	SAMN13008385	PRJNA576774	GCA_009808845.1	Scaffold	2.00264	37.2		WEOQ01	33	1951	2019-12-30T00:00:00Z		ftp://ftp.ncbi.nlm.nih.gov/genomes/all/GCF/009/808/845/GCF_009808845.1_ASM980884v1
Pediococcus pentosaceus	Bacteria;Terrabacteria group;Firmicutes(current name: Bacillota)	FAM17622	SAMN13008369	PRJNA576774	GCA_009809195.1	Contig	1.85726	37.1		WEOA01	33	1765	2019-12-30T00:00:00Z		ftp://ftp.ncbi.nlm.nih.gov/genomes/all/GCF/009/809/195/GCF_009809195.1_ASM980919v1
Pediococcus pentosaceus	Bacteria;Terrabacteria group;Firmicutes(current name: Bacillota)	FAM19080	SAMN13008356	PRJNA576774	GCA_009809425.1	Contig	1.80865	37.2		WENN01	38	1756	2019-12-30T00:00:00Z		ftp://ftp.ncbi.nlm.nih.gov/genomes/all/GCF/009/809/425/GCF_009809425.1_ASM980942v1
Pediococcus pentosaceus	Bacteria;Terrabacteria group;Firmicutes(current name: Bacillota)	FAM19083	SAMN13008353	PRJNA576774	GCA_009809485.1	Contig	1.76641	37.3		WENK01	34	1709	2019-12-30T00:00:00Z		ftp://ftp.ncbi.nlm.nih.gov/genomes/all/GCF/009/809/485/GCF_009809485.1_ASM980948v1
Pediococcus pentosaceus	Bacteria;Terrabacteria group;Firmicutes(current name: Bacillota)	FAM19132	SAMN13008348	PRJNA576774	GCA_009809595.1	Contig	1.95902	37.2		WENF01	6	1887	2019-12-30T00:00:00Z		ftp://ftp.ncbi.nlm.nih.gov/genomes/all/GCF/009/809/595/GCF_009809595.1_ASM980959v1
Pediococcus pentosaceus	Bacteria;Terrabacteria group;Firmicutes(current name: Bacillota)	FAM13073	SAMN13008343	PRJNA576774	GCA_009809665.1	Contig	2.02787	37.2		WENB01	29	1980	2019-12-30T00:00:00Z		ftp://ftp.ncbi.nlm.nih.gov/genomes/all/GCF/009/809/665/GCF_009809665.1_ASM980966v1
Pediococcus pentosaceus	Bacteria;Terrabacteria group;Firmicutes(current name: Bacillota)	FAM19086	SAMN13008333	PRJNA576774	GCA_009809875.1	Scaffold	1.78357	37.3		WEMR01	44	1699	2019-12-30T00:00:00Z		ftp://ftp.ncbi.nlm.nih.gov/genomes/all/GCF/009/809/875/GCF_009809875.1_ASM980987v1
Pediococcus pentosaceus	Bacteria;Terrabacteria group;Firmicutes(current name: Bacillota)	SRCM102736	SAMN08707611	PRJNA438180	GCA_009913955.1	Complete	1.80926	37.3928	chromosome:NZ_CP028259.1/CP028259.1; plasmid unnamed1:NZ_CP028260.1/CP028260.1		2	1722	2020-01-22T00:00:00Z		ftp://ftp.ncbi.nlm.nih.gov/genomes/all/GCF/009/913/955/GCF_009913955.1_ASM991395v1
Pediococcus pentosaceus	Bacteria;Terrabacteria group;Firmicutes(current name: Bacillota)	SRCM102738	SAMN08707613	PRJNA438180	GCA_009913995.1	Complete	1.87554	37.4102	chromosome:NZ_CP028264.1/CP028264.1; plasmid unnamed1:NZ_CP028265.1/CP028265.1		2	1764	2020-01-22T00:00:00Z		ftp://ftp.ncbi.nlm.nih.gov/genomes/all/GCF/009/913/995/GCF_009913995.1_ASM991399v1
Pediococcus pentosaceus	Bacteria;Terrabacteria group;Firmicutes(current name: Bacillota)	SRCM102739	SAMN08707614	PRJNA438180	GCA_009914015.1	Complete	1.89918	37.3714	chromosome:NZ_CP028266.1/CP028266.1; plasmid unnamed1:NZ_CP028267.1/CP028267.1; plasmid unnamed2:NZ_CP028268.1/CP028268.1		3	1785	2020-01-22T00:00:00Z		ftp://ftp.ncbi.nlm.nih.gov/genomes/all/GCF/009/914/015/GCF_009914015.1_ASM991401v1
Pediococcus pentosaceus	Bacteria;Terrabacteria group;Firmicutes(current name: Bacillota)	SRCM102740	SAMN08707615	PRJNA438180	GCA_009914035.1	Complete	1.87554	37.4102	chromosome:NZ_CP028269.1/CP028269.1; plasmid unnamed1:NZ_CP028270.1/CP028270.1		2	1759	2020-01-22T00:00:00Z		ftp://ftp.ncbi.nlm.nih.gov/genomes/all/GCF/009/914/035/GCF_009914035.1_ASM991403v1
Pediococcus pentosaceus	Bacteria;Terrabacteria group;Firmicutes(current name: Bacillota)	SRCM102734	SAMN08707609	PRJNA438180	GCA_009930955.1	Complete	1.70761	37.4	chromosome:NZ_CP028254.1/CP028254.1		1	1606	2020-01-27T00:00:00Z		ftp://ftp.ncbi.nlm.nih.gov/genomes/all/GCF/009/930/955/GCF_009930955.1_ASM993095v1
Pediococcus pentosaceus	Bacteria;Terrabacteria group;Firmicutes(current name: Bacillota)	B4	SAMN10822534	PRJNA517196	GCA_011009615.1	Contig	1.83556	37.2		SDQS01	22	1772	2020-02-25T00:00:00Z	ftp://ftp.ncbi.nlm.nih.gov/genomes/all/GCA/011/009/615/GCA_011009615.1_ASM1100961v1	ftp://ftp.ncbi.nlm.nih.gov/genomes/all/GCF/011/009/615/GCF_011009615.1_ASM1100961v1
Pediococcus pentosaceus	Bacteria;Terrabacteria group;Firmicutes(current name: Bacillota)	TUCO-3	SAMN15374531	PRJNA641973	GCA_013385165.1	Contig	1.93808	37.2		JABZEF01	28	1841	2020-07-01T00:00:00Z	ftp://ftp.ncbi.nlm.nih.gov/genomes/all/GCA/013/385/165/GCA_013385165.1_ASM1338516v1	ftp://ftp.ncbi.nlm.nih.gov/genomes/all/GCF/013/385/165/GCF_013385165.1_ASM1338516v1
Pediococcus pentosaceus	Bacteria;Terrabacteria group;Firmicutes(current name: Bacillota)	FAM 24207	SAMN16675140	PRJNA673383	GCA_015612965.1	Scaffold	2.01518	37.3		JADOFP01	39	1924	2020-11-19T00:00:00Z	ftp://ftp.ncbi.nlm.nih.gov/genomes/all/GCA/015/612/965/GCA_015612965.1_ASM1561296v1	ftp://ftp.ncbi.nlm.nih.gov/genomes/all/GCF/015/612/965/GCF_015612965.1_ASM1561296v1
Pediococcus pentosaceus	Bacteria;Terrabacteria group;Firmicutes(current name: Bacillota)	FAM 23908	SAMN16675139	PRJNA673383	GCA_015612975.1	Scaffold	1.85401	37.2		JADOFQ01	50	1754	2020-11-19T00:00:00Z	ftp://ftp.ncbi.nlm.nih.gov/genomes/all/GCA/015/612/975/GCA_015612975.1_ASM1561297v1	ftp://ftp.ncbi.nlm.nih.gov/genomes/all/GCF/015/612/975/GCF_015612975.1_ASM1561297v1
Pediococcus pentosaceus	Bacteria;Terrabacteria group;Firmicutes(current name: Bacillota)	FAM 20746	SAMN16675137	PRJNA673383	GCA_015613005.1	Scaffold	1.85333	37.1		JADOFS01	10	1776	2020-11-19T00:00:00Z	ftp://ftp.ncbi.nlm.nih.gov/genomes/all/GCA/015/613/005/GCA_015613005.1_ASM1561300v1	ftp://ftp.ncbi.nlm.nih.gov/genomes/all/GCF/015/613/005/GCF_015613005.1_ASM1561300v1
Pediococcus pentosaceus	Bacteria;Terrabacteria group;Firmicutes(current name: Bacillota)	FAM 22491	SAMN16675138	PRJNA673383	GCA_015613015.1	Scaffold	1.9037	37.3		JADOFR01	24	1797	2020-11-19T00:00:00Z	ftp://ftp.ncbi.nlm.nih.gov/genomes/all/GCA/015/613/015/GCA_015613015.1_ASM1561301v1	ftp://ftp.ncbi.nlm.nih.gov/genomes/all/GCF/015/613/015/GCF_015613015.1_ASM1561301v1
Pediococcus pentosaceus	Bacteria;Terrabacteria group;Firmicutes(current name: Bacillota)	FAM 20709	SAMN16675136	PRJNA673383	GCA_015613035.1	Scaffold	1.82734	37.1		JADOFT01	15	1747	2020-11-19T00:00:00Z	ftp://ftp.ncbi.nlm.nih.gov/genomes/all/GCA/015/613/035/GCA_015613035.1_ASM1561303v1	ftp://ftp.ncbi.nlm.nih.gov/genomes/all/GCF/015/613/035/GCF_015613035.1_ASM1561303v1
Pediococcus pentosaceus	Bacteria;Terrabacteria group;Firmicutes(current name: Bacillota)	FAM 20675	SAMN16675135	PRJNA673383	GCA_015613055.1	Scaffold	1.8867	37.3		JADOFU01	45	1802	2020-11-19T00:00:00Z	ftp://ftp.ncbi.nlm.nih.gov/genomes/all/GCA/015/613/055/GCA_015613055.1_ASM1561305v1	ftp://ftp.ncbi.nlm.nih.gov/genomes/all/GCF/015/613/055/GCF_015613055.1_ASM1561305v1
Pediococcus pentosaceus	Bacteria;Terrabacteria group;Firmicutes(current name: Bacillota)	FAM 19164	SAMN16675134	PRJNA673383	GCA_015613065.1	Scaffold	2.00546	37.2		JADOFV01	33	1950	2020-11-19T00:00:00Z	ftp://ftp.ncbi.nlm.nih.gov/genomes/all/GCA/015/613/065/GCA_015613065.1_ASM1561306v1	ftp://ftp.ncbi.nlm.nih.gov/genomes/all/GCF/015/613/065/GCF_015613065.1_ASM1561306v1
Pediococcus pentosaceus	Bacteria;Terrabacteria group;Firmicutes(current name: Bacillota)	FAM 18528	SAMN16675133	PRJNA673383	GCA_015613105.1	Scaffold	1.99088	37		JADOFW01	28	1932	2020-11-19T00:00:00Z	ftp://ftp.ncbi.nlm.nih.gov/genomes/all/GCA/015/613/105/GCA_015613105.1_ASM1561310v1	ftp://ftp.ncbi.nlm.nih.gov/genomes/all/GCF/015/613/105/GCF_015613105.1_ASM1561310v1
Pediococcus pentosaceus	Bacteria;Terrabacteria group;Firmicutes(current name: Bacillota)	FAM 18523	SAMN16675132	PRJNA673383	GCA_015613115.1	Scaffold	1.82434	37.2		JADOFX01	12	1728	2020-11-19T00:00:00Z	ftp://ftp.ncbi.nlm.nih.gov/genomes/all/GCA/015/613/115/GCA_015613115.1_ASM1561311v1	ftp://ftp.ncbi.nlm.nih.gov/genomes/all/GCF/015/613/115/GCF_015613115.1_ASM1561311v1
Pediococcus pentosaceus	Bacteria;Terrabacteria group;Firmicutes(current name: Bacillota)	LMG 13372	SAMN16675129	PRJNA673383	GCA_015613165.1	Scaffold	1.73786	37.1		JADOGA01	12	1636	2020-11-19T00:00:00Z	ftp://ftp.ncbi.nlm.nih.gov/genomes/all/GCA/015/613/165/GCA_015613165.1_ASM1561316v1	ftp://ftp.ncbi.nlm.nih.gov/genomes/all/GCF/015/613/165/GCF_015613165.1_ASM1561316v1
Pediococcus pentosaceus	Bacteria;Terrabacteria group;Firmicutes(current name: Bacillota)	LMG 9445	SAMN16675127	PRJNA673383	GCA_015613205.1	Scaffold	1.78517	37.2		JADOGC01	12	1676	2020-11-19T00:00:00Z	ftp://ftp.ncbi.nlm.nih.gov/genomes/all/GCA/015/613/205/GCA_015613205.1_ASM1561320v1	ftp://ftp.ncbi.nlm.nih.gov/genomes/all/GCF/015/613/205/GCF_015613205.1_ASM1561320v1
Pediococcus pentosaceus	Bacteria;Terrabacteria group;Firmicutes(current name: Bacillota)	DSM 28628	SAMN16675125	PRJNA673383	GCA_015613235.1	Scaffold	1.74451	37.1		JADOGE01	8	1662	2020-11-19T00:00:00Z	ftp://ftp.ncbi.nlm.nih.gov/genomes/all/GCA/015/613/235/GCA_015613235.1_ASM1561323v1	ftp://ftp.ncbi.nlm.nih.gov/genomes/all/GCF/015/613/235/GCF_015613235.1_ASM1561323v1
Pediococcus pentosaceus	Bacteria;Terrabacteria group;Firmicutes(current name: Bacillota)	DSM 20333	SAMN16675124	PRJNA673383	GCA_015613245.1	Scaffold	1.72297	37.1		JADOGF01	11	1658	2020-11-19T00:00:00Z	ftp://ftp.ncbi.nlm.nih.gov/genomes/all/GCA/015/613/245/GCA_015613245.1_ASM1561324v1	ftp://ftp.ncbi.nlm.nih.gov/genomes/all/GCF/015/613/245/GCF_015613245.1_ASM1561324v1
Pediococcus pentosaceus	Bacteria;Terrabacteria group;Firmicutes(current name: Bacillota)	DSM 46292	SAMN16675126	PRJNA673383	GCA_015613265.1	Scaffold	1.90115	37.1		JADOGD01	28	1798	2020-11-19T00:00:00Z	ftp://ftp.ncbi.nlm.nih.gov/genomes/all/GCA/015/613/265/GCA_015613265.1_ASM1561326v1	ftp://ftp.ncbi.nlm.nih.gov/genomes/all/GCF/015/613/265/GCF_015613265.1_ASM1561326v1
Pediococcus pentosaceus	Bacteria;Terrabacteria group;Firmicutes(current name: Bacillota)	DSM 20281	SAMN16675123	PRJNA673383	GCA_015613305.1	Scaffold	1.76578	37.2		JADOGG01	18	1688	2020-11-19T00:00:00Z	ftp://ftp.ncbi.nlm.nih.gov/genomes/all/GCA/015/613/305/GCA_015613305.1_ASM1561330v1	ftp://ftp.ncbi.nlm.nih.gov/genomes/all/GCF/015/613/305/GCF_015613305.1_ASM1561330v1
Pediococcus pentosaceus	Bacteria;Terrabacteria group;Firmicutes(current name: Bacillota)	DSM 20280	SAMN16675122	PRJNA673383	GCA_015613315.1	Scaffold	1.91223	37.2		JADOGH01	81	1794	2020-11-19T00:00:00Z	ftp://ftp.ncbi.nlm.nih.gov/genomes/all/GCA/015/613/315/GCA_015613315.1_ASM1561331v1	ftp://ftp.ncbi.nlm.nih.gov/genomes/all/GCF/015/613/315/GCF_015613315.1_ASM1561331v1
Pediococcus pentosaceus	Bacteria;Terrabacteria group;Firmicutes(current name: Bacillota)	FAM 24213	SAMN16675143	PRJNA673383	GCA_015613745.1	Scaffold	2.02006	37.3		JADOFM01	65	1899	2020-11-19T00:00:00Z	ftp://ftp.ncbi.nlm.nih.gov/genomes/all/GCA/015/613/745/GCA_015613745.1_ASM1561374v1	ftp://ftp.ncbi.nlm.nih.gov/genomes/all/GCF/015/613/745/GCF_015613745.1_ASM1561374v1
Pediococcus pentosaceus	Bacteria;Terrabacteria group;Firmicutes(current name: Bacillota)	FAM 24212	SAMN16675142	PRJNA673383	GCA_015613765.1	Scaffold	1.90349	37.3		JADOFN01	66	1800	2020-11-19T00:00:00Z	ftp://ftp.ncbi.nlm.nih.gov/genomes/all/GCA/015/613/765/GCA_015613765.1_ASM1561376v1	ftp://ftp.ncbi.nlm.nih.gov/genomes/all/GCF/015/613/765/GCF_015613765.1_ASM1561376v1
Pediococcus pentosaceus	Bacteria;Terrabacteria group;Firmicutes(current name: Bacillota)	FAM 24211	SAMN16675141	PRJNA673383	GCA_015613785.1	Scaffold	1.92298	37.2		JADOFO01	29	1807	2020-11-19T00:00:00Z	ftp://ftp.ncbi.nlm.nih.gov/genomes/all/GCA/015/613/785/GCA_015613785.1_ASM1561378v1	ftp://ftp.ncbi.nlm.nih.gov/genomes/all/GCF/015/613/785/GCF_015613785.1_ASM1561378v1
Pediococcus pentosaceus	Bacteria;Terrabacteria group;Firmicutes(current name: Bacillota)	SL-1	SAMN17376698	PRJNA693057	GCA_016921135.1	Contig	1.72283	36.9		JAFFTK01	12	1654	2021-02-23T00:00:00Z	ftp://ftp.ncbi.nlm.nih.gov/genomes/all/GCA/016/921/135/GCA_016921135.1_ASM1692113v1	ftp://ftp.ncbi.nlm.nih.gov/genomes/all/GCF/016/921/135/GCF_016921135.1_ASM1692113v1
Pediococcus pentosaceus	Bacteria;Terrabacteria group;Firmicutes(current name: Bacillota)	ET34	SAMN14944482	PRJNA633488	GCA_019008315.1	Contig	1.95324	37.1		JABJXG01	19	1884	2021-06-22T00:00:00Z	ftp://ftp.ncbi.nlm.nih.gov/genomes/all/GCA/019/008/315/GCA_019008315.1_ASM1900831v1	ftp://ftp.ncbi.nlm.nih.gov/genomes/all/GCF/019/008/315/GCF_019008315.1_ASM1900831v1
Pediococcus pentosaceus	Bacteria;Terrabacteria group;Firmicutes(current name: Bacillota)	MR001	SAMN13612138	PRJNA596088	GCA_019614475.1	Complete	1.8049	37.2	chromosome:NZ_CP047081.1/CP047081.1		1	1754	2021-08-16T00:00:00Z	ftp://ftp.ncbi.nlm.nih.gov/genomes/all/GCA/019/614/475/GCA_019614475.1_ASM1961447v1	ftp://ftp.ncbi.nlm.nih.gov/genomes/all/GCF/019/614/475/GCF_019614475.1_ASM1961447v1
Pediococcus pentosaceus	Bacteria;Terrabacteria group;Firmicutes(current name: Bacillota)	SPARC2	SAMN19473658	PRJNA734146	GCA_019793535.1	Contig	1.73652	37.1		JAHQJK01	10	1629	2021-08-28T00:00:00Z	ftp://ftp.ncbi.nlm.nih.gov/genomes/all/GCA/019/793/535/GCA_019793535.1_SPARC2	ftp://ftp.ncbi.nlm.nih.gov/genomes/all/GCF/019/793/535/GCF_019793535.1_SPARC2
Pediococcus pentosaceus	Bacteria;Terrabacteria group;Firmicutes(current name: Bacillota)	IMI 507024	SAMN22739185	PRJNA777113	GCA_020882545.2	Contig	1.79463	37		JAJFOC02	12	1752	2021-11-16T00:00:00Z	ftp://ftp.ncbi.nlm.nih.gov/genomes/all/GCA/020/882/545/GCA_020882545.2_ASM2088254v2	ftp://ftp.ncbi.nlm.nih.gov/genomes/all/GCF/020/882/545/GCF_020882545.2_ASM2088254v2
Pediococcus pentosaceus	Bacteria;Terrabacteria group;Firmicutes(current name: Bacillota)	ST75/87BZ	SAMN19274596	PRJNA731169	GCA_021378055.1	Scaffold	1.81844	37.1		JAHDAS01	16	1755	2022-01-05T00:00:00Z	ftp://ftp.ncbi.nlm.nih.gov/genomes/all/GCA/021/378/055/GCA_021378055.1_ASM2137805v1	ftp://ftp.ncbi.nlm.nih.gov/genomes/all/GCF/021/378/055/GCF_021378055.1_ASM2137805v1
Pediococcus pentosaceus	Bacteria;Terrabacteria group;Firmicutes(current name: Bacillota)	ST65ACC	SAMN22933949	PRJNA778224	GCA_022394815.1	Contig	1.93319	37		JAJHSK01	20	1891	2022-02-25T00:00:00Z	ftp://ftp.ncbi.nlm.nih.gov/genomes/all/GCA/022/394/815/GCA_022394815.1_ASM2239481v1	ftp://ftp.ncbi.nlm.nih.gov/genomes/all/GCF/022/394/815/GCF_022394815.1_ASM2239481v1
Pediococcus pentosaceus	Bacteria;Terrabacteria group;Firmicutes(current name: Bacillota)	IMI 507025	SAMN26655403	PRJNA814992	GCA_022678665.1	Contig	1.79463	37		JALBYI01	12	1751	2022-03-22T00:00:00Z	ftp://ftp.ncbi.nlm.nih.gov/genomes/all/GCA/022/678/665/GCA_022678665.1_ASM2267866v1	ftp://ftp.ncbi.nlm.nih.gov/genomes/all/GCF/022/678/665/GCF_022678665.1_ASM2267866v1
Pediococcus pentosaceus	Bacteria;Terrabacteria group;Firmicutes(current name: Bacillota)	PP16CC	SAMN26563464	PRJNA814659	GCA_022690785.1	Contig	1.82044	37		JALCZR01	4	1785	2022-03-23T00:00:00Z	ftp://ftp.ncbi.nlm.nih.gov/genomes/all/GCA/022/690/785/GCA_022690785.1_ASM2269078v1	ftp://ftp.ncbi.nlm.nih.gov/genomes/all/GCF/022/690/785/GCF_022690785.1_ASM2269078v1
Pediococcus pentosaceus	Bacteria;Terrabacteria group;Firmicutes(current name: Bacillota)	MGB0055	SAMN22220488	PRJNA770479	GCA_023277765.1	Complete	1.81744	37.2745	chromosome MGB0055_1:NZ_CP085175.1/CP085175.1; plasmid pMGB0055-1:NZ_CP085176.1/CP085176.1; plasmid pMGB0055-2:NZ_CP085177.1/CP085177.1		3	1684	2022-05-09T00:00:00Z	ftp://ftp.ncbi.nlm.nih.gov/genomes/all/GCA/023/277/765/GCA_023277765.1_ASM2327776v1	ftp://ftp.ncbi.nlm.nih.gov/genomes/all/GCF/023/277/765/GCF_023277765.1_ASM2327776v1
Pediococcus pentosaceus	Bacteria;Terrabacteria group;Firmicutes(current name: Bacillota)	MGB0941	SAMN22222385	PRJNA770481	GCA_023277785.1	Complete	1.96425	37.39	chromosome:NZ_CP085178.1/CP085178.1; plasmid pMGB0941-1:NZ_CP085179.1/CP085179.1; plasmid pMGB0941-2:NZ_CP085180.1/CP085180.1; plasmid pMGB0941-3:NZ_CP085181.1/CP085181.1; plasmid pMGB0941-4:NZ_CP085182.1/CP085182.1		5	1844	2022-05-09T00:00:00Z	ftp://ftp.ncbi.nlm.nih.gov/genomes/all/GCA/023/277/785/GCA_023277785.1_ASM2327778v1	ftp://ftp.ncbi.nlm.nih.gov/genomes/all/GCF/023/277/785/GCF_023277785.1_ASM2327778v1
Pediococcus pentosaceus	Bacteria;Terrabacteria group;Firmicutes(current name: Bacillota)	MGB0620	SAMN22222353	PRJNA770480	GCA_023277805.1	Complete	2.05901	37.4555	chromosome:NZ_CP085471.1/CP085471.1; plasmid pMGB0620-1:NZ_CP085472.1/CP085472.1; plasmid pMGB0620-2:NZ_CP085473.1/CP085473.1; plasmid pMGB0620-3:NZ_CP085474.1/CP085474.1; plasmid pMGB0620-4:NZ_CP085475.1/CP085475.1; plasmid pMGB0620-5:NZ_CP085476.1/CP085476.1		6	1942	2022-05-09T00:00:00Z	ftp://ftp.ncbi.nlm.nih.gov/genomes/all/GCA/023/277/805/GCA_023277805.1_ASM2327780v1	ftp://ftp.ncbi.nlm.nih.gov/genomes/all/GCF/023/277/805/GCF_023277805.1_ASM2327780v1
Pediococcus pentosaceus	Bacteria;Terrabacteria group;Firmicutes(current name: Bacillota)	GBRCKU	SAMN28159714	PRJNA836406	GCA_023369775.1	Contig	1.79769	37		JAMBZH01	22	1708	2022-05-14T00:00:00Z	ftp://ftp.ncbi.nlm.nih.gov/genomes/all/GCA/023/369/775/GCA_023369775.1_ASM2336977v1	ftp://ftp.ncbi.nlm.nih.gov/genomes/all/GCF/023/369/775/GCF_023369775.1_ASM2336977v1
Pediococcus pentosaceus	Bacteria;Terrabacteria group;Firmicutes(current name: Bacillota)	DRD-185	SAMN28910694	PRJNA847015	GCA_023740675.1	Scaffold	1.95147	37.2		JAMRWS01	7	1870	2022-06-15T00:00:00Z	ftp://ftp.ncbi.nlm.nih.gov/genomes/all/GCA/023/740/675/GCA_023740675.1_ASM2374067v1	ftp://ftp.ncbi.nlm.nih.gov/genomes/all/GCF/023/740/675/GCF_023740675.1_ASM2374067v1
Pediococcus pentosaceus	Bacteria;Terrabacteria group;Firmicutes(current name: Bacillota)	DRD-42	SAMN28910690	PRJNA847015	GCA_023743315.1	Scaffold	1.69225	37.6		JAMRWW01	9	1577	2022-06-15T00:00:00Z	ftp://ftp.ncbi.nlm.nih.gov/genomes/all/GCA/023/743/315/GCA_023743315.1_ASM2374331v1	ftp://ftp.ncbi.nlm.nih.gov/genomes/all/GCF/023/743/315/GCF_023743315.1_ASM2374331v1
Pediococcus pentosaceus	Bacteria;Terrabacteria group;Firmicutes(current name: Bacillota)	DRD-144	SAMN28910693	PRJNA847015	GCA_023743335.1	Scaffold	1.9583	37.2		JAMRWT01	17	1890	2022-06-15T00:00:00Z	ftp://ftp.ncbi.nlm.nih.gov/genomes/all/GCA/023/743/335/GCA_023743335.1_ASM2374333v1	ftp://ftp.ncbi.nlm.nih.gov/genomes/all/GCF/023/743/335/GCF_023743335.1_ASM2374333v1
Pediococcus pentosaceus	Bacteria;Terrabacteria group;Firmicutes(current name: Bacillota)	DRD-48	SAMN28910691	PRJNA847015	GCA_023744045.1	Scaffold	1.93312	37.1		JAMRWV01	14	1872	2022-06-15T00:00:00Z	ftp://ftp.ncbi.nlm.nih.gov/genomes/all/GCA/023/744/045/GCA_023744045.1_ASM2374404v1	ftp://ftp.ncbi.nlm.nih.gov/genomes/all/GCF/023/744/045/GCF_023744045.1_ASM2374404v1
Pediococcus pentosaceus	Bacteria;Terrabacteria group;Firmicutes(current name: Bacillota)	DRD-61	SAMN28910692	PRJNA847015	GCA_023744355.1	Scaffold	1.9406	37.1		JAMRWU01	9	1868	2022-06-15T00:00:00Z	ftp://ftp.ncbi.nlm.nih.gov/genomes/all/GCA/023/744/355/GCA_023744355.1_ASM2374435v1	ftp://ftp.ncbi.nlm.nih.gov/genomes/all/GCF/023/744/355/GCF_023744355.1_ASM2374435v1
Pediococcus pentosaceus	Bacteria;Terrabacteria group;Firmicutes(current name: Bacillota)	KABP-041	SAMN19924352	PRJNA741991	GCA_024349305.1	Scaffold	1.70651	37.3		JAHTMM01	12	1598	2022-07-20T00:00:00Z		ftp://ftp.ncbi.nlm.nih.gov/genomes/all/GCF/024/349/305/GCF_024349305.1_ASM2434930v1
Pediococcus pentosaceus	Bacteria;Terrabacteria group;Firmicutes(current name: Bacillota)	PP31	SAMN27554129	PRJNA826263	GCA_024539715.1	Contig	1.81862	37.3		JALMGO01	36	1779	2022-08-04T00:00:00Z		ftp://ftp.ncbi.nlm.nih.gov/genomes/all/GCF/024/539/715/GCF_024539715.1_ASM2453971v1
Pediococcus pentosaceus	Bacteria;Terrabacteria group;Firmicutes(current name: Bacillota)	105QC2O2	SAMN29938194	PRJNA862074	GCA_024580495.1	Contig	1.90131	37.2		JANIKR01	43	1840	2022-08-06T00:00:00Z		ftp://ftp.ncbi.nlm.nih.gov/genomes/all/GCF/024/580/495/GCF_024580495.1_ASM2458049v1
Pediococcus pentosaceus	Bacteria;Terrabacteria group;Firmicutes(current name: Bacillota)	111QC2O2	SAMN29938195	PRJNA862074	GCA_024580845.1	Contig	1.86059	37.2		JANIKS01	41	1800	2022-08-06T00:00:00Z		ftp://ftp.ncbi.nlm.nih.gov/genomes/all/GCF/024/580/845/GCF_024580845.1_ASM2458084v1
Pediococcus pentosaceus	Bacteria;Terrabacteria group;Firmicutes(current name: Bacillota)	DSM 28628	SAMN29593159	PRJNA856830	GCA_024622005.1	Contig	1.68932	37.2		JANKBQ01	10	1612	2022-08-10T00:00:00Z		ftp://ftp.ncbi.nlm.nih.gov/genomes/all/GCF/024/622/005/GCF_024622005.1_ASM2462200v1
Pediococcus pentosaceus	Bacteria;Terrabacteria group;Firmicutes(current name: Bacillota)	LBAE K10	SAMN10365241	PRJNA503586	GCA_025122005.1	Contig	1.81678	37.1		RICG01	39	1749	2022-09-09T00:00:00Z		ftp://ftp.ncbi.nlm.nih.gov/genomes/all/GCF/025/122/005/GCF_025122005.1_ASM2512200v1
Pediococcus pentosaceus	Bacteria;Terrabacteria group;Firmicutes(current name: Bacillota)	LBAE G23	SAMN10365240	PRJNA503586	GCA_025122025.1	Contig	1.8179	37.1		RICH01	40	1749	2022-09-09T00:00:00Z		ftp://ftp.ncbi.nlm.nih.gov/genomes/all/GCF/025/122/025/GCF_025122025.1_ASM2512202v1
Pediococcus pentosaceus	Bacteria;Terrabacteria group;Firmicutes(current name: Bacillota)	LBAE E3	SAMN10365239	PRJNA503586	GCA_025122095.1	Contig	1.8463	37.1		RICI01	23	1793	2022-09-09T00:00:00Z		ftp://ftp.ncbi.nlm.nih.gov/genomes/all/GCF/025/122/095/GCF_025122095.1_ASM2512209v1
Pediococcus pentosaceus	Bacteria;Terrabacteria group;Firmicutes(current name: Bacillota)	LBAE E21	SAMN10365238	PRJNA503586	GCA_025122105.1	Contig	1.82351	37.2		RICJ01	20	1752	2022-09-09T00:00:00Z		ftp://ftp.ncbi.nlm.nih.gov/genomes/all/GCF/025/122/105/GCF_025122105.1_ASM2512210v1
Pediococcus pentosaceus	Bacteria;Terrabacteria group;Firmicutes(current name: Bacillota)	LBAE D28	SAMN10365237	PRJNA503586	GCA_025122115.1	Contig	1.75881	37.1		RICK01	20	1670	2022-09-09T00:00:00Z		ftp://ftp.ncbi.nlm.nih.gov/genomes/all/GCF/025/122/115/GCF_025122115.1_ASM2512211v1
Pediococcus pentosaceus	Bacteria;Terrabacteria group;Firmicutes(current name: Bacillota)	LBAE C32	SAMN10365236	PRJNA503586	GCA_025122155.1	Contig	1.81383	37.2		RICL01	34	1750	2022-09-09T00:00:00Z		ftp://ftp.ncbi.nlm.nih.gov/genomes/all/GCF/025/122/155/GCF_025122155.1_ASM2512215v1
Pediococcus pentosaceus	Bacteria;Terrabacteria group;Firmicutes(current name: Bacillota)	LBAE C15	SAMN10365235	PRJNA503586	GCA_025122175.1	Contig	1.8168	37.1		RICM01	45	1750	2022-09-09T00:00:00Z		ftp://ftp.ncbi.nlm.nih.gov/genomes/all/GCF/025/122/175/GCF_025122175.1_ASM2512217v1
Pediococcus pentosaceus	Bacteria;Terrabacteria group;Firmicutes(current name: Bacillota)	LBAE B20	SAMN10365234	PRJNA503586	GCA_025122195.1	Contig	1.89055	37.1		RICN01	47	1851	2022-09-09T00:00:00Z		ftp://ftp.ncbi.nlm.nih.gov/genomes/all/GCF/025/122/195/GCF_025122195.1_ASM2512219v1
Pediococcus pentosaceus	Bacteria;Terrabacteria group;Firmicutes(current name: Bacillota)	1021	SAMN10365137	PRJNA503586	GCA_025132875.1	Contig	1.95048	36.8		RIFZ01	55	1841	2022-09-10T00:00:00Z		ftp://ftp.ncbi.nlm.nih.gov/genomes/all/GCF/025/132/875/GCF_025132875.1_ASM2513287v1
Pediococcus pentosaceus	Bacteria;Terrabacteria group;Firmicutes(current name: Bacillota)	941	SAMN10365135	PRJNA503586	GCA_025132915.1	Contig	1.81815	37.1		RIGA01	28	1701	2022-09-10T00:00:00Z		ftp://ftp.ncbi.nlm.nih.gov/genomes/all/GCF/025/132/915/GCF_025132915.1_ASM2513291v1
Pediococcus pentosaceus	Bacteria;Terrabacteria group;Firmicutes(current name: Bacillota)	CIRM-BIA 2243	SAMN10365603	PRJNA503586	GCA_025188055.1	Contig	1.94929	36.9		RIKC01	21	1899	2022-09-13T00:00:00Z		ftp://ftp.ncbi.nlm.nih.gov/genomes/all/GCF/025/188/055/GCF_025188055.1_ASM2518805v1
Pediococcus pentosaceus	Bacteria;Terrabacteria group;Firmicutes(current name: Bacillota)	CIRM-BIA 2275	SAMN10365604	PRJNA503586	GCA_025188065.1	Contig	1.76899	37.1		RIKB01	21	1678	2022-09-13T00:00:00Z		ftp://ftp.ncbi.nlm.nih.gov/genomes/all/GCF/025/188/065/GCF_025188065.1_ASM2518806v1
Pediococcus pentosaceus	Bacteria;Terrabacteria group;Firmicutes(current name: Bacillota)	CIRM-BIA 1974	SAMN10365602	PRJNA503586	GCA_025188105.1	Contig	1.72735	37.4		RIKD01	23	1623	2022-09-13T00:00:00Z		ftp://ftp.ncbi.nlm.nih.gov/genomes/all/GCF/025/188/105/GCF_025188105.1_ASM2518810v1
Pediococcus pentosaceus	Bacteria;Terrabacteria group;Firmicutes(current name: Bacillota)	CIRM-BIA 749	SAMN10365600	PRJNA503586	GCA_025188125.1	Contig	1.83442	37		RIKF01	17	1789	2022-09-13T00:00:00Z		ftp://ftp.ncbi.nlm.nih.gov/genomes/all/GCF/025/188/125/GCF_025188125.1_ASM2518812v1
Pediococcus pentosaceus	Bacteria;Terrabacteria group;Firmicutes(current name: Bacillota)	CIRM-BIA 1701	SAMN10365601	PRJNA503586	GCA_025188145.1	Contig	1.74533	37.2		RIKE01	35	1635	2022-09-13T00:00:00Z		ftp://ftp.ncbi.nlm.nih.gov/genomes/all/GCF/025/188/145/GCF_025188145.1_ASM2518814v1
Pediococcus pentosaceus	Bacteria;Terrabacteria group;Firmicutes(current name: Bacillota)	3.2.19	SAMN30150223	PRJNA674638	GCA_025770455.1	Contig	1.8547	37.2		JANKZA01	20	1797	2022-10-20T00:00:00Z		ftp://ftp.ncbi.nlm.nih.gov/genomes/all/GCF/025/770/455/GCF_025770455.1_ASM2577045v1
Pediococcus pentosaceus	Bacteria;Terrabacteria group;Firmicutes(current name: Bacillota)	7.2.36	SAMN30150224	PRJNA674638	GCA_025770465.1	Contig	1.88162	37.2		JANKZB01	35	1843	2022-10-20T00:00:00Z		ftp://ftp.ncbi.nlm.nih.gov/genomes/all/GCF/025/770/465/GCF_025770465.1_ASM2577046v1
Pediococcus pentosaceus	Bacteria;Terrabacteria group;Firmicutes(current name: Bacillota)	7.2.43	SAMN30150222	PRJNA674638	GCA_025770495.1	Contig	1.85322	37.2		JANKYZ01	24	1810	2022-10-20T00:00:00Z		ftp://ftp.ncbi.nlm.nih.gov/genomes/all/GCF/025/770/495/GCF_025770495.1_ASM2577049v1
