# Supplementary material for: Characterization of phyllosphere endophytic lactic acid bacteria reveals a potential novel route to enhance silage fermentation quality
Source: Commun Biol. 2024 Jan 22;7:117. doi: 10.1038/s42003-024-05816-3 (PMC10803313; doi:10.1038/s42003-024-05816-3)
Supplement: Supplementary file 6 — Supplementary Data 4 [file 42003_2024_5816_MOESM6_ESM.xlsx]

## Sheet: Fig.1b
	CZ	DT	HEB	TL	YY	ZZ
Bacillus	6	29	2	5	29	13
Pseudomonas	17	8	14	17	14	9
Curtobacterium	6	0	16	0	0	0
Microbacterium	12	1	7	2	0	0
Exiguobacterium	0	12	0	0	1	3
Pantoea	4	2	6	0	2	2
Staphylococcus	1	0	4	3	2	6
Enterococcus	1	2	1	8	0	3
Erwinia	0	3	0	5	0	6
Enterobacter	3	0	1	3	0	0
Oceanobacillus	0	2	0	0	5	0
Rhodococcus	4	0	3	0	0	0
Kocuria	0	3	0	0	3	0
Morganella	0	0	0	6	0	0
Paenibacillus	1	0	2	1	0	2
Kosakonia	1	3	0	1	0	0
Providencia	0	0	0	5	0	0
Rhizobium/Agrobacterium group	3	0	2	0	0	0
Xanthomonas	1	0	3	1	0	0
Rahnella	0	0	0	0	0	4
Brevundimonas	1	0	2	0	0	0
Klebsiella	0	0	0	3	0	0
Sphingomonas	0	0	2	1	0	0
Sporosarcina	0	0	0	0	3	0
Stenotrophomonas	2	0	1	0	0	0
Acinetobacter	1	1	0	0	0	0
Agrococcus	2	0	0	0	0	0
Flavobacterium	0	0	2	0	0	0
Janibacter	2	0	0	0	0	0
Lactiplantibacillus	0	1	0	1	0	0
Lysinibacillus	1	1	0	0	0	0
Massilia	0	1	1	0	0	0
Obesumbacterium	0	0	0	2	0	0
Rosenbergiella	0	0	2	0	0	0
Virgibacillus	0	1	0	0	1	0
Alkalihalobacillus	0	0	0	0	1	0
Arthrobacter	0	0	0	0	0	1
Aureimonas	0	0	0	0	0	1
Comamonas	0	0	0	1	0	0
Empedobacter	0	0	0	1	0	0
Frigoribacterium	0	0	0	1	0	0
Glutamicibacter	0	0	0	1	0	0
Latilactobacillus	0	0	0	0	0	1
Leclercia	1	0	0	0	0	0
Lederbergia	0	0	0	0	1	0
Mesobacillus	0	0	1	0	0	0
Micrococcus	0	0	0	0	1	0
Nocardia	0	0	0	0	0	1
Nocardioides	0	0	0	1	0	0
Pediococcus	1	0	0	0	0	0
Plantibacter	0	0	1	0	0	0
Priestia	1	0	0	0	0	0
Proteus	0	0	0	0	0	1
Pseudoclavibacter	0	1	0	0	0	0
Pseudokineococcus	1	0	0	0	0	0
Rhodococcus erythropolis group	0	0	1	0	0	0
Serratia	1	0	0	0	0	0

## Sheet: Fig.1c
	CZ	DT	HEB	TL	YY	ZZ
Pseudomonas	8	11	19	12	9	17
Microbacterium	8	1	6	7	7	3
Pantoea	2	3	5	8	13	0
Enterococcus	4	6	3	11	0	6
Exiguobacterium	0	20	0	0	3	7
Curtobacterium	3	0	14	0	2	1
Paenibacillus	3	0	3	0	10	0
Erwinia	0	8	1	1	4	0
Bacillus	3	0	2	1	1	2
Acinetobacter	3	4	0	0	0	0
Enterobacter	1	0	3	3	0	0
Proteus	0	0	0	0	0	7
Pseudarthrobacter	0	1	0	0	3	3
Serratia	0	1	0	6	0	0
Arthrobacter	0	0	0	0	2	4
Janibacter	5	0	0	0	0	1
Brevundimonas	3	1	0	1	0	0
Klebsiella	0	1	0	3	0	1
Kosakonia	0	3	2	0	0	0
Morganella	0	0	0	5	0	0
Agrococcus	0	0	1	3	0	0
Providencia	0	0	0	4	0	0
Rhodococcus	2	0	2	0	0	0
Rosenbergiella	0	0	4	0	0	0
Brachybacterium	1	0	0	0	0	2
Lysinibacillus	1	0	0	2	0	0
Massilia	0	0	3	0	0	0
Brucella/Ochrobactrum group	0	0	0	2	0	0
Clavibacter	0	0	0	0	2	0
Hafnia	0	0	0	0	0	2
Lactiplantibacillus	0	2	0	0	0	0
Lelliottia	0	0	0	2	0	0
Moellerella	0	0	0	0	2	0
Rahnella	0	0	0	0	0	2
Rhizobium/Agrobacterium group	0	0	0	2	0	0
Saccharibacillus	0	1	0	1	0	0
Sphingomonas	1	0	0	1	0	0
Staphylococcus	0	0	1	0	1	0
Buttiauxella	1	0	0	0	0	0
Cellulomonas	0	0	0	0	0	1
Cellulosimicrobium	0	0	0	0	0	1
Chryseobacterium group	0	0	1	0	0	0
Cumulibacter	0	0	0	0	0	1
Dyadobacter	0	1	0	0	0	0
Flavobacterium	0	0	1	0	0	0
Kytococcus	0	0	0	0	0	1
Labedella	0	0	0	0	0	1
Lactococcus	0	1	0	0	0	0
Leclercia	0	1	0	0	0	0
Leuconostoc	0	0	0	0	1	0
Micrococcus	0	0	0	0	1	0
Mixta	0	0	0	0	0	1
Nocardioides	0	0	0	1	0	0
Pseudoclavibacter	1	0	0	0	0	0
Shigella	0	0	0	0	1	0
Sphingobacterium	0	0	0	1	0	0
Stenotrophomonas	1	0	0	0	0	0

## Sheet: Fig.2a
Sample\Estimators	ace	chao	coverage	shannon	simpson	sobs
EN_30D_1	68.0469	58.3333	0.998619	1.34194	0.368196	45
EN_30D_2	90.4192	64.3333	0.998792	1.00185	0.447938	34
EN_30D_3	105.49	118.5	0.998446	1.23144	0.3919	42
EN_60D_1	110.792	68.5	0.998446	1.4597	0.299835	43
EN_60D_2	54.3946	52.4286	0.999137	1.73184	0.25527	46
EN_60D_3	97.6199	76	0.998705	1.13364	0.42612	41
EN_9D_1	106.627	75.6	0.998446	1.52641	0.32471	45
EN_9D_2	100.107	76.6667	0.998274	1.11844	0.421302	45
EN_9D_3	139.236	84	0.998446	1.07316	0.41858	33
PB_30D_1	95.349	87.9286	0.998446	2.64143	0.100485	77
PB_30D_2	96.8502	91.2	0.998878	2.92301	0.078686	86
PB_30D_3	70.4705	70.6667	0.99931	2.2976	0.165175	66
PB_60D_1	121.002	96.5455	0.99836	3.18293	0.0542	81
PB_60D_2	123.873	111.111	0.998533	3.40351	0.047033	96
PB_60D_3	74.5651	72.5	0.99931	3.02301	0.076087	69
PB_9D_1	90.4684	75.5	0.998705	2.25419	0.154265	58
PB_9D_2	81.5804	68	0.998878	1.97257	0.208324	55
PB_9D_3	60.9506	59	0.999051	2.07764	0.181204	48

## Sheet: Fig.2b-c
Domain	Kingdom	Phylum	Class	Order	Family	Genus	Species	OTU	EN_30_1	EN_30_2	EN_30_3	EN_60_1	EN_60_2	EN_60_3	EN_9_1	EN_9_2	EN_9_3	PB_30_1	PB_30_2	PB_30_3	PB_60_1	PB_60_2	PB_60_3	PB_9_1	PB_9_2	PB_9_3
d__Bacteria	k__unclassified_d__Bacteria	p__Proteobacteria	c__Gammaproteobacteria	o__Enterobacterales	f__Erwiniaceae	g__Pantoea	s__Pantoeaagglomerans	OTU28	0	0	0	0	0	0	0	0	0	0	0	0	0	0	0	0	0	0
d__Bacteria	k__unclassified_d__Bacteria	p__Proteobacteria	c__Alphaproteobacteria	o__Sphingomonadales	f__Sphingomonadaceae	g__Sphingomonas	s__Sphingomonascarotinifaciens	OTU66	0	0	0	0	0	0	0	1	0	1	2	0	1	1	0	0	1	1
d__Bacteria	k__unclassified_d__Bacteria	p__Cyanobacteria	c__unclassified_p__Cyanobacteria	o__unclassified_p__Cyanobacteria	f__unclassified_p__Cyanobacteria	g__unclassified_p__Cyanobacteria	s__unclassified_p__Cyanobacteria	OTU34	0	0	0	1	0	0	0	0	0	1	0	0	0	6	0	0	0	0
d__Bacteria	k__unclassified_d__Bacteria	p__Firmicutes	c__Bacilli	o__Lactobacillales	f__Aerococcaceae	g__Aerococcus	s__Aerococcusviridans	OTU154	0	0	0	0	0	0	0	0	0	5	33	4	8	9	2	46	33	0
d__Bacteria	k__unclassified_d__Bacteria	p__Firmicutes	c__Clostridia	o__Eubacteriales	f__Eubacteriaceae	g__Rhabdanaerobium	s__Rhabdanaerobiumthermarum	OTU122	0	0	0	1	0	0	0	0	0	9	66	79	258	388	459	0	0	0
d__Bacteria	k__unclassified_d__Bacteria	p__Firmicutes	c__Bacilli	o__Lactobacillales	f__Enterococcaceae	g__Vagococcus	s__Vagococcusfluvialis	OTU133	0	0	0	0	0	0	0	0	0	1	11	9	2	11	5	9	4	3
d__Bacteria	k__unclassified_d__Bacteria	p__Firmicutes	c__Clostridia	o__Eubacteriales	f__Lachnospiraceae	g__Lacrimispora	s__unclassified_g__Lacrimispora	OTU125	0	0	0	0	0	0	0	0	0	0	0	0	0	376	0	0	0	0
d__Bacteria	k__unclassified_d__Bacteria	p__Actinobacteria	c__Actinomycetia	o__Micrococcales	f__Microbacteriaceae	g__Microbacterium	s__unclassified_g__Microbacterium	OTU101	1	0	0	0	0	0	1	0	0	0	0	0	0	0	0	0	0	2
d__Bacteria	k__unclassified_d__Bacteria	p__Firmicutes	c__Bacilli	o__Lactobacillales	f__Lactobacillaceae	g__Levilactobacillus	s__Levilactobacillusbrevis	OTU124	1	8	58	1115	1047	9	0	53	1	1557	870	187	672	659	577	260	113	128
d__Bacteria	k__unclassified_d__Bacteria	p__Firmicutes	c__Bacilli	o__Lactobacillales	f__Enterococcaceae	g__Enterococcus	s__Enterococcusfaecalis	OTU94	9	12	16	13	18	14	4	11	8	872	765	1098	572	750	324	1217	1028	1108
d__Bacteria	k__unclassified_d__Bacteria	p__Proteobacteria	c__Gammaproteobacteria	o__Enterobacterales	f__Morganellaceae	g__Morganella	s__Morganellamorganii	OTU151	0	0	0	0	0	0	0	0	0	13	23	34	2	4	1	55	32	54
d__Bacteria	k__unclassified_d__Bacteria	p__Firmicutes	c__Bacilli	o__Lactobacillales	f__Streptococcaceae	g__Lactococcus	s__Lactococcusgarvieae	OTU92	0	0	4	0	1	24	1	12	1	16	23	41	26	37	36	84	37	60
d__Bacteria	k__unclassified_d__Bacteria	p__Proteobacteria	c__Alphaproteobacteria	o__Hyphomicrobiales	f__Methylobacteriaceae	g__Methylorubrum	s__Methylorubrumextorquens	OTU27	2	3	8	4	6	8	6	2	6	8	6	10	6	13	5	11	6	8
d__Bacteria	k__unclassified_d__Bacteria	p__Firmicutes	c__Bacilli	o__Lactobacillales	f__Lactobacillaceae	g__Weissella	s__unclassified_g__Weissella	OTU43	379	200	484	68	235	70	345	96	446	76	105	4	20	45	12	66	12	12
d__Bacteria	k__unclassified_d__Bacteria	p__Cyanobacteria	c__unclassified_p__Cyanobacteria	o__unclassified_p__Cyanobacteria	f__unclassified_p__Cyanobacteria	g__unclassified_p__Cyanobacteria	s__unclassified_p__Cyanobacteria	OTU41	0	0	0	0	0	0	0	0	0	0	0	0	0	3	0	0	0	0
d__Bacteria	k__unclassified_d__Bacteria	p__Firmicutes	c__Bacilli	o__Bacillales	f__Bacillaceae	g__Bacillus	s__Bacilluscereus	OTU46	2	0	0	0	2	0	1	0	0	0	2	0	0	1	0	0	0	0
d__Bacteria	k__unclassified_d__Bacteria	p__Proteobacteria	c__Alphaproteobacteria	o__Hyphomicrobiales	f__Phyllobacteriaceae	g__Aliihoeflea	s__Aliihoefleaaestuarii	OTU49	0	0	0	0	0	0	0	1	0	0	0	0	0	0	0	0	0	0
d__Bacteria	k__unclassified_d__Bacteria	p__Firmicutes	c__Clostridia	o__Eubacteriales	f__Clostridiaceae	g__Clostridium	s__Clostridiumsporogenes	OTU88	1	1	0	0	0	0	0	0	0	0	76	32	63	235	51	5	17	2
d__Bacteria	k__unclassified_d__Bacteria	p__Firmicutes	c__Clostridia	o__Eubacteriales	f__Eubacteriaceae	g__Rhabdanaerobium	s__Rhabdanaerobiumthermarum	OTU114	0	0	0	0	0	0	0	0	0	0	2	0	0	53	2	0	0	0
d__Bacteria	k__unclassified_d__Bacteria	p__Proteobacteria	c__Gammaproteobacteria	o__Enterobacterales	f__Morganellaceae	g__Proteus	s__Proteusmirabilis	OTU121	0	1	0	0	0	0	0	0	0	94	41	202	11	43	10	36	38	41
d__Bacteria	k__unclassified_d__Bacteria	p__Firmicutes	c__Bacilli	o__Lactobacillales	f__Lactobacillaceae	g__Latilactobacillus	s__Latilactobacilluscurvatus	OTU31	2	0	1	2	0	0	2	1	1	2	5	4	17	2	0	13	4	1
d__Bacteria	k__unclassified_d__Bacteria	p__Actinobacteria	c__Actinomycetia	o__Micrococcales	f__Microbacteriaceae	g__Microbacterium	s__Microbacteriumnanhaiense	OTU102	0	0	0	0	0	0	0	0	0	0	0	0	0	0	0	0	0	0
d__Bacteria	k__unclassified_d__Bacteria	p__Firmicutes	c__Bacilli	o__Lactobacillales	f__Enterococcaceae	g__Enterococcus	s__Enterococcusdiestrammenae	OTU74	0	0	0	0	0	0	0	0	0	216	85	0	0	8	10	0	0	0
d__Bacteria	k__unclassified_d__Bacteria	p__Firmicutes	c__Bacilli	o__Lactobacillales	f__Enterococcaceae	g__Enterococcus	s__Enterococcusdiestrammenae	OTU79	0	0	0	0	0	1	0	0	0	183	48	0	0	3	5	0	0	0
d__Bacteria	k__unclassified_d__Bacteria	p__Proteobacteria	c__Alphaproteobacteria	o__Hyphomicrobiales	f__Phyllobacteriaceae	g__Phyllobacterium	s__Phyllobacteriummyrsinacearum	OTU8	20	1	0	0	0	0	5	1	1	4	2	0	0	0	0	3	1	0
d__Bacteria	k__unclassified_d__Bacteria	p__Firmicutes	c__Tissierellia	o__unclassified_c__Tissierellia	f__unclassified_c__Tissierellia	g__Sedimentibacter	s__Sedimentibacteracidaminivorans	OTU137	0	0	0	0	0	0	0	0	0	0	2	0	242	77	75	0	0	0
d__Bacteria	k__unclassified_d__Bacteria	p__Firmicutes	c__Bacilli	o__Lactobacillales	f__Lactobacillaceae	g__Lactiplantibacillus	s__Lactiplantibacillusplantarum	OTU50	4318	4784	4533	3764	3649	4760	4080	4769	4695	236	129	31	85	242	306	14	22	11
d__Bacteria	k__unclassified_d__Bacteria	p__Proteobacteria	c__Gammaproteobacteria	o__Enterobacterales	f__Erwiniaceae	g__Rosenbergiella	s__Rosenbergiellaepipactidis	OTU147	1	0	0	0	1	0	0	0	0	2	1	0	1	2	0	0	0	0
d__Bacteria	k__unclassified_d__Bacteria	p__Firmicutes	c__Clostridia	o__Eubacteriales	f__Eubacteriaceae	g__Irregularibacter	s__Irregularibactermuris	OTU84	0	0	0	1	0	0	0	0	0	1	196	204	1234	154	2002	0	0	0
d__Bacteria	k__unclassified_d__Bacteria	p__Firmicutes	c__Bacilli	o__Lactobacillales	f__Lactobacillaceae	g__Pediococcus	s__Pediococcuspentosaceus	OTU80	0	1	0	0	9	0	0	0	0	1	0	0	0	0	0	0	0	0
d__Bacteria	k__unclassified_d__Bacteria	p__Firmicutes	c__Tissierellia	o__Tissierellales	f__Tissierellaceae	g__Anaerosalibacter	s__Anaerosalibactermassiliensis	OTU130	0	0	0	1	0	0	0	0	0	0	5	1	0	0	108	0	0	0
d__Bacteria	k__unclassified_d__Bacteria	p__Firmicutes	c__Bacilli	o__Bacillales	f__unclassified_o__Bacillales	g__Exiguobacterium	s__Exiguobacteriumacetylicum	OTU139	0	0	0	0	1	0	0	1	1	1	1	0	0	1	0	1	0	0
d__Bacteria	k__unclassified_d__Bacteria	p__Firmicutes	c__Bacilli	o__Lactobacillales	f__Enterococcaceae	g__Enterococcus	s__Enterococcusmundtii	OTU91	57	103	80	27	32	107	68	259	69	1129	1169	2722	492	615	479	2439	3301	3039
d__Bacteria	k__unclassified_d__Bacteria	p__Firmicutes	c__Bacilli	o__Bacillales	f__Bacillaceae	g__Niallia	s__Nialliacirculans	OTU18	0	0	0	0	0	0	0	0	0	0	0	0	0	1	0	0	0	0
d__Bacteria	k__unclassified_d__Bacteria	p__Firmicutes	c__Clostridia	o__Eubacteriales	f__Lachnospiraceae	g__Muricomes	s__Muricomesintestini	OTU105	0	0	0	1	0	0	0	0	0	0	119	34	262	163	77	0	0	0
d__Bacteria	k__unclassified_d__Bacteria	p__Proteobacteria	c__Gammaproteobacteria	o__Pseudomonadales	f__Pseudomonadaceae	g__Pseudomonas	s__Pseudomonasoryzihabitans	OTU64	0	0	0	0	0	0	0	0	0	0	0	0	0	0	0	0	0	0
d__Bacteria	k__unclassified_d__Bacteria	p__Proteobacteria	c__Gammaproteobacteria	o__Enterobacterales	f__Erwiniaceae	g__Pantoea	s__Pantoeaagglomerans	OTU144	0	1	4	0	0	1	1	0	1	2	0	2	1	2	0	8	2	5
d__Bacteria	k__unclassified_d__Bacteria	p__Actinobacteria	c__Actinomycetia	o__Corynebacteriales	f__Nocardiaceae	g__Rhodococcus	s__Rhodococcuscorynebacterioides	OTU141	0	0	1	0	0	0	0	0	0	0	0	0	0	0	0	0	0	0
d__Bacteria	k__unclassified_d__Bacteria	p__Firmicutes	c__Bacilli	o__Lactobacillales	f__Aerococcaceae	g__Aerococcus	s__Aerococcusviridans	OTU153	0	0	0	0	0	0	0	0	0	5	26	10	7	11	4	54	36	0
d__Bacteria	k__unclassified_d__Bacteria	p__Actinobacteria	c__Actinomycetia	o__Micrococcales	f__Microbacteriaceae	g__Curtobacterium	s__unclassified_g__Curtobacterium	OTU33	0	0	0	0	0	0	1	0	0	0	0	0	0	0	0	1	0	0
d__Bacteria	k__unclassified_d__Bacteria	p__Proteobacteria	c__Gammaproteobacteria	o__Pseudomonadales	f__Pseudomonadaceae	g__Pseudomonas	s__Pseudomonasparafulva	OTU60	0	0	0	0	0	0	0	0	0	1	0	0	0	0	0	0	0	0
d__Bacteria	k__unclassified_d__Bacteria	p__Firmicutes	c__Bacilli	o__Lactobacillales	f__Streptococcaceae	g__Lactococcus	s__Lactococcuslactis	OTU155	0	0	0	0	0	0	0	1	0	2	3	6	0	11	0	48	31	34
d__Bacteria	k__unclassified_d__Bacteria	p__Firmicutes	c__Bacilli	o__Lactobacillales	f__Streptococcaceae	g__Lactococcus	s__Lactococcuslactis	OTU152	0	0	0	1	0	0	0	0	0	1	2	9	0	14	1	68	44	47
d__Bacteria	k__unclassified_d__Bacteria	p__Firmicutes	c__Clostridia	o__Eubacteriales	f__Clostridiaceae	g__Clostridium	s__Clostridiumpabulibutyricum	OTU120	0	0	0	0	21	0	0	0	0	0	18	0	0	163	3	0	0	0
d__Bacteria	k__unclassified_d__Bacteria	p__Actinobacteria	c__Actinomycetia	o__Corynebacteriales	f__Nocardiaceae	g__Rhodococcus	s__unclassified_g__Rhodococcus	OTU29	0	0	0	0	0	0	0	0	0	0	0	0	0	0	0	0	0	0
d__Bacteria	k__unclassified_d__Bacteria	p__Proteobacteria	c__Alphaproteobacteria	o__Sphingomonadales	f__Sphingomonadaceae	g__Sphingomonas	s__Sphingomonascarotinifaciens	OTU52	1	0	0	0	0	0	0	0	0	2	1	0	2	2	0	1	0	0
d__Bacteria	k__unclassified_d__Bacteria	p__Firmicutes	c__Clostridia	o__Eubacteriales	f__Clostridiaceae	g__Clostridium	s__Clostridiumfermenticellae	OTU129	0	0	0	0	0	0	0	0	0	0	0	0	0	0	6	0	0	0
d__Bacteria	k__unclassified_d__Bacteria	p__Proteobacteria	c__Alphaproteobacteria	o__Rhodospirillales	f__Acetobacteraceae	g__Asaia	s__Asaialannensis	OTU63	0	0	0	0	0	0	0	0	0	0	0	0	0	0	0	0	0	0
d__Bacteria	k__unclassified_d__Bacteria	p__Firmicutes	c__Clostridia	o__Eubacteriales	f__Lachnospiraceae	g__Muricomes	s__Muricomesintestini	OTU106	0	0	0	0	0	0	0	0	0	0	107	36	204	129	71	0	0	0
d__Bacteria	k__unclassified_d__Bacteria	p__Proteobacteria	c__Gammaproteobacteria	o__Pseudomonadales	f__Moraxellaceae	g__Acinetobacter	s__Acinetobactercalcoaceticus	OTU62	0	0	0	0	0	0	0	0	0	0	0	0	0	0	0	0	0	0
d__Bacteria	k__unclassified_d__Bacteria	p__Proteobacteria	c__Alphaproteobacteria	o__Hyphomicrobiales	f__Methylobacteriaceae	g__Methylorubrum	s__Methylorubrumextorquens	OTU39	5	1	4	3	3	5	5	1	3	10	12	7	8	16	10	14	12	9
d__Bacteria	k__unclassified_d__Bacteria	p__Firmicutes	c__Bacilli	o__Lactobacillales	f__Lactobacillaceae	g__Paucilactobacillus	s__Paucilactobacillusvaccinostercus	OTU5	0	0	0	0	0	0	0	0	0	0	0	0	0	0	0	0	0	0
d__Bacteria	k__unclassified_d__Bacteria	p__Firmicutes	c__Bacilli	o__Lactobacillales	f__Lactobacillaceae	g__Paucilactobacillus	s__Paucilactobacillusvaccinostercus	OTU6	0	0	0	0	0	0	0	0	0	0	0	0	0	0	0	0	0	0
d__Bacteria	k__unclassified_d__Bacteria	p__Firmicutes	c__Tissierellia	o__Tissierellales	f__Tissierellaceae	g__Anaerosalibacter	s__Anaerosalibactermassiliensis	OTU136	0	0	0	0	0	0	0	0	0	0	1	0	1	0	83	0	0	0
d__Bacteria	k__unclassified_d__Bacteria	p__Proteobacteria	c__Alphaproteobacteria	o__Hyphomicrobiales	f__Rhizobiaceae	g__Rhizobium	s__Rhizobiumsoli	OTU13	0	0	0	0	0	0	0	0	0	0	0	0	0	0	0	0	0	0
d__Bacteria	k__unclassified_d__Bacteria	p__Proteobacteria	c__Alphaproteobacteria	o__Rhodobacterales	f__Rhodobacteraceae	g__Falsirhodobacter	s__Falsirhodobacterhalotolerans	OTU25	0	0	0	0	0	0	0	1	0	0	0	0	0	0	0	0	0	0
d__Bacteria	k__unclassified_d__Bacteria	p__Firmicutes	c__Clostridia	o__Eubacteriales	f__Eubacteriaceae	g__Rhabdanaerobium	s__Rhabdanaerobiumthermarum	OTU134	0	0	0	1	0	0	0	0	0	7	45	84	218	280	346	0	0	0
d__Bacteria	k__unclassified_d__Bacteria	p__Firmicutes	c__Bacilli	o__Lactobacillales	f__Lactobacillaceae	g__Pediococcus	s__Pediococcuscellicola	OTU37	113	0	0	44	65	32	28	0	0	2	0	0	0	0	2	0	0	0
d__Bacteria	k__unclassified_d__Bacteria	p__Firmicutes	c__Tissierellia	o__unclassified_c__Tissierellia	f__unclassified_c__Tissierellia	g__Sedimentibacter	s__unclassified_g__Sedimentibacter	OTU119	0	0	0	0	0	0	0	0	0	0	0	5	18	99	171	0	0	0
d__Bacteria	k__unclassified_d__Bacteria	p__Proteobacteria	c__Alphaproteobacteria	o__Rhodobacterales	f__Rhodobacteraceae	g__Agaricicola	s__Agaricicolataiwanensis	OTU11	0	0	0	0	0	0	0	0	0	0	0	0	0	0	0	0	0	0
d__Bacteria	k__unclassified_d__Bacteria	p__Proteobacteria	c__Betaproteobacteria	o__Burkholderiales	f__Comamonadaceae	g__Comamonas	s__unclassified_g__Comamonas	OTU67	0	0	0	0	0	0	0	0	0	0	0	0	0	0	0	0	0	0
d__Bacteria	k__unclassified_d__Bacteria	p__Firmicutes	c__Tissierellia	o__unclassified_c__Tissierellia	f__unclassified_c__Tissierellia	g__Sedimentibacter	s__unclassified_g__Sedimentibacter	OTU111	0	0	0	1	1	0	0	0	0	0	0	8	413	111	195	0	0	0
d__Bacteria	k__unclassified_d__Bacteria	p__Actinobacteria	c__Actinomycetia	o__Corynebacteriales	f__Nocardiaceae	g__Rhodococcus	s__Rhodococcusfascians	OTU21	1	0	0	0	0	0	0	0	0	0	0	0	0	0	0	0	1	0
d__Bacteria	k__unclassified_d__Bacteria	p__Firmicutes	c__Bacilli	o__Lactobacillales	f__Lactobacillaceae	g__Companilactobacillus	s__unclassified_g__Companilactobacillus	OTU82	0	0	1	0	0	0	0	0	0	21	12	0	5	6	1	2	1	1
d__Bacteria	k__unclassified_d__Bacteria	p__Actinobacteria	c__Actinomycetia	o__Micrococcales	f__Microbacteriaceae	g__Microbacterium	s__Microbacteriumnanhaiense	OTU40	0	0	0	0	0	0	0	0	0	0	0	1	0	0	0	0	0	0
d__Bacteria	k__unclassified_d__Bacteria	p__Proteobacteria	c__Alphaproteobacteria	o__Rhodobacterales	f__Rhodobacteraceae	g__unclassified_f__Rhodobacteraceae	s__unclassified_f__Rhodobacteraceae	OTU26	0	0	0	1	0	0	0	2	0	1	0	0	0	0	0	0	0	0
d__Bacteria	k__unclassified_d__Bacteria	p__Proteobacteria	c__Gammaproteobacteria	o__Xanthomonadales	f__Xanthomonadaceae	g__Luteimonas	s__unclassified_g__Luteimonas	OTU143	0	0	0	0	0	0	0	0	0	0	0	0	0	0	0	0	0	0
d__Bacteria	k__unclassified_d__Bacteria	p__Proteobacteria	c__Alphaproteobacteria	o__Hyphomicrobiales	f__Rhizobiaceae	g__unclassified_f__Rhizobiaceae	s__unclassified_f__Rhizobiaceae	OTU142	0	0	0	1	0	0	0	2	0	4	3	1	1	1	0	0	0	1
d__Bacteria	k__unclassified_d__Bacteria	p__Firmicutes	c__Bacilli	o__Bacillales	f__Staphylococcaceae	g__Staphylococcus	s__unclassified_g__Staphylococcus	OTU20	0	0	1	0	1	1	0	0	0	0	2	6	1	2	0	0	12	0
d__Bacteria	k__unclassified_d__Bacteria	p__Proteobacteria	c__Gammaproteobacteria	o__Pseudomonadales	f__Pseudomonadaceae	g__Pseudomonas	s__Pseudomonasoryzihabitans	OTU138	0	0	0	0	0	0	0	0	0	0	1	0	0	0	0	0	0	0
d__Bacteria	k__unclassified_d__Bacteria	p__Proteobacteria	c__Alphaproteobacteria	o__Rhodobacterales	f__Rhodobacteraceae	g__unclassified_f__Rhodobacteraceae	s__unclassified_f__Rhodobacteraceae	OTU150	0	0	1	0	0	0	0	0	0	0	0	0	0	0	0	0	0	0
d__Bacteria	k__unclassified_d__Bacteria	p__Firmicutes	c__Tissierellia	o__Tissierellales	f__Tissierellaceae	g__Tissierella	s__Tissierellacreatinini	OTU131	0	0	0	0	0	0	0	0	0	0	6	0	8	12	24	0	0	0
d__Bacteria	k__unclassified_d__Bacteria	p__Firmicutes	c__Bacilli	o__Lactobacillales	f__Lactobacillaceae	g__Levilactobacillus	s__Levilactobacillusbrevis	OTU89	2	9	70	1451	1247	5	2	65	2	1870	1060	218	848	702	679	350	132	175
d__Bacteria	k__unclassified_d__Bacteria	p__Proteobacteria	c__Alphaproteobacteria	o__Rhodobacterales	f__Rhodobacteraceae	g__Paracoccus	s__unclassified_g__Paracoccus	OTU51	0	0	0	0	0	0	0	1	0	0	0	0	0	0	0	0	0	0
d__Bacteria	k__unclassified_d__Bacteria	p__Proteobacteria	c__Alphaproteobacteria	o__Hyphomicrobiales	f__unclassified_o__Hyphomicrobiales	g__unclassified_o__Hyphomicrobiales	s__unclassified_o__Hyphomicrobiales	OTU35	1	0	0	0	2	1	0	1	0	0	0	0	1	3	0	0	0	0
d__Bacteria	k__unclassified_d__Bacteria	p__Proteobacteria	c__Gammaproteobacteria	o__Enterobacterales	f__Erwiniaceae	g__Pantoea	s__Pantoeaagglomerans	OTU61	0	0	0	0	0	0	1	0	0	4	2	0	0	1	0	2	2	6
d__Bacteria	k__unclassified_d__Bacteria	p__Firmicutes	c__Bacilli	o__Bacillales	f__Planococcaceae	g__Planomicrobium	s__Planomicrobiumglaciei	OTU54	0	0	0	0	0	0	0	0	0	0	0	0	1	0	0	0	0	0
d__Bacteria	k__unclassified_d__Bacteria	p__Firmicutes	c__Tissierellia	o__unclassified_c__Tissierellia	f__unclassified_c__Tissierellia	g__Sedimentibacter	s__unclassified_g__Sedimentibacter	OTU109	0	0	0	1	0	0	0	0	0	0	2	2	197	44	79	0	0	0
d__Bacteria	k__unclassified_d__Bacteria	p__Firmicutes	c__Bacilli	o__Lactobacillales	f__Lactobacillaceae	g__Companilactobacillus	s__unclassified_g__Companilactobacillus	OTU78	0	0	0	0	0	0	0	0	0	23	26	0	2	4	1	5	1	4
d__Bacteria	k__unclassified_d__Bacteria	p__Firmicutes	c__Tissierellia	o__unclassified_c__Tissierellia	f__unclassified_c__Tissierellia	g__Sedimentibacter	s__unclassified_g__Sedimentibacter	OTU104	0	0	0	0	0	0	0	0	0	0	0	2	226	73	95	0	0	0
d__Bacteria	k__unclassified_d__Bacteria	p__Firmicutes	c__Bacilli	o__Bacillales	f__Staphylococcaceae	g__Staphylococcus	s__unclassified_g__Staphylococcus	OTU73	0	0	1	0	0	0	0	1	0	0	0	4	0	1	0	0	4	2
d__Bacteria	k__unclassified_d__Bacteria	p__Firmicutes	c__Clostridia	o__Eubacteriales	f__Clostridiaceae	g__Clostridium	s__Clostridiumluticellarii	OTU127	0	0	0	0	0	0	0	0	0	0	0	0	0	61	0	0	0	0
d__Bacteria	k__unclassified_d__Bacteria	p__Firmicutes	c__Bacilli	o__Lactobacillales	f__Lactobacillaceae	g__Leuconostoc	s__Leuconostocmesenteroides	OTU95	0	0	1	0	0	0	0	0	0	1	4	5	0	9	6	4	4	3
d__Bacteria	k__unclassified_d__Bacteria	p__Proteobacteria	c__Betaproteobacteria	o__Burkholderiales	f__Comamonadaceae	g__Comamonas	s__unclassified_g__Comamonas	OTU145	0	0	0	0	0	0	0	0	0	0	0	0	0	0	0	0	0	0
d__Bacteria	k__unclassified_d__Bacteria	p__Firmicutes	c__Bacilli	o__Lactobacillales	f__Enterococcaceae	g__Enterococcus	s__Enterococcuscasseliflavus	OTU96	2	4	3	0	0	0	0	1	1	61	55	56	17	24	10	68	36	46
d__Bacteria	k__unclassified_d__Bacteria	p__Firmicutes	c__Clostridia	o__Thermoanaerobacterales	f__Thermoanaerobacteraceae	g__Caloribacterium	s__Caloribacteriumcisternae	OTU108	0	0	0	0	0	0	0	0	0	0	4	0	8	15	2	0	0	0
d__Bacteria	k__unclassified_d__Bacteria	p__Firmicutes	c__Bacilli	o__Bacillales	f__Bacillaceae	g__Alkalihalobacillus	s__Alkalihalobacillusgibsonii	OTU22	0	0	0	1	2	1	1	1	0	0	0	0	1	0	0	1	0	0
d__Bacteria	k__unclassified_d__Bacteria	p__Proteobacteria	c__Alphaproteobacteria	o__Hyphomicrobiales	f__Rhizobiaceae	g__Agrobacterium	s__Agrobacteriumrubi	OTU148	1	1	1	2	7	1	1	6	0	6	12	1	2	10	0	0	0	0
d__Bacteria	k__unclassified_d__Bacteria	p__Firmicutes	c__Erysipelotrichia	o__Erysipelotrichales	f__Erysipelotrichaceae	g__Erysipelatoclostridium	s__[Clostridium]saccharogumia	OTU47	1	0	0	0	0	0	0	0	0	0	0	0	0	0	0	0	0	0
d__Bacteria	k__unclassified_d__Bacteria	p__Firmicutes	c__Bacilli	o__Lactobacillales	f__Enterococcaceae	g__Enterococcus	s__Enterococcusfaecalis	OTU128	15	12	21	12	20	20	11	15	6	1006	910	1337	751	859	440	1539	1232	1354
d__Bacteria	k__unclassified_d__Bacteria	p__Firmicutes	c__Clostridia	o__Eubacteriales	f__Clostridiaceae	g__Clostridium	s__Clostridiumsporogenes	OTU135	0	0	0	0	0	0	0	0	0	0	56	29	64	199	32	9	8	5
d__Bacteria	k__unclassified_d__Bacteria	p__Proteobacteria	c__Gammaproteobacteria	o__Xanthomonadales	f__Xanthomonadaceae	g__Stenotrophomonas	s__Stenotrophomonasmaltophilia	OTU72	0	0	0	0	0	0	0	0	0	2	0	0	0	0	0	0	0	0
d__Bacteria	k__unclassified_d__Bacteria	p__Proteobacteria	c__Gammaproteobacteria	o__Xanthomonadales	f__Xanthomonadaceae	g__Stenotrophomonas	s__Stenotrophomonasmaltophilia	OTU70	0	1	0	0	0	0	0	0	0	1	0	0	0	0	0	0	0	0
d__Bacteria	k__unclassified_d__Bacteria	p__Proteobacteria	c__Alphaproteobacteria	o__Rhodobacterales	f__Rhodobacteraceae	g__Paracoccus	s__Paracoccusmarcusii	OTU57	3	1	0	0	5	3	2	1	0	2	2	0	2	1	0	1	1	0
d__Bacteria	k__unclassified_d__Bacteria	p__Firmicutes	c__Tissierellia	o__unclassified_c__Tissierellia	f__unclassified_c__Tissierellia	g__Sedimentibacter	s__Sedimentibacteracidaminivorans	OTU117	0	0	0	1	0	0	0	0	0	0	1	0	213	54	75	0	0	0
d__Bacteria	k__unclassified_d__Bacteria	p__Firmicutes	c__Bacilli	o__Lactobacillales	f__Streptococcaceae	g__Lactococcus	s__Lactococcusgarvieae	OTU107	2	0	4	0	2	24	1	6	0	29	30	47	29	57	41	112	50	72
d__Bacteria	k__unclassified_d__Bacteria	p__Firmicutes	c__Clostridia	o__Eubacteriales	f__Eubacteriaceae	g__Irregularibacter	s__Irregularibactermuris	OTU90	0	0	0	2	0	0	0	0	1	1	148	148	1092	126	1633	0	0	0
d__Bacteria	k__unclassified_d__Bacteria	p__Firmicutes	c__Clostridia	o__Eubacteriales	f__Clostridiaceae	g__Clostridium	s__Clostridiumpabulibutyricum	OTU3	0	0	0	0	24	0	1	0	0	0	10	0	0	117	2	0	0	0
d__Bacteria	k__unclassified_d__Bacteria	p__Proteobacteria	c__Gammaproteobacteria	o__Enterobacterales	f__Erwiniaceae	g__Rosenbergiella	s__Rosenbergiellaepipactidis	OTU149	2	0	4	0	0	0	0	0	1	0	1	0	0	1	0	0	0	0
d__Bacteria	k__unclassified_d__Bacteria	p__Proteobacteria	c__Alphaproteobacteria	o__Hyphomicrobiales	f__Methylobacteriaceae	g__Methylobacterium	s__Methylobacteriumgoesingense	OTU19	0	1	0	2	4	1	2	1	0	2	0	0	1	0	0	0	1	0
d__Bacteria	k__unclassified_d__Bacteria	p__Firmicutes	c__Clostridia	o__Eubacteriales	f__Lachnospiraceae	g__Lacrimispora	s__unclassified_g__Lacrimispora	OTU113	0	0	0	0	0	0	0	0	0	0	0	0	0	437	0	0	0	0
d__Bacteria	k__unclassified_d__Bacteria	p__Firmicutes	c__Bacilli	o__Lactobacillales	f__Lactobacillaceae	g__Loigolactobacillus	s__Loigolactobacillusrennini	OTU42	0	0	0	0	0	1	0	0	0	0	0	0	0	0	0	1	1	0
d__Bacteria	k__unclassified_d__Bacteria	p__Firmicutes	c__Bacilli	o__Lactobacillales	f__Lactobacillaceae	g__Weissella	s__unclassified_g__Weissella	OTU81	0	0	0	0	21	0	74	0	0	80	127	20	162	14	59	8	1	22
d__Bacteria	k__unclassified_d__Bacteria	p__Firmicutes	c__Bacilli	o__Bacillales	f__Staphylococcaceae	g__Mammaliicoccus	s__Mammaliicoccussciuri	OTU53	1	0	0	0	0	0	0	1	0	0	0	3	1	0	0	1	8	0
d__Bacteria	k__unclassified_d__Bacteria	p__Firmicutes	c__Bacilli	o__Lactobacillales	f__Enterococcaceae	g__Enterococcus	s__Enterococcuscasseliflavus	OTU83	11	34	14	5	6	13	10	63	26	1039	1078	969	557	351	677	1231	1065	977
d__Bacteria	k__unclassified_d__Bacteria	p__Firmicutes	c__Bacilli	o__Lactobacillales	f__Lactobacillaceae	g__Weissella	s__unclassified_g__Weissella	OTU86	358	138	400	53	211	77	279	94	403	59	87	2	12	46	18	36	11	15
d__Bacteria	k__unclassified_d__Bacteria	p__Firmicutes	c__Bacilli	o__Lactobacillales	f__Lactobacillaceae	g__Pediococcus	s__Pediococcuscellicola	OTU38	115	0	0	24	41	19	20	0	0	1	0	0	0	0	2	0	0	0
d__Bacteria	k__unclassified_d__Bacteria	p__Firmicutes	c__Bacilli	o__Lactobacillales	f__Lactobacillaceae	g__Lentilactobacillus	s__unclassified_g__Lentilactobacillus	OTU7	245	0	0	0	0	22	459	0	0	13	7	9	5	2	4	2	9	1
d__Bacteria	k__unclassified_d__Bacteria	p__Actinobacteria	c__Actinomycetia	o__Micrococcales	f__Microbacteriaceae	g__Agrococcus	s__unclassified_g__Agrococcus	OTU55	0	0	0	2	0	0	1	0	1	0	0	0	0	0	0	0	0	0
d__Bacteria	k__unclassified_d__Bacteria	p__Firmicutes	c__Bacilli	o__Bacillales	f__Bacillaceae	g__Bacillus	s__Bacilluscereus	OTU4	1	0	1	0	2	0	1	0	0	0	2	0	0	1	0	0	0	0
d__Bacteria	k__unclassified_d__Bacteria	p__Proteobacteria	c__Alphaproteobacteria	o__Hyphomicrobiales	f__Rhizobiaceae	g__unclassified_f__Rhizobiaceae	s__unclassified_f__Rhizobiaceae	OTU17	4	1	4	3	3	0	0	3	2	9	10	3	1	13	2	1	2	6
d__Bacteria	k__unclassified_d__Bacteria	p__Proteobacteria	c__Alphaproteobacteria	o__Hyphomicrobiales	f__Rhizobiaceae	g__unclassified_f__Rhizobiaceae	s__unclassified_f__Rhizobiaceae	OTU16	4	2	1	0	1	2	1	3	0	4	0	1	3	1	0	3	0	1
d__Bacteria	k__unclassified_d__Bacteria	p__Proteobacteria	c__Alphaproteobacteria	o__Hyphomicrobiales	f__unclassified_o__Hyphomicrobiales	g__unclassified_o__Hyphomicrobiales	s__unclassified_o__Hyphomicrobiales	OTU15	0	0	0	0	0	0	0	1	0	0	1	0	1	0	0	0	0	0
d__Bacteria	k__unclassified_d__Bacteria	p__Proteobacteria	c__Alphaproteobacteria	o__Hyphomicrobiales	f__Rhizobiaceae	g__unclassified_f__Rhizobiaceae	s__unclassified_f__Rhizobiaceae	OTU12	0	0	0	0	0	1	0	0	0	0	2	0	0	1	0	0	0	0
d__Bacteria	k__unclassified_d__Bacteria	p__Firmicutes	c__Clostridia	o__Eubacteriales	f__Lachnospiraceae	g__Mobilisporobacter	s__Mobilisporobactersenegalensis	OTU87	0	0	0	0	1	0	0	0	0	84	864	51	456	1054	253	1	1	0
d__Bacteria	k__unclassified_d__Bacteria	p__Firmicutes	c__Clostridia	o__Eubacteriales	f__Lachnospiraceae	g__Mobilisporobacter	s__Mobilisporobactersenegalensis	OTU85	0	0	0	0	0	0	0	0	0	5	57	0	20	50	9	0	0	0
d__Bacteria	k__unclassified_d__Bacteria	p__Actinobacteria	c__Actinomycetia	o__Micrococcales	f__Dermabacteraceae	g__Brachybacterium	s__Brachybacteriumparaconglomeratum	OTU75	0	1	0	0	0	0	0	2	1	2	2	1	2	0	0	1	0	0
d__Bacteria	k__unclassified_d__Bacteria	p__Proteobacteria	c__Alphaproteobacteria	o__Hyphomicrobiales	f__Brucellaceae	g__Brucella	s__Brucellagrignonensis	OTU65	1	1	0	0	0	0	0	0	0	4	3	2	0	6	0	2	0	0
d__Bacteria	k__unclassified_d__Bacteria	p__Firmicutes	c__Tissierellia	o__unclassified_c__Tissierellia	f__unclassified_c__Tissierellia	g__Sedimentibacter	s__unclassified_g__Sedimentibacter	OTU112	0	0	0	0	0	0	0	0	0	0	1	8	486	143	203	0	0	0
d__Bacteria	k__unclassified_d__Bacteria	p__Firmicutes	c__Bacilli	o__Lactobacillales	f__Lactobacillaceae	g__Lentilactobacillus	s__unclassified_g__Lentilactobacillus	OTU48	327	0	0	0	0	41	556	0	0	28	4	8	10	1	6	2	13	1
d__Bacteria	k__unclassified_d__Bacteria	p__Firmicutes	c__Bacilli	o__Lactobacillales	f__Enterococcaceae	g__Enterococcus	s__unclassified_g__Enterococcus	OTU103	0	0	0	0	0	0	0	0	0	1	0	0	13	0	0	0	0	0
d__Bacteria	k__unclassified_d__Bacteria	p__Proteobacteria	c__Alphaproteobacteria	o__Hyphomicrobiales	f__Methylobacteriaceae	g__Methylobacterium	s__Methylobacteriumgoesingense	OTU23	0	3	0	0	1	1	0	0	1	2	1	3	0	0	0	1	1	0
d__Bacteria	k__unclassified_d__Bacteria	p__Firmicutes	c__Bacilli	o__Lactobacillales	f__Enterococcaceae	g__Enterococcus	s__Enterococcusmundtii	OTU77	45	126	73	28	43	106	72	283	75	1752	1797	3245	849	837	949	2993	3634	3251
d__Bacteria	k__unclassified_d__Bacteria	p__Firmicutes	c__Tissierellia	o__unclassified_c__Tissierellia	f__unclassified_c__Tissierellia	g__Sedimentibacter	s__unclassified_g__Sedimentibacter	OTU126	0	0	0	0	0	0	0	0	0	0	0	3	25	122	173	0	0	0
d__Bacteria	k__unclassified_d__Bacteria	p__Firmicutes	c__Bacilli	o__Lactobacillales	f__Lactobacillaceae	g__Weissella	s__unclassified_g__Weissella	OTU132	0	1	0	0	21	0	79	0	0	86	124	21	170	16	73	7	0	22
d__Bacteria	k__unclassified_d__Bacteria	p__Firmicutes	c__Bacilli	o__Bacillales	f__Staphylococcaceae	g__Staphylococcus	s__unclassified_g__Staphylococcus	OTU97	0	0	1	0	0	0	3	1	1	0	0	5	1	0	1	0	4	1
d__Bacteria	k__unclassified_d__Bacteria	p__Proteobacteria	c__Betaproteobacteria	o__Burkholderiales	f__Comamonadaceae	g__Acidovorax	s__Acidovoraxwautersii	OTU71	0	0	0	0	0	0	0	0	0	0	0	0	0	0	0	0	0	0
d__Bacteria	k__unclassified_d__Bacteria	p__Firmicutes	c__Bacilli	o__Bacillales	f__unclassified_o__Bacillales	g__Exiguobacterium	s__Exiguobacteriumacetylicum	OTU140	1	0	2	1	2	0	0	0	1	1	1	0	1	0	1	4	0	1
d__Bacteria	k__unclassified_d__Bacteria	p__Actinobacteria	c__Actinomycetia	o__Corynebacteriales	f__Nocardiaceae	g__Rhodococcus	s__Rhodococcuscorynebacterioides	OTU116	1	2	0	0	0	1	0	0	0	0	0	0	0	1	0	0	0	0
d__Bacteria	k__unclassified_d__Bacteria	p__Proteobacteria	c__Gammaproteobacteria	o__Pseudomonadales	f__Moraxellaceae	g__Acinetobacter	s__unclassified_g__Acinetobacter	OTU99	0	0	0	0	0	0	0	0	0	0	0	0	0	0	0	0	0	0
d__Bacteria	k__unclassified_d__Bacteria	p__Firmicutes	c__Clostridia	o__Eubacteriales	f__Lachnospiraceae	g__Mobilisporobacter	s__Mobilisporobactersenegalensis	OTU123	0	0	0	1	0	0	0	0	0	59	735	30	341	871	215	0	1	0
d__Bacteria	k__unclassified_d__Bacteria	p__Proteobacteria	c__Gammaproteobacteria	o__Enterobacterales	f__Morganellaceae	g__Proteus	s__Proteusmirabilis	OTU110	0	0	0	0	0	0	0	0	0	143	42	285	22	39	15	34	41	51
d__Bacteria	k__unclassified_d__Bacteria	p__Bacteroidetes	c__Sphingobacteriia	o__Sphingobacteriales	f__Sphingobacteriaceae	g__Sphingobacterium	s__Sphingobacteriumbambusae	OTU146	0	0	0	0	0	0	0	0	0	0	0	0	0	0	0	0	0	0
d__Bacteria	k__unclassified_d__Bacteria	p__Firmicutes	c__Bacilli	o__Lactobacillales	f__Lactobacillaceae	g__Leuconostoc	s__Leuconostocmesenteroides	OTU76	0	0	1	0	0	0	1	0	0	1	2	5	0	2	6	1	2	0
d__Bacteria	k__unclassified_d__Bacteria	p__Proteobacteria	c__Alphaproteobacteria	o__Hyphomicrobiales	f__Rhizobiaceae	g__unclassified_f__Rhizobiaceae	s__unclassified_f__Rhizobiaceae	OTU115	0	0	0	0	0	0	1	0	0	0	0	0	0	2	0	0	0	0
d__Bacteria	k__unclassified_d__Bacteria	p__Proteobacteria	c__Gammaproteobacteria	o__Enterobacterales	f__Erwiniaceae	g__Erwinia	s__unclassified_g__Erwinia	OTU36	1	0	1	0	0	0	0	1	1	0	1	0	0	0	0	0	0	0
d__Bacteria	k__unclassified_d__Bacteria	p__Proteobacteria	c__Gammaproteobacteria	o__Xanthomonadales	f__Xanthomonadaceae	g__Luteimonas	s__unclassified_g__Luteimonas	OTU98	0	0	0	0	0	0	0	0	0	0	0	0	0	0	0	0	0	0
d__Bacteria	k__unclassified_d__Bacteria	p__Firmicutes	c__Bacilli	o__Bacillales	f__Bacillaceae	g__Alkalihalobacillus	s__Alkalihalobacillusgibsonii	OTU14	0	0	1	1	1	1	1	0	0	1	1	0	0	0	0	0	0	0
d__Bacteria	k__unclassified_d__Bacteria	p__Actinobacteria	c__Actinomycetia	o__Micrococcales	f__Micrococcaceae	g__Glutamicibacter	s__unclassified_g__Glutamicibacter	OTU100	0	0	0	0	0	0	0	0	1	0	0	0	0	1	1	0	0	0
d__Bacteria	k__unclassified_d__Bacteria	p__Proteobacteria	c__Alphaproteobacteria	o__Hyphomicrobiales	f__Phyllobacteriaceae	g__Phyllobacterium	s__Phyllobacteriummyrsinacearum	OTU10	11	3	0	0	0	0	1	2	0	2	0	0	0	0	0	1	2	1
d__Bacteria	k__unclassified_d__Bacteria	p__Proteobacteria	c__Alphaproteobacteria	o__Hyphomicrobiales	f__Brucellaceae	g__Brucella	s__unclassified_g__Brucella	OTU59	0	0	0	0	0	0	0	0	0	4	6	0	2	3	0	0	0	1
d__Bacteria	k__unclassified_d__Bacteria	p__Proteobacteria	c__Alphaproteobacteria	o__Rhodobacterales	f__Rhodobacteraceae	g__Paracoccus	s__Paracoccusmarcusii	OTU32	2	3	0	1	5	1	1	0	1	1	3	1	3	4	0	0	0	2
d__Bacteria	k__unclassified_d__Bacteria	p__Firmicutes	c__Clostridia	o__Eubacteriales	f__Clostridiaceae	g__Clostridium	s__Clostridiumtyrobutyricum	OTU45	0	0	61	85	254	156	152	0	0	0	0	0	1	5	0	0	1	0
d__Bacteria	k__unclassified_d__Bacteria	p__Firmicutes	c__Clostridia	o__Eubacteriales	f__Clostridiaceae	g__Clostridium	s__Clostridiumtyrobutyricum	OTU44	0	0	77	79	309	170	182	0	0	0	0	0	1	7	0	1	0	0
d__Bacteria	k__unclassified_d__Bacteria	p__Proteobacteria	c__Alphaproteobacteria	o__Hyphomicrobiales	f__Rhizobiaceae	g__unclassified_f__Rhizobiaceae	s__unclassified_f__Rhizobiaceae	OTU24	0	0	1	0	3	2	0	3	1	2	0	1	2	0	1	1	0	0
d__Bacteria	k__unclassified_d__Bacteria	p__Proteobacteria	c__Gammaproteobacteria	o__Enterobacterales	f__Enterobacteriaceae	g__unclassified_f__Enterobacteriaceae	s__unclassified_f__Enterobacteriaceae	OTU9	4	14	11	5	5	6	4	6	6	174	30	47	9	45	3	281	219	420
d__Bacteria	k__unclassified_d__Bacteria	p__Firmicutes	c__Clostridia	o__Eubacteriales	f__Clostridiaceae	g__Clostridium	s__Clostridiumluticellarii	OTU118	0	0	0	0	0	0	0	0	0	0	0	0	0	52	0	0	0	0
d__Bacteria	k__unclassified_d__Bacteria	p__Proteobacteria	c__Gammaproteobacteria	o__Enterobacterales	f__Enterobacteriaceae	g__unclassified_f__Enterobacteriaceae	s__unclassified_f__Enterobacteriaceae	OTU30	5	16	8	9	3	6	4	6	9	207	38	77	4	47	7	353	257	514
d__Bacteria	k__unclassified_d__Bacteria	p__Proteobacteria	c__Alphaproteobacteria	o__Rhodospirillales	f__Acetobacteraceae	g__Asaia	s__Asaialannensis	OTU56	0	0	0	0	0	0	0	0	0	0	0	0	0	0	0	0	0	0
d__Bacteria	k__unclassified_d__Bacteria	p__Proteobacteria	c__Gammaproteobacteria	o__Enterobacterales	f__Morganellaceae	g__Morganella	s__Morganellamorganii	OTU93	0	0	0	0	0	0	0	0	0	5	6	27	0	1	0	60	33	48
d__Bacteria	k__unclassified_d__Bacteria	p__Actinobacteria	c__Actinomycetia	o__Micrococcales	f__Microbacteriaceae	g__Microbacterium	s__unclassified_g__Microbacterium	OTU69	1	0	1	0	0	1	0	0	0	0	0	0	1	0	0	0	0	0
d__Bacteria	k__unclassified_d__Bacteria	p__Proteobacteria	c__Alphaproteobacteria	o__Hyphomicrobiales	f__Devosiaceae	g__Devosia	s__unclassified_g__Devosia	OTU1	0	0	1	0	0	0	0	3	0	3	7	0	2	1	0	0	0	0
d__Bacteria	k__unclassified_d__Bacteria	p__Firmicutes	c__Bacilli	o__Lactobacillales	f__Lactobacillaceae	g__Lactiplantibacillus	s__Lactiplantibacillusplantarum	OTU2	5506	6096	5625	4766	4247	5870	5114	5800	5812	320	198	39	106	288	350	14	21	17
d__Bacteria	k__unclassified_d__Bacteria	p__Proteobacteria	c__Alphaproteobacteria	o__Rhodobacterales	f__Rhodobacteraceae	g__unclassified_f__Rhodobacteraceae	s__unclassified_f__Rhodobacteraceae	OTU68	0	0	1	1	0	1	0	1	0	0	0	0	1	0	0	0	0	0
d__Bacteria	k__unclassified_d__Bacteria	p__Actinobacteria	c__Actinomycetia	o__Micrococcales	f__Micrococcaceae	g__Glutamicibacter	s__unclassified_g__Glutamicibacter	OTU58	0	0	0	0	1	0	0	0	0	0	0	0	0	0	0	0	0	0

## Sheet: Fig.3a,3d
#SampleID	pH	NH3-N	LA	AA	PA	BA	DM	EE	WSC	CP	NDF	ADF
PB_9D_1	7.15	390.769	14.9686	20.4415	0.374216	0	209.306	68.2918	6.76739	185.187	393.556	308.262
PB_9D_2	7.23	460.258	13.0195	24.5172	4.31164	0	231.102	58.7759	8.2076	192.611	416.113	326.68
PB_9D_3	7.23	385.712	17.4384	21.0983	6.11419	0	226.975	60.0495	7.36766	188.485	420.175	331.35
EN_9D_1	5.02	50.8076	24.2563	17.2284	1.76702	0	242.957	59.5939	8.99568	221.613	408.402	308.095
EN_9D_2	5.15	49.7958	23.2454	13.9085	0	0	251.621	56.3132	9.60593	210.882	431.851	329.202
EN_9D_3	5.25	53.092	24.9638	16.6556	0.940552	0	248.82	53.2749	6.68395	209.251	437.151	326.339
PB_30D_1	6.18	362.503	24.2479	24.3406	0.973624	0	211.135	86.201	4.79463	169.435	442.618	355.469
PB_30D_2	6.86	421.271	10.7968	28.3415	3.71138	8.86876	203.253	98.5452	4.77735	172.024	424.735	339.814
PB_30D_3	6.88	354.732	15.8961	17.0904	6.30078	0.164726	237.07	82.779	6.46715	166.787	424.487	337.217
EN_30D_1	5.22	74.2202	23.0758	13.0446	6.74035	0.158597	246.008	72.9379	8.11961	231.973	376.297	286.429
EN_30D_2	4.79	52.0684	22.8009	10.7745	1.7831	0	256.817	64.9418	8.34777	217.875	421.01	323.404
EN_30D_3	5.32	106.917	22.871	16.8523	3.85196	0	243.164	61.5919	7.6341	203.792	437.084	337.812
PB_60D_1	6.7	758.58	18.0018	25.9825	4.44377	8.026	215.775	92.4008	5.57076	168.84	408.564	322.221
PB_60D_2	6.42	1039.85	10.2846	32.8683	9.11831	15.745	185.139	89.9057	6.38857	147.733	498.328	400.418
PB_60D_3	7.16	1021.49	8.65933	35.3103	8.8388	23.2411	218.022	86.2592	4.65961	154.366	459.588	365.928
EN_60D_1	5.64	169.985	17.4287	16.3922	11.632	5.72001	253.876	63.1675	7.5061	218.95	412.085	311.271
EN_60D_2	5.58	163.089	13.1652	12.2824	7.21589	9.67236	253.921	58.0771	6.97802	206.147	450.48	339.529
EN_60D_3	5.73	201.784	14.3956	15.4772	14.9923	11.1883	261.135	52.3942	6.67999	194.409	478.872	371.922

## Sheet: Fig.3c
Pathway level1	Pathway level2	Pathway level3	Description	EN_30D_1	EN_30D_2	EN_30D_3	EN_60D_1	EN_60D_2	EN_60D_3	EN_9D_1	EN_9D_2	EN_9D_3	PB_30D_1	PB_30D_2	PB_30D_3	PB_60D_1	PB_60D_2	PB_60D_3	PB_9D_1	PB_9D_2	PB_9D_3
Metabolism	Carbohydrate metabolism	ko00010	Glycolysis / Gluconeogenesis	0.0189641	0.0190876	0.0189699	0.0188757	0.018805	0.0191081	0.0190067	0.0190911	0.0189977	0.0185361	0.018602	0.0188228	0.0185269	0.01862	0.0186462	0.0187833	0.0188236	0.018816
Metabolism	Carbohydrate metabolism	ko00020	Citrate cycle (TCA cycle)	0.00405517	0.00408866	0.004037	0.00411504	0.00407853	0.00410277	0.00404739	0.00411068	0.00404094	0.00420867	0.00419408	0.00429287	0.00416487	0.00420133	0.0041879	0.00426603	0.00430278	0.00428851
Metabolism	Carbohydrate metabolism	ko00030	Pentose phosphate pathway	0.0132665	0.0131886	0.0132921	0.013228	0.0132959	0.0131554	0.0132746	0.013144	0.013282	0.0130029	0.0129615	0.0126473	0.0130437	0.0129026	0.0129841	0.0126513	0.0126128	0.0126258
Metabolism	Carbohydrate metabolism	ko00040	Pentose and glucuronate interconversions	0.00618793	0.00601023	0.00625756	0.00622775	0.00638429	0.00594563	0.0061778	0.00597192	0.00621567	0.00671862	0.00669735	0.00635464	0.0067622	0.00658144	0.00661323	0.00638572	0.00633593	0.0063533
Metabolism	Carbohydrate metabolism	ko00051	Fructose and mannose metabolism	0.0194046	0.0194805	0.0193807	0.0196611	0.0195714	0.0194902	0.0193975	0.0194821	0.0193938	0.0193979	0.0192103	0.0189845	0.0192097	0.0192563	0.01925	0.0189964	0.0189588	0.0189377
Metabolism	Carbohydrate metabolism	ko00052	Galactose metabolism	0.0140558	0.0140908	0.0140667	0.0143477	0.0142991	0.0140963	0.0140716	0.0140625	0.0140683	0.013693	0.0134225	0.0128457	0.0135477	0.0134987	0.0135972	0.0129329	0.0128062	0.0128272
Metabolism	Carbohydrate metabolism	ko00053	Ascorbate and aldarate metabolism	0.00248262	0.00248522	0.00248752	0.0025071	0.00251	0.00248954	0.00247647	0.00250871	0.00248229	0.00295023	0.0030088	0.0031725	0.00295377	0.00299282	0.00293765	0.00319465	0.00319504	0.00319102
Metabolism	Lipid metabolism	ko00061	Fatty acid biosynthesis	0.00709984	0.00700432	0.00712274	0.00697823	0.00706189	0.00697805	0.00708812	0.0069734	0.00710839	0.00699129	0.00702225	0.00689474	0.00704867	0.00699649	0.00700095	0.00692943	0.00688744	0.00690472
Metabolism	Lipid metabolism	ko00062	Fatty acid elongation	2.7e-05	2.53e-05	2.78e-05	2.59e-05	2.75e-05	2.45e-05	2.68e-05	2.51e-05	2.74e-05	3.25e-05	3.34e-05	3.39e-05	3.2e-05	3.09e-05	3.2e-05	3.29e-05	3.45e-05	3.4e-05
Metabolism	Lipid metabolism	ko00071	Fatty acid degradation	0.00128468	0.00128306	0.00127788	0.00133527	0.00133022	0.00128577	0.00127818	0.00129792	0.00127437	0.00152016	0.00151511	0.00154966	0.00151582	0.00149916	0.00148854	0.00153611	0.00155826	0.00155077
Metabolism	Lipid metabolism	ko00072	Synthesis and degradation of ketone bodies	0.000555056	0.000550597	0.000553279	0.000569571	0.00056943	0.000552369	0.000553156	0.000548999	0.000552261	0.000521939	0.000503244	0.000457683	0.000519453	0.000511936	0.000518068	0.000464995	0.000454693	0.000458009
Metabolism	Lipid metabolism	ko00100	Steroid biosynthesis	3.61e-06	3.71e-06	3.48e-06	3.85e-06	3.67e-06	3.77e-06	3.49e-06	3.96e-06	3.46e-06	5.63e-06	5.55e-06	6.63e-06	5.6e-06	5.49e-06	5.15e-06	6.17e-06	6.92e-06	6.79e-06
Metabolism	Lipid metabolism	ko00120	Primary bile acid biosynthesis	0.000871432	0.000875153	0.00086717	0.000897075	0.000889163	0.000876492	0.000874754	0.000867906	0.000869151	0.000728516	0.000687251	0.000585786	0.000723442	0.00069667	0.000719915	0.000587466	0.000573588	0.000577275
Metabolism	Lipid metabolism	ko00121	Secondary bile acid biosynthesis	0.000869885	0.00087343	0.000865742	0.000895076	0.000887678	0.000874724	0.000873244	0.000866783	0.000867602	0.000743053	0.0007051	0.000610792	0.000739353	0.000712898	0.000734801	0.000612008	0.000599046	0.000602538
Metabolism	Metabolism of cofactors and vitamins	ko00130	Ubiquinone and other terpenoid-quinone biosynthesis	0.00492542	0.00486097	0.00494312	0.00485115	0.00491871	0.00483825	0.00492363	0.00486707	0.00492868	0.0054594	0.00558153	0.00572452	0.00555972	0.00547988	0.00545576	0.00569681	0.00572758	0.00572344
Metabolism	Lipid metabolism	ko00140	Steroid hormone biosynthesis	0.000562493	0.000558607	0.000562628	0.000541097	0.000546279	0.000559493	0.000563287	0.0005604	0.000562064	0.0005852	0.00060488	0.000634385	0.000606604	0.000599425	0.000596336	0.000631651	0.000636002	0.000638431
Metabolism	Energy metabolism	ko00190	Oxidative phosphorylation	0.0150436	0.0150738	0.0150138	0.0152183	0.0151715	0.015083	0.0150324	0.0151037	0.015015	0.0154855	0.0154275	0.0154286	0.0154261	0.0153826	0.0153816	0.0153923	0.0154257	0.0153969
Metabolism	Energy metabolism	ko00195	Photosynthesis	0.00389893	0.00391407	0.00387842	0.00392321	0.0038953	0.00392543	0.00389159	0.00390666	0.00388516	0.00359669	0.00352855	0.00342798	0.0035544	0.00357539	0.00359603	0.00342703	0.00341257	0.00341837
Metabolism	Energy metabolism	ko00196	Photosynthesis - antenna proteins	1e-09	0	1e-09	1e-09	2e-09	0	1e-09	0	0	2e-09	4e-09	0	0	2e-09	0	0	0	0
Metabolism	Nucleotide metabolism	ko00230	Purine metabolism	0.0426172	0.0422913	0.0427114	0.0422319	0.0424972	0.0422109	0.0426337	0.0420456	0.042681	0.0396076	0.039288	0.0375545	0.0397923	0.0394415	0.0397596	0.0378399	0.0374026	0.0375576
Metabolism	Biosynthesis of other secondary metabolites	ko00232	Caffeine metabolism	5.92e-06	6.15e-06	5.93e-06	6.8e-06	6.53e-06	6.26e-06	5.83e-06	6.6e-06	5.84e-06	9.45e-06	9.31e-06	1.02e-05	9.24e-06	9.29e-06	9e-06	1.01e-05	1.03e-05	1.02e-05
Metabolism	Nucleotide metabolism	ko00240	Pyrimidine metabolism	0.0320669	0.0318466	0.0321399	0.0318839	0.0320489	0.0318016	0.0320888	0.0316343	0.0321219	0.0291937	0.0287871	0.0270976	0.029269	0.0290131	0.0293193	0.0273886	0.0269534	0.0270923
Metabolism	Amino acid metabolism	ko00250	Alanine, aspartate and glutamate metabolism	0.0121748	0.0121282	0.0121579	0.0121962	0.0122045	0.0121289	0.0121646	0.0120769	0.0121589	0.0112623	0.01107	0.0105622	0.0112194	0.0111423	0.0112653	0.0105889	0.0105168	0.0105455
Metabolism	Metabolism of terpenoids and polyketides	ko00253	Tetracycline biosynthesis	0.000483765	0.000477346	0.000484909	0.000474635	0.000480482	0.000476091	0.000483552	0.000475709	0.00048398	0.00048178	0.000486425	0.000480357	0.000489499	0.000483021	0.000484395	0.000483408	0.000480186	0.000482051
Metabolism	Amino acid metabolism	ko00260	Glycine, serine and threonine metabolism	0.0105793	0.0106549	0.0105521	0.01046	0.0104059	0.0106692	0.0105746	0.0107049	0.0105675	0.0107525	0.0108999	0.0114474	0.0107423	0.0108483	0.0108073	0.0113207	0.0114952	0.0114523
Metabolism	Amino acid metabolism	ko00270	Cysteine and methionine metabolism	0.0116642	0.011712	0.0116411	0.0116372	0.0115969	0.0117338	0.0116686	0.0117289	0.0116525	0.0115507	0.0115859	0.0117434	0.0115515	0.0115962	0.0116099	0.0117229	0.0117615	0.0117538
Metabolism	Amino acid metabolism	ko00280	Valine, leucine and isoleucine degradation	0.00352771	0.00352725	0.00352402	0.00351741	0.00351829	0.00352572	0.00351601	0.00355175	0.00352071	0.00390185	0.0039603	0.00416326	0.00390253	0.00392283	0.00387448	0.00412538	0.00418959	0.00416993
Metabolism	Metabolism of terpenoids and polyketides	ko00281	Geraniol degradation	0.00057904	0.000588941	0.000570925	0.000605358	0.000590806	0.000593216	0.00057405	0.000597844	0.000571619	0.000620135	0.000602441	0.000614263	0.000606089	0.000607936	0.000598171	0.00060523	0.000620593	0.000614236
Metabolism	Amino acid metabolism	ko00290	Valine, leucine and isoleucine biosynthesis	0.00250799	0.00252529	0.00251696	0.00234797	0.00236158	0.00252893	0.00251098	0.00255999	0.00251762	0.00297275	0.00318519	0.00368692	0.00305433	0.00314752	0.00305319	0.00366656	0.00373564	0.0037277
Metabolism	Amino acid metabolism	ko00300	Lysine biosynthesis	0.012251	0.0121232	0.0122573	0.0122169	0.0123008	0.0120759	0.0122472	0.012039	0.0122477	0.011388	0.0112155	0.0105316	0.0113924	0.0111526	0.0113343	0.0105368	0.0104737	0.0104933
Metabolism	Amino acid metabolism	ko00310	Lysine degradation	0.00292147	0.00294249	0.00290626	0.00297549	0.00295136	0.00295182	0.00291375	0.00296602	0.00290717	0.00317743	0.00318092	0.00330706	0.0031512	0.00317344	0.00315294	0.00327431	0.00332294	0.0033086
Metabolism	Biosynthesis of other secondary metabolites	ko00311	Penicillin and cephalosporin biosynthesis	0.00101642	0.00103341	0.00100488	0.00110862	0.00108372	0.00104309	0.00101168	0.00104535	0.00100496	0.00115241	0.00110787	0.00107859	0.00112445	0.00112833	0.00111718	0.00108582	0.00107754	0.00107472
Metabolism	Amino acid metabolism	ko00330	Arginine and proline metabolism	0.0139028	0.0138954	0.0138923	0.0138567	0.0138785	0.0138889	0.0138892	0.0139708	0.0138831	0.0152341	0.0154967	0.0161974	0.0153151	0.0153064	0.0152149	0.0160624	0.0162651	0.0162148
Metabolism	Biosynthesis of other secondary metabolites	ko00331	Clavulanic acid biosynthesis	1.49e-07	1.55e-07	1.5e-07	1.27e-07	1.17e-07	1.57e-07	1.45e-07	1.67e-07	1.48e-07	5e-08	3.8e-08	2e-09	5.8e-08	4.5e-08	2.3e-08	1.2e-08	1.1e-08	8e-09
Metabolism	Amino acid metabolism	ko00340	Histidine metabolism	0.00614631	0.00611318	0.00612219	0.00611324	0.00612621	0.00611958	0.00611967	0.00612841	0.0061172	0.00637993	0.006426	0.00657138	0.00639475	0.00641716	0.00638982	0.0065461	0.00658192	0.00658031
Metabolism	Amino acid metabolism	ko00350	Tyrosine metabolism	0.00597363	0.00592465	0.00595657	0.00610331	0.00611463	0.00592386	0.00595557	0.00591673	0.00594669	0.00605489	0.00595489	0.00568341	0.00604479	0.0059581	0.00599026	0.00570975	0.00566121	0.00566684
Metabolism	Amino acid metabolism	ko00360	Phenylalanine metabolism	0.00323728	0.0032834	0.00322736	0.00318424	0.00315959	0.0032941	0.00323882	0.0033288	0.00323252	0.00375597	0.00390398	0.00433855	0.00379736	0.00385438	0.00377632	0.00428785	0.00437665	0.00435304
Metabolism	Xenobiotics biodegradation and metabolism	ko00361	Chlorocyclohexane and chlorobenzene degradation	0.000692928	0.000699499	0.00068812	0.000720129	0.000710499	0.000703285	0.000690771	0.000703508	0.000688566	0.000717245	0.000699399	0.000688318	0.000707481	0.000708348	0.000703842	0.000687843	0.000688393	0.000687092
Metabolism	Xenobiotics biodegradation and metabolism	ko00362	Benzoate degradation	0.00416931	0.00419839	0.00414605	0.00425239	0.00421364	0.00421324	0.00416146	0.00421828	0.00414979	0.0043073	0.00427418	0.004312	0.00427976	0.00428641	0.00427423	0.00428649	0.00431365	0.00430203
Metabolism	Xenobiotics biodegradation and metabolism	ko00363	Bisphenol degradation	0.00238377	0.00237486	0.00237821	0.00241141	0.00241268	0.00237302	0.00238229	0.00237387	0.00237682	0.00240694	0.00238573	0.00233002	0.00241084	0.00237115	0.00238686	0.0023184	0.00232385	0.0023224
Metabolism	Xenobiotics biodegradation and metabolism	ko00364	Fluorobenzoate degradation	7.13e-05	7.26e-05	7.03e-05	7.33e-05	7.16e-05	7.3e-05	7.06e-05	7.4e-05	7.04e-05	8.31e-05	8.24e-05	8.89e-05	8.19e-05	8.25e-05	8e-05	8.68e-05	9e-05	8.91e-05
Metabolism	Amino acid metabolism	ko00380	Tryptophan metabolism	0.000978639	0.000996761	0.000967327	0.0010525	0.00103119	0.00100377	0.00097285	0.00102035	0.000966414	0.00131145	0.00131313	0.0014056	0.00129419	0.00129898	0.00127448	0.00138711	0.00141635	0.00140241
Metabolism	Amino acid metabolism	ko00400	Phenylalanine, tyrosine and tryptophan biosynthesis	0.00730139	0.00733298	0.00732991	0.00702514	0.00706429	0.00733904	0.0073136	0.0074172	0.00732542	0.00864228	0.00910877	0.0102245	0.00881841	0.00898922	0.00879847	0.0101541	0.0103284	0.0103104
Metabolism	Biosynthesis of other secondary metabolites	ko00401	Novobiocin biosynthesis	0.000642441	0.000631032	0.000647009	0.000621534	0.000634163	0.000626652	0.000642576	0.000629897	0.00064483	0.000683055	0.000701349	0.000717717	0.000696683	0.000687676	0.000687164	0.000717128	0.000720218	0.000721235
Metabolism	Metabolism of other amino acids	ko00410	beta-Alanine metabolism	0.000814056	0.000833767	0.000808496	0.000801747	0.000789483	0.000836297	0.000814292	0.000850536	0.000811239	0.00100858	0.00105766	0.00122119	0.00101329	0.00103313	0.0010082	0.00118985	0.00123506	0.00122169
Metabolism	Metabolism of other amino acids	ko00430	Taurine and hypotaurine metabolism	0.00131657	0.00133076	0.00131223	0.00130367	0.00129257	0.00133501	0.00131623	0.00133711	0.00131508	0.00130819	0.0013205	0.00138327	0.00130358	0.00132311	0.00131598	0.00137153	0.00138955	0.00138484
Metabolism	Metabolism of other amino acids	ko00440	Phosphonate and phosphinate metabolism	0.00108208	0.00108492	0.00107825	0.0010911	0.00108785	0.00108836	0.00108116	0.00109364	0.00107768	0.00119839	0.00121412	0.00126187	0.00121101	0.00120661	0.00119652	0.00125688	0.00126631	0.00126517
Metabolism	Metabolism of other amino acids	ko00450	Selenocompound metabolism	0.00583123	0.00578418	0.00585092	0.0057859	0.00583231	0.00576099	0.0058407	0.00575881	0.00584452	0.00568921	0.00568784	0.00552587	0.00572766	0.0056317	0.00568792	0.00553041	0.00551512	0.00551787
Metabolism	Metabolism of other amino acids	ko00460	Cyanoamino acid metabolism	0.00171163	0.00173337	0.00170929	0.0016914	0.0016789	0.00173949	0.00171559	0.00174274	0.00171305	0.00175497	0.0017859	0.00189455	0.00176058	0.00178815	0.00177295	0.00188507	0.00190391	0.00190214
Metabolism	Metabolism of other amino acids	ko00471	D-Glutamine and D-glutamate metabolism	0.0021027	0.00209234	0.00210406	0.00211084	0.00211564	0.0020925	0.00210175	0.00208326	0.00210279	0.00197156	0.00194084	0.00184743	0.00196875	0.00196014	0.00197421	0.00186353	0.00184016	0.00184801
Metabolism	Metabolism of other amino acids	ko00472	D-Arginine and D-ornithine metabolism	4.56e-05	4.79e-05	4.48e-05	4.55e-05	4.38e-05	4.84e-05	4.54e-05	4.96e-05	4.51e-05	6.33e-05	6.73e-05	8.27e-05	6.29e-05	6.61e-05	6.35e-05	8.02e-05	8.39e-05	8.27e-05
Metabolism	Metabolism of other amino acids	ko00473	D-Alanine metabolism	0.00489656	0.00486741	0.0049207	0.00478813	0.00483454	0.00484941	0.00490551	0.00486376	0.00491531	0.00510876	0.00522397	0.0053706	0.0051841	0.0051727	0.00514255	0.00536436	0.00537981	0.00538071
Metabolism	Metabolism of other amino acids	ko00480	Glutathione metabolism	0.00865094	0.0085148	0.00867012	0.00862163	0.00871017	0.00848146	0.00863683	0.00843153	0.00865356	0.00772188	0.00751523	0.00677519	0.00772265	0.00755961	0.0076899	0.0068597	0.00671849	0.00676406
Metabolism	Carbohydrate metabolism	ko00500	Starch and sucrose metabolism	0.0219333	0.021888	0.0219898	0.0217782	0.021845	0.0218708	0.0219542	0.0218311	0.0219842	0.0212189	0.0212021	0.0209442	0.0212262	0.0212531	0.0213397	0.0210465	0.0209317	0.0209743
Metabolism	Glycan biosynthesis and metabolism	ko00510	N-Glycan biosynthesis	0.00116126	0.00113894	0.00116572	0.00114915	0.00116589	0.00113453	0.00115737	0.00112914	0.00116235	0.00108928	0.00107554	0.00100854	0.00109138	0.00108301	0.00108963	0.00102149	0.00100336	0.00101014
Metabolism	Glycan biosynthesis and metabolism	ko00511	Other glycan degradation	0.0062564	0.00636942	0.00625923	0.00604427	0.00600725	0.00639669	0.00629397	0.00643386	0.00627792	0.00697513	0.00733066	0.00818468	0.00713289	0.00728449	0.00711951	0.00817801	0.00825716	0.0082549
Metabolism	Glycan biosynthesis and metabolism	ko00513	Various types of N-glycan biosynthesis	0	0	0	0	0	0	0	0	0	0	0	0	0	0	0	0	0	0
Metabolism	Carbohydrate metabolism	ko00520	Amino sugar and nucleotide sugar metabolism	0.0242945	0.0242824	0.0243191	0.0245284	0.0245278	0.0242811	0.0242904	0.0242643	0.0243088	0.0244471	0.0242839	0.023919	0.0243457	0.024362	0.0243403	0.0240247	0.0238928	0.0239116
Metabolism	Biosynthesis of other secondary metabolites	ko00521	Streptomycin biosynthesis	0.0023947	0.00237929	0.00240059	0.00240225	0.00241563	0.00237715	0.00239574	0.00237565	0.00239652	0.00244355	0.00244215	0.00238794	0.00246305	0.00244242	0.00244096	0.00241099	0.00238201	0.00239024
Metabolism	Metabolism of terpenoids and polyketides	ko00522	Biosynthesis of 12-, 14- and 16-membered macrolides	0.000119893	0.000122307	0.000117866	0.00012944	0.000126503	0.000123692	0.000118784	0.000125856	0.00011776	0.000163378	0.000164723	0.000184226	0.000159149	0.000162912	0.000160348	0.000177933	0.000186199	0.000184006
Metabolism	Metabolism of terpenoids and polyketides	ko00523	Polyketide sugar unit biosynthesis	0.00119987	0.00118065	0.00120484	0.00122015	0.00123329	0.00117926	0.00119987	0.00117256	0.0012003	0.00117573	0.00115051	0.00103484	0.00118915	0.0011627	0.00117047	0.0010681	0.0010243	0.00103556
Metabolism	Biosynthesis of other secondary metabolites	ko00524	Neomycin, kanamycin and gentamicin biosynthesis	0.000492865	0.000497591	0.000492336	0.0004861	0.000483861	0.000498473	0.000493739	0.000500061	0.000493253	0.000518457	0.000530383	0.000565391	0.000521373	0.000528337	0.000522715	0.000560589	0.000567261	0.000566273
Metabolism	Glycan biosynthesis and metabolism	ko00531	Glycosaminoglycan degradation	0.000174521	0.000172454	0.000175467	0.000190074	0.00019049	0.000176656	0.00017343	0.000174136	0.000173697	0.000198868	0.000190747	0.00017082	0.000200749	0.000207073	0.000201304	0.000193702	0.000173102	0.000180526
Metabolism	Glycan biosynthesis and metabolism	ko00532	Glycosaminoglycan biosynthesis - chondroitin sulfate / dermatan sulfate	0.000233636	0.000233894	0.000235104	0.000238975	0.000239331	0.000233679	0.00023373	0.000234636	0.000234633	0.000262496	0.000263394	0.000265423	0.000261436	0.000263548	0.000259453	0.00026834	0.000265993	0.000265659
Metabolism	Glycan biosynthesis and metabolism	ko00540	Lipopolysaccharide biosynthesis	0.00118948	0.00115725	0.00119481	0.00119929	0.00122039	0.00114955	0.00118691	0.00114285	0.00118841	0.00103681	0.000976985	0.000786959	0.00103859	0.000983155	0.00101604	0.000812765	0.000771017	0.00078458
Metabolism	Glycan biosynthesis and metabolism	ko00550	Peptidoglycan biosynthesis	0.0204888	0.0203255	0.0205345	0.0207073	0.0208103	0.0203135	0.0204685	0.0202561	0.020496	0.0201932	0.0199294	0.0190032	0.0201905	0.0200725	0.0201405	0.0192563	0.0189449	0.0190229
Metabolism	Lipid metabolism	ko00561	Glycerolipid metabolism	0.0117502	0.0117608	0.0117279	0.0117204	0.011708	0.0117621	0.0117626	0.0117476	0.0117393	0.0114663	0.0114689	0.0114291	0.011497	0.011419	0.0114938	0.0113705	0.0114108	0.0114058
Metabolism	Carbohydrate metabolism	ko00562	Inositol phosphate metabolism	0.00335879	0.00343224	0.00333749	0.00332909	0.00327716	0.00344635	0.0033573	0.00347624	0.00335056	0.00377273	0.00389406	0.00435743	0.00374706	0.0038508	0.00378712	0.00427122	0.00439129	0.00435453
Metabolism	Glycan biosynthesis and metabolism	ko00563	Glycosylphosphatidylinositol (GPI)-anchor biosynthesis	0	5e-09	1e-08	5e-09	0	5e-09	0	2.1e-08	5e-09	0	0	0	1.2e-08	0	0	0	0	0
Metabolism	Lipid metabolism	ko00564	Glycerophospholipid metabolism	0.0128362	0.0128387	0.0128393	0.012838	0.0128339	0.0128305	0.0128385	0.0128146	0.0128439	0.0124934	0.0124261	0.0122808	0.0124527	0.0124565	0.0124777	0.0122684	0.0122567	0.0122559
Metabolism	Lipid metabolism	ko00565	Ether lipid metabolism	9.95e-05	0.000104009	9.85e-05	9.43e-05	9.16e-05	0.000106239	9.95e-05	0.000107187	9.91e-05	0.000126028	0.00013612	0.000167464	0.00012865	0.00013841	0.000131314	0.000169758	0.000170718	0.000170791
Metabolism	Lipid metabolism	ko00590	Arachidonic acid metabolism	0.0001948	0.000195123	0.000194634	0.000191225	0.000191533	0.000195579	0.000194122	0.000197424	0.000194369	0.000219566	0.000225624	0.000247062	0.000218813	0.000222732	0.000221525	0.000244133	0.000250282	0.00024919
Metabolism	Lipid metabolism	ko00591	Linoleic acid metabolism	0.00171931	0.00170373	0.00171577	0.00173635	0.00174306	0.00170007	0.00171996	0.00169373	0.00171447	0.00160748	0.00157073	0.00145133	0.00161257	0.00156214	0.0015966	0.00144711	0.00143862	0.00144268
Metabolism	Lipid metabolism	ko00592	alpha-Linolenic acid metabolism	3.05e-05	3.08e-05	3.02e-05	3.21e-05	3.16e-05	3.09e-05	3.02e-05	3.11e-05	3.02e-05	3.36e-05	3.16e-05	3.09e-05	3.2e-05	3.22e-05	3.17e-05	3.1e-05	3.11e-05	3.1e-05
Metabolism	Lipid metabolism	ko00600	Sphingolipid metabolism	0.00116465	0.00114415	0.00116415	0.00122818	0.00123339	0.00114229	0.00116179	0.00112905	0.00116037	0.00100207	0.00091532	0.000685724	0.00098288	0.000941664	0.000970817	0.000722326	0.000672519	0.000685976
Metabolism	Glycan biosynthesis and metabolism	ko00601	Glycosphingolipid biosynthesis - lacto and neolacto series	5.45e-05	5.52e-05	5.43e-05	5.84e-05	5.71e-05	5.54e-05	5.45e-05	5.45e-05	5.45e-05	3.66e-05	3.06e-05	2e-05	3.3e-05	3.3e-05	3.55e-05	2e-05	1.91e-05	1.92e-05
Metabolism	Glycan biosynthesis and metabolism	ko00603	Glycosphingolipid biosynthesis - globo and isoglobo series	0.000479181	0.000472702	0.000475505	0.00052124	0.000518304	0.000474884	0.000476532	0.000466468	0.000474362	0.00038222	0.00033032	0.000211543	0.000365404	0.000349128	0.000367529	0.000228014	0.000203569	0.000210727
Metabolism	Glycan biosynthesis and metabolism	ko00604	Glycosphingolipid biosynthesis - ganglio series	6.86e-05	6.74e-05	6.94e-05	7.46e-05	7.56e-05	6.79e-05	6.91e-05	6.78e-05	6.86e-05	8.68e-05	8.54e-05	7.68e-05	8.99e-05	8.73e-05	8.61e-05	8.45e-05	7.76e-05	7.99e-05
Metabolism	Carbohydrate metabolism	ko00620	Pyruvate metabolism	0.0130666	0.0130595	0.0130408	0.0131125	0.0130967	0.0130668	0.0130523	0.0130582	0.0130426	0.0129417	0.0128795	0.012791	0.0129093	0.0128867	0.0129197	0.0127579	0.0127766	0.0127739
Metabolism	Xenobiotics biodegradation and metabolism	ko00621	Dioxin degradation	0.000585488	0.000581877	0.00058583	0.000577924	0.000581202	0.000580198	0.000586083	0.000579831	0.0005857	0.000566101	0.000566493	0.000556605	0.000571648	0.000562051	0.000565752	0.000554673	0.000555912	0.000556265
Metabolism	Xenobiotics biodegradation and metabolism	ko00622	Xylene degradation	0.000607513	0.000604993	0.000606816	0.000603074	0.000604778	0.000603949	0.000607484	0.000603937	0.000606822	0.000596474	0.000596073	0.000590508	0.000600327	0.000592442	0.000594554	0.000587121	0.000590431	0.000590205
Metabolism	Xenobiotics biodegradation and metabolism	ko00623	Toluene degradation	0.000717333	0.000723574	0.000712985	0.000731998	0.000722762	0.000725516	0.000717173	0.000721495	0.000714806	0.000623051	0.000594776	0.000548461	0.000610376	0.000604377	0.000614669	0.000546394	0.000545663	0.000544714
Metabolism	Xenobiotics biodegradation and metabolism	ko00624	Polycyclic aromatic hydrocarbon degradation	0.00266863	0.00264934	0.0026676	0.00268295	0.00269083	0.00264891	0.00266093	0.00264038	0.00266467	0.00257268	0.0025382	0.00243403	0.00256213	0.00256056	0.00256696	0.00246039	0.00242881	0.00243455
Metabolism	Xenobiotics biodegradation and metabolism	ko00625	Chloroalkane and chloroalkene degradation	0.0029566	0.00293234	0.00295381	0.00300243	0.0030127	0.00292738	0.00295709	0.00292043	0.00294996	0.00285879	0.00279934	0.00261069	0.00286788	0.0027899	0.0028321	0.002614	0.00259265	0.0025998
Metabolism	Xenobiotics biodegradation and metabolism	ko00626	Naphthalene degradation	0.00112255	0.00112744	0.00111974	0.00112205	0.00111751	0.00112786	0.00112262	0.00113059	0.00112075	0.00114252	0.00114655	0.0011674	0.00114484	0.0011416	0.0011374	0.00115912	0.00116977	0.00116624
Metabolism	Xenobiotics biodegradation and metabolism	ko00627	Aminobenzoate degradation	0.00418091	0.00420192	0.00416485	0.00426798	0.0042413	0.00421328	0.00417142	0.00423031	0.00416435	0.00458203	0.0045883	0.00471008	0.00456442	0.00457991	0.00454199	0.0046904	0.00472327	0.00470763
Metabolism	Carbohydrate metabolism	ko00630	Glyoxylate and dicarboxylate metabolism	0.00619071	0.00624363	0.00615494	0.00631315	0.00625424	0.00626703	0.00617885	0.0063016	0.00615782	0.00679488	0.00682447	0.00710794	0.00677005	0.00678715	0.00674799	0.00702759	0.00713287	0.00710012
Metabolism	Xenobiotics biodegradation and metabolism	ko00633	Nitrotoluene degradation	0.00104229	0.00105395	0.00104024	0.00101841	0.00101134	0.00105659	0.00104242	0.00106012	0.00104259	0.00105074	0.00107549	0.00115656	0.0010524	0.00107418	0.00106446	0.00114178	0.00116237	0.00115754
Metabolism	Carbohydrate metabolism	ko00640	Propanoate metabolism	0.00378014	0.00383983	0.00375787	0.00375964	0.00371634	0.00386106	0.0037805	0.00388501	0.00376666	0.00419306	0.0043071	0.00470952	0.00421497	0.00428516	0.00422161	0.00465235	0.00474004	0.00472047
Metabolism	Xenobiotics biodegradation and metabolism	ko00642	Ethylbenzene degradation	0.00157913	0.00157756	0.00156842	0.00166716	0.00165634	0.0015827	0.00157051	0.00158652	0.00156571	0.0017844	0.00175198	0.00171465	0.0017653	0.00175507	0.00174535	0.00172099	0.00171157	0.00170689
Metabolism	Xenobiotics biodegradation and metabolism	ko00643	Styrene degradation	0.000311094	0.000318106	0.000309314	0.00031221	0.000307442	0.000319652	0.000309862	0.00032626	0.000309629	0.000420927	0.000439196	0.000504097	0.000422512	0.0004326	0.000416368	0.000497296	0.000510214	0.000505494
Metabolism	Carbohydrate metabolism	ko00650	Butanoate metabolism	0.00689932	0.00690587	0.00688705	0.00687284	0.00686991	0.0069091	0.00690106	0.00692811	0.00688779	0.00719224	0.00727146	0.0074666	0.00724731	0.00721651	0.00720184	0.00741448	0.00747998	0.0074687
Metabolism	Carbohydrate metabolism	ko00660	C5-Branched dibasic acid metabolism	0.00110212	0.00109186	0.00110681	0.00105855	0.00107344	0.00108892	0.00110207	0.00109651	0.00110437	0.00122647	0.00127854	0.00137155	0.00125896	0.00126303	0.00124391	0.00136785	0.00137921	0.00138027
Metabolism	Metabolism of cofactors and vitamins	ko00670	One carbon pool by folate	0.00501808	0.00498146	0.00503012	0.00494619	0.00497622	0.00497503	0.00501833	0.00494859	0.00502762	0.00452287	0.00448005	0.00426834	0.00453761	0.00452474	0.00456142	0.00431433	0.0042523	0.00427489
Metabolism	Energy metabolism	ko00680	Methane metabolism	0.0101721	0.0101275	0.0102062	0.0101611	0.0102098	0.0100933	0.0101845	0.0101043	0.0101972	0.0101559	0.0101464	0.00997004	0.0101788	0.0100684	0.0101119	0.00996683	0.00996044	0.00995065
Metabolism	Energy metabolism	ko00710	Carbon fixation in photosynthetic organisms	0.0058056	0.00581275	0.00580899	0.00576334	0.00576017	0.00580982	0.00580924	0.0058008	0.00581343	0.00554213	0.00553151	0.00550028	0.00552565	0.00554033	0.0055643	0.00549038	0.00549434	0.00549405
Metabolism	Energy metabolism	ko00720	Carbon fixation pathways in prokaryotes	0.00667677	0.00674657	0.00666267	0.00664389	0.00659405	0.00676571	0.00668119	0.00677882	0.00667472	0.00678224	0.00685232	0.00716052	0.00676964	0.00685238	0.00681631	0.00711074	0.00718957	0.00716732
Metabolism	Metabolism of cofactors and vitamins	ko00730	Thiamine metabolism	0.00597428	0.00590492	0.00599016	0.00595465	0.00601249	0.00588213	0.00596979	0.00588521	0.00597786	0.00604073	0.00604023	0.00590932	0.00607598	0.00599888	0.00601864	0.00591888	0.00590144	0.00591056
Metabolism	Metabolism of cofactors and vitamins	ko00740	Riboflavin metabolism	0.00241854	0.00235935	0.00243416	0.00236412	0.00241651	0.00234258	0.00242286	0.00233519	0.00242502	0.00227135	0.00226654	0.00209052	0.00233473	0.00224172	0.00228044	0.00211828	0.00207765	0.00209569
Metabolism	Metabolism of cofactors and vitamins	ko00750	Vitamin B6 metabolism	0.00226654	0.00226839	0.00226609	0.00221073	0.00221264	0.00226683	0.00226569	0.0022669	0.00226857	0.00214954	0.00216964	0.00223437	0.00214609	0.00216739	0.00217322	0.00221465	0.00224249	0.00224047
Metabolism	Metabolism of cofactors and vitamins	ko00760	Nicotinate and nicotinamide metabolism	0.00851818	0.00852668	0.00851195	0.00844701	0.00843636	0.0085282	0.00851835	0.00850227	0.00852079	0.00791825	0.00786848	0.00774984	0.00788974	0.00791536	0.00795492	0.00775163	0.0077378	0.00774129
Metabolism	Metabolism of cofactors and vitamins	ko00770	Pantothenate and CoA biosynthesis	0.00687032	0.00684549	0.0068866	0.00674247	0.00678354	0.00683028	0.00687929	0.00684327	0.00688367	0.00701244	0.00713279	0.00729607	0.00709747	0.00707882	0.00705472	0.0072825	0.00730786	0.00730742
Metabolism	Metabolism of cofactors and vitamins	ko00780	Biotin metabolism	0.00350703	0.00347109	0.00351291	0.00351751	0.00354508	0.00346227	0.00350406	0.00346323	0.0035052	0.00356056	0.00354104	0.00344277	0.00357747	0.00352596	0.00354113	0.00345474	0.00343838	0.00344442
Metabolism	Metabolism of cofactors and vitamins	ko00785	Lipoic acid metabolism	0.00150803	0.00149337	0.00151347	0.00149738	0.00151453	0.00148795	0.00150925	0.00149825	0.0015096	0.00170075	0.00174004	0.00180138	0.0017276	0.0017025	0.00169973	0.00178851	0.0018074	0.00180497
Metabolism	Metabolism of cofactors and vitamins	ko00790	Folate biosynthesis	0.00477523	0.00476393	0.00478374	0.00458734	0.00462415	0.00476311	0.00478871	0.00477855	0.00478318	0.00503158	0.00523202	0.0055786	0.00518009	0.00518089	0.00513088	0.00556725	0.00560636	0.0056157
Metabolism	Xenobiotics biodegradation and metabolism	ko00791	Atrazine degradation	0.000531762	0.000520992	0.000538652	0.000555509	0.00056652	0.000513934	0.000533311	0.000522758	0.000534627	0.000687843	0.000691782	0.000674825	0.000693015	0.000662568	0.000664266	0.000677832	0.000677083	0.000672922
Metabolism	Metabolism of cofactors and vitamins	ko00830	Retinol metabolism	0.000408555	0.000401401	0.000408675	0.000416731	0.000421379	0.000399743	0.000407848	0.00040075	0.000407106	0.000440032	0.000436759	0.000418046	0.000444626	0.000430432	0.000433534	0.000417949	0.000416459	0.000417073
Metabolism	Metabolism of cofactors and vitamins	ko00860	Porphyrin and chlorophyll metabolism	0.0106553	0.0109266	0.0105928	0.0101853	0.0100429	0.0109584	0.0106957	0.0110958	0.0106481	0.0121147	0.0128442	0.0149625	0.0123106	0.0125659	0.0122925	0.0145664	0.0151045	0.0149735
Metabolism	Metabolism of terpenoids and polyketides	ko00900	Terpenoid backbone biosynthesis	0.0118202	0.0118752	0.0118175	0.0116463	0.0116243	0.011887	0.0118446	0.011874	0.0118351	0.0114772	0.0115894	0.011817	0.0115471	0.0115952	0.0115887	0.0117864	0.0118162	0.0118201
Metabolism	Biosynthesis of other secondary metabolites	ko00901	Indole alkaloid biosynthesis	8.85e-07	9.52e-07	9.36e-07	1.04e-06	9.63e-07	9.66e-07	8.72e-07	1.07e-06	9e-07	1.43e-06	1.45e-06	1.65e-06	1.43e-06	1.39e-06	1.38e-06	1.6e-06	1.68e-06	1.65e-06
Metabolism	Metabolism of terpenoids and polyketides	ko00902	Monoterpenoid biosynthesis	1.11e-05	1.14e-05	1.07e-05	1.23e-05	1.18e-05	1.16e-05	1.08e-05	1.2e-05	1.07e-05	1.78e-05	1.76e-05	2.01e-05	1.75e-05	1.75e-05	1.65e-05	1.93e-05	2.07e-05	2.03e-05
Metabolism	Metabolism of terpenoids and polyketides	ko00903	Limonene and pinene degradation	0.00208941	0.00209464	0.00207494	0.0021953	0.00217728	0.00210166	0.00207859	0.00211144	0.00207244	0.00239702	0.00236935	0.00237655	0.00237054	0.00236646	0.00234653	0.0023722	0.00237883	0.00236836
Metabolism	Metabolism of terpenoids and polyketides	ko00906	Carotenoid biosynthesis	0.000941315	0.00095287	0.000939173	0.000894213	0.000890722	0.000951681	0.000946859	0.000958197	0.00094276	0.000941224	0.000985319	0.00108062	0.000963161	0.000956111	0.000958717	0.00105296	0.00108932	0.00107957
Metabolism	Metabolism of terpenoids and polyketides	ko00908	Zeatin biosynthesis	0.000976663	0.000969866	0.000979071	0.000974252	0.000978734	0.000968498	0.000977488	0.000961847	0.000978607	0.000861047	0.000840844	0.000771689	0.000860243	0.000851323	0.000863603	0.000782589	0.000765973	0.000771287
Metabolism	Metabolism of terpenoids and polyketides	ko00909	Sesquiterpenoid and triterpenoid biosynthesis	0.000110753	0.000114317	0.000108314	0.000125571	0.000121246	0.000115886	0.000109469	0.000118588	0.000108319	0.000167214	0.000167655	0.000189048	0.000160877	0.000164745	0.000162776	0.000182061	0.000191603	0.000188237
Metabolism	Energy metabolism	ko00910	Nitrogen metabolism	0.00727018	0.00731019	0.00723314	0.00739265	0.00734877	0.00732414	0.00725968	0.0073814	0.00723197	0.00823458	0.00830846	0.0086815	0.00825038	0.00819942	0.00814996	0.00857447	0.00871368	0.00867401
Metabolism	Energy metabolism	ko00920	Sulfur metabolism	0.0024724	0.00247927	0.0024607	0.00249779	0.00248688	0.00248592	0.00247065	0.0024887	0.00246129	0.0025174	0.00250574	0.00252189	0.00251237	0.00249573	0.0025115	0.00250759	0.00252825	0.00252421
Metabolism	Xenobiotics biodegradation and metabolism	ko00930	Caprolactam degradation	0.000561642	0.000561946	0.000557042	0.000577949	0.000573998	0.000562966	0.000560663	0.00056307	0.000557169	0.0005607	0.000546038	0.000522878	0.000558737	0.000543186	0.00055011	0.000517103	0.0005213	0.000520306
Metabolism	Biosynthesis of other secondary metabolites	ko00940	Phenylpropanoid biosynthesis	0.000853557	0.000877887	0.000852877	0.000817914	0.000807411	0.00088216	0.000857566	0.000892989	0.000856559	0.00101348	0.00107554	0.00126177	0.00102691	0.00106379	0.00103124	0.00124298	0.00127666	0.0012703
Metabolism	Biosynthesis of other secondary metabolites	ko00941	Flavonoid biosynthesis	3.06e-05	3.17e-05	3.05e-05	3.08e-05	3.01e-05	3.21e-05	3.06e-05	3.28e-05	3.05e-05	4.57e-05	4.89e-05	5.84e-05	4.63e-05	4.84e-05	4.63e-05	5.82e-05	5.93e-05	5.89e-05
Metabolism	Biosynthesis of other secondary metabolites	ko00943	Isoflavonoid biosynthesis	6.73e-05	7.05e-05	6.58e-05	7.29e-05	6.98e-05	7.15e-05	6.66e-05	7.35e-05	6.61e-05	0.000107634	0.000111677	0.0001313	0.00010575	0.000110257	0.000105418	0.000129037	0.000132856	0.000130745
Metabolism	Biosynthesis of other secondary metabolites	ko00944	Flavone and flavonol biosynthesis	2.27e-05	2.22e-05	2.26e-05	2.53e-05	2.52e-05	2.25e-05	2.24e-05	2.21e-05	2.24e-05	2.14e-05	1.9e-05	1.44e-05	2.04e-05	2.05e-05	2.09e-05	1.55e-05	1.42e-05	1.47e-05
Metabolism	Biosynthesis of other secondary metabolites	ko00945	Stilbenoid, diarylheptanoid and gingerol biosynthesis	0.000154471	0.000155841	0.00015393	0.000164134	0.0001624	0.000156522	0.000153373	0.000158713	0.000153523	0.000200271	0.000200588	0.000213804	0.000196491	0.000199653	0.000195503	0.000211908	0.000216016	0.000214398
Metabolism	Biosynthesis of other secondary metabolites	ko00950	Isoquinoline alkaloid biosynthesis	0.000274714	0.000268303	0.000276175	0.000274362	0.000279337	0.000266111	0.000274689	0.00026547	0.000275156	0.000262406	0.00025813	0.000232635	0.000265359	0.000254931	0.000259523	0.000235155	0.000230579	0.000231693
Metabolism	Biosynthesis of other secondary metabolites	ko00960	Tropane, piperidine and pyridine alkaloid biosynthesis	0.000935891	0.000935122	0.000933942	0.000937322	0.000937047	0.000935382	0.00093323	0.000939117	0.000933393	0.00100361	0.00101226	0.00104221	0.0010044	0.00100746	0.000998751	0.00103725	0.00104451	0.0010418
Metabolism	Biosynthesis of other secondary metabolites	ko00965	Betalain biosynthesis	2.98e-06	3.12e-06	2.94e-06	3.18e-06	3.04e-06	3.19e-06	2.96e-06	3.24e-06	2.95e-06	3.51e-06	3.55e-06	4.12e-06	3.41e-06	3.63e-06	3.54e-06	3.99e-06	4.2e-06	4.15e-06
Genetic Information Processing	Translation	ko00970	Aminoacyl-tRNA biosynthesis	0.0401984	0.039873	0.0402941	0.0401359	0.0403603	0.0398101	0.0402013	0.0396013	0.0402562	0.036823	0.0361796	0.0338053	0.0368355	0.0364884	0.0368838	0.03422	0.0336164	0.033799
Metabolism	Xenobiotics biodegradation and metabolism	ko00980	Metabolism of xenobiotics by cytochrome P450	0.000494961	0.000491457	0.000494546	0.000501278	0.000503496	0.000490709	0.00049402	0.000493909	0.000493247	0.000556901	0.000559479	0.000564157	0.000562572	0.00055286	0.00054909	0.000562992	0.000565317	0.0005647
Metabolism	Xenobiotics biodegradation and metabolism	ko00982	Drug metabolism - cytochrome P450	0.000503838	0.000501111	0.000502979	0.00051377	0.000515001	0.000500726	0.000502525	0.000504546	0.000501622	0.00057927	0.000581677	0.000589843	0.000583575	0.000575039	0.000570122	0.000588378	0.000591265	0.000590135
Metabolism	Xenobiotics biodegradation and metabolism	ko00983	Drug metabolism - other enzymes	0.0041814	0.0041835	0.00418308	0.00416621	0.00416522	0.0041842	0.00418186	0.004178	0.00418467	0.00406954	0.00406534	0.0040491	0.0040645	0.00408147	0.00408231	0.00405647	0.00404681	0.00404934
Metabolism	Xenobiotics biodegradation and metabolism	ko00984	Steroid degradation	0.000317853	0.000319327	0.000315548	0.000325457	0.000321174	0.000320099	0.000316656	0.000317674	0.000316221	0.000260992	0.000242012	0.000209352	0.000254482	0.000250143	0.000252628	0.000209591	0.00020863	0.000208278
Metabolism	Lipid metabolism	ko01040	Biosynthesis of unsaturated fatty acids	0.0013333	0.00132632	0.00132803	0.00136378	0.00136285	0.00132656	0.00132707	0.00132882	0.00132598	0.00138412	0.00136057	0.00133415	0.00136985	0.00135938	0.0013622	0.00132591	0.00133312	0.00133139
Metabolism	Metabolism of terpenoids and polyketides	ko01051	Biosynthesis of ansamycins	0.00106752	0.00109146	0.00106977	0.00100673	0.00100096	0.00109393	0.00107365	0.00110837	0.00107363	0.00125656	0.00134916	0.00158619	0.00128062	0.00131978	0.00128885	0.00156056	0.00160682	0.00159614
Metabolism	Metabolism of terpenoids and polyketides	ko01053	Biosynthesis of siderophore group nonribosomal peptides	0.000810083	0.000817342	0.000798949	0.000854639	0.000843768	0.000824988	0.00080207	0.000837785	0.00079728	0.0011268	0.00115238	0.00127929	0.00112289	0.00114637	0.00111364	0.00125795	0.00128854	0.00127948
Metabolism	Metabolism of terpenoids and polyketides	ko01054	Nonribosomal peptide structures	0.00133986	0.00136184	0.00130625	0.00144369	0.0014062	0.00138672	0.00132987	0.00138514	0.00130797	0.00148762	0.0014535	0.00152582	0.00146943	0.00149613	0.00147875	0.00147218	0.00152064	0.00152153
Metabolism	Metabolism of terpenoids and polyketides	ko01055	Biosynthesis of vancomycin group antibiotics	0.000350589	0.000344353	0.000351693	0.00036567	0.000369423	0.000343654	0.000350737	0.000342801	0.000349928	0.000368296	0.000357752	0.000319321	0.000372265	0.000358105	0.000361541	0.000326615	0.00031568	0.000318829
Metabolism	Metabolism of terpenoids and polyketides	ko01056	Biosynthesis of type II polyketide backbone	1.96e-05	1.93e-05	1.97e-05	1.93e-05	1.96e-05	1.91e-05	1.96e-05	1.94e-05	1.97e-05	2.26e-05	2.32e-05	2.44e-05	2.28e-05	2.21e-05	2.24e-05	2.37e-05	2.46e-05	2.45e-05
Metabolism	Metabolism of terpenoids and polyketides	ko01057	Biosynthesis of type II polyketide products	8.4e-05	8.09e-05	8.37e-05	8.83e-05	8.96e-05	8.08e-05	8.31e-05	8.01e-05	8.31e-05	8.05e-05	7.51e-05	5.96e-05	8.03e-05	7.62e-05	7.81e-05	6.13e-05	5.82e-05	5.92e-05
Environmental Information Processing	Membrane transport	ko02010	ABC transporters	0.109097	0.109549	0.109041	0.110098	0.109644	0.10971	0.109084	0.10967	0.109089	0.109093	0.108639	0.108539	0.108436	0.10917	0.109025	0.108749	0.108554	0.108486
Environmental Information Processing	Signal transduction	ko02020	Two-component system	0.0432494	0.0433497	0.0431863	0.0440362	0.0439279	0.0433624	0.0431691	0.0436466	0.0431423	0.0486997	0.0489962	0.0506209	0.0485102	0.0486192	0.0482083	0.0503324	0.0507931	0.0505909
Cellular Processes	Cell motility	ko02030	Bacterial chemotaxis	0.00332146	0.00345019	0.0032829	0.00329035	0.00319959	0.00347687	0.00330838	0.00355022	0.00330018	0.00435064	0.00458039	0.00555232	0.00429067	0.0045081	0.00435621	0.00537002	0.005632	0.00556009
Cellular Processes	Cell motility	ko02040	Flagellar assembly	0.00476471	0.00499651	0.00471607	0.00445123	0.00432192	0.00502944	0.00476665	0.00515661	0.00475657	0.00629703	0.00687243	0.00881757	0.00630628	0.00669833	0.00641648	0.00846489	0.00896478	0.00884214
Environmental Information Processing	Membrane transport	ko02060	Phosphotransferase system (PTS)	0.028073	0.0284332	0.0280738	0.0280819	0.0278629	0.0284703	0.0281438	0.0285369	0.0281354	0.0291479	0.0294749	0.03071	0.0290275	0.0294027	0.0291686	0.0305684	0.0307741	0.0306804
Genetic Information Processing	Translation	ko03008	Ribosome biogenesis in eukaryotes	0.000754593	0.000749994	0.000756326	0.0007522	0.000755595	0.000748684	0.000755517	0.000744242	0.000756047	0.000673663	0.000658654	0.000609856	0.000672595	0.000664757	0.000674298	0.000616884	0.000605842	0.000609578
Genetic Information Processing	Translation	ko03010	Ribosome	0.0244435	0.0242589	0.0245165	0.0243024	0.0244507	0.0242139	0.0244557	0.024102	0.0244958	0.0225586	0.0222788	0.0210756	0.0226116	0.0224408	0.0226268	0.0213041	0.0209761	0.0210831
Genetic Information Processing	Translation	ko03013	RNA transport	0.00331254	0.00331158	0.00330642	0.00336634	0.00335574	0.00331623	0.00330882	0.00329771	0.00330742	0.0030535	0.00295907	0.00277019	0.0030078	0.00300489	0.00303688	0.00279458	0.00275352	0.00276409
Genetic Information Processing	Translation	ko03015	mRNA surveillance pathway	9.86e-06	9.4e-06	1.03e-05	1.02e-05	1.08e-05	9.04e-06	1.01e-05	9.39e-06	1.01e-05	1.66e-05	1.74e-05	1.73e-05	1.75e-05	1.62e-05	1.59e-05	1.74e-05	1.73e-05	1.72e-05
Genetic Information Processing	Folding, sorting and degradation	ko03018	RNA degradation	0.0159141	0.0158481	0.0159362	0.0158397	0.0158928	0.0158238	0.0159159	0.0157896	0.0159315	0.0152334	0.0151425	0.0147525	0.0152405	0.0151709	0.0152401	0.014794	0.0147139	0.0147368
Genetic Information Processing	Transcription	ko03020	RNA polymerase	0.00279325	0.00276701	0.00280253	0.00277705	0.00279681	0.00276039	0.00279369	0.00274464	0.00279964	0.00251912	0.00247357	0.00229639	0.00252103	0.00249772	0.0025243	0.00232749	0.00228189	0.00229609
Genetic Information Processing	Transcription	ko03022	Basal transcription factors	0.000508582	0.000512199	0.000504984	0.000510729	0.000506895	0.000511836	0.000507316	0.000514508	0.00050627	0.000541637	0.000545736	0.000572733	0.000534706	0.000535418	0.000534605	0.000559342	0.000573566	0.000569504
Genetic Information Processing	Replication and repair	ko03030	DNA replication	0.00871652	0.00864404	0.00873735	0.00865208	0.00870604	0.00862628	0.00871755	0.00858068	0.00873136	0.0079017	0.00778516	0.00731276	0.00791086	0.00784379	0.00792856	0.00738565	0.00727288	0.00730948
Genetic Information Processing	Transcription	ko03040	Spliceosome	0	0	0	0	1e-09	0	0	0	0	0	1e-09	0	0	1e-09	0	0	0	0
Genetic Information Processing	Folding, sorting and degradation	ko03050	Proteasome	9.65e-06	9.35e-06	9.69e-06	1.02e-05	1.03e-05	9.26e-06	9.49e-06	9.16e-06	9.64e-06	7.77e-06	6.64e-06	4.3e-06	7.09e-06	6.98e-06	7.08e-06	4.56e-06	4.24e-06	4.26e-06
Genetic Information Processing	Folding, sorting and degradation	ko03060	Protein export	0.00738344	0.00736823	0.00739841	0.00730522	0.00732644	0.00736105	0.00739022	0.00734596	0.00739877	0.00706979	0.00707168	0.00698953	0.00709247	0.00709551	0.00710665	0.00702006	0.00698324	0.00699637
Environmental Information Processing	Membrane transport	ko03070	Bacterial secretion system	0.00730419	0.00727692	0.0073252	0.00716507	0.00720392	0.00725387	0.00730244	0.0072558	0.00732227	0.00707912	0.00707063	0.00702909	0.00707178	0.00707514	0.00705582	0.00706323	0.00703656	0.00704401
Organismal Systems	Endocrine system	ko03320	PPAR signaling pathway	0.000882499	0.000891026	0.000874359	0.00089635	0.000885477	0.000897663	0.000880128	0.00089821	0.00087561	0.000921507	0.000920712	0.000947326	0.000921565	0.000926096	0.000920054	0.000943739	0.000949659	0.000948626
Genetic Information Processing	Replication and repair	ko03410	Base excision repair	0.00796626	0.00797939	0.00796193	0.00798399	0.0079692	0.00798451	0.0079702	0.0079688	0.00796646	0.00771892	0.00766512	0.00755632	0.00770052	0.00770024	0.00771888	0.00756865	0.007543	0.007552
Genetic Information Processing	Replication and repair	ko03420	Nucleotide excision repair	0.0158922	0.0157868	0.0158971	0.0158948	0.0159462	0.0157604	0.0158935	0.0156635	0.0158955	0.0141206	0.0137722	0.0126968	0.0140729	0.0138867	0.0141073	0.0127787	0.0125935	0.0126537
Genetic Information Processing	Replication and repair	ko03430	Mismatch repair	0.0156824	0.0155362	0.0157223	0.0156946	0.0157907	0.0154976	0.0156847	0.0154047	0.0157071	0.0140952	0.0137541	0.0125897	0.0140661	0.0138749	0.0140717	0.0127479	0.0124926	0.012566
Genetic Information Processing	Replication and repair	ko03440	Homologous recombination	0.016768	0.0166559	0.0167991	0.016726	0.0167952	0.0166338	0.0167698	0.0165271	0.0167922	0.0149123	0.0145737	0.0134791	0.0148628	0.0147511	0.0149387	0.0136511	0.0133888	0.0134684
Genetic Information Processing	Replication and repair	ko03450	Non-homologous end-joining	5.45e-05	5.63e-05	5.28e-05	6.26e-05	6.01e-05	5.72e-05	5.33e-05	5.91e-05	5.27e-05	8.82e-05	8.69e-05	9.93e-05	8.39e-05	8.58e-05	8.37e-05	9.51e-05	0.000101113	9.93e-05
Genetic Information Processing	Replication and repair	ko03460	Fanconi anemia pathway	3.79e-05	3.84e-05	3.78e-05	3.81e-05	3.76e-05	3.84e-05	3.78e-05	3.8e-05	3.8e-05	2.92e-05	2.75e-05	2.49e-05	2.79e-05	2.89e-05	2.9e-05	2.5e-05	2.45e-05	2.46e-05
Environmental Information Processing	Signal transduction	ko04011	MAPK signaling pathway - yeast	0.000605951	0.000615333	0.000606166	0.000592678	0.000590247	0.000616146	0.000606324	0.000626912	0.000606723	0.000795058	0.000842075	0.000968658	0.000805788	0.000824449	0.000798622	0.000957226	0.000979577	0.00097184
Environmental Information Processing	Signal transduction	ko04020	Calcium signaling pathway	9.04e-06	8.93e-06	9.03e-06	8.79e-06	8.92e-06	8.88e-06	9.04e-06	8.95e-06	9.01e-06	1.04e-05	1.07e-05	1.13e-05	1.05e-05	1.04e-05	1.03e-05	1.12e-05	1.13e-05	1.13e-05
Environmental Information Processing	Signal transduction	ko04064	NF-kappa B signaling pathway	0	1e-09	3e-09	1e-09	0	1e-09	0	6e-09	1e-09	0	0	0	3e-09	0	0	0	0	0
Environmental Information Processing	Signal transduction	ko04070	Phosphatidylinositol signaling system	0.000720855	0.000708163	0.000725475	0.000710928	0.000722376	0.000704341	0.000720377	0.000703579	0.000723186	0.000710226	0.000710406	0.000681993	0.00071798	0.000707712	0.000709851	0.000689505	0.000680293	0.000683616
Environmental Information Processing	Signaling molecules and interaction	ko04080	Neuroactive ligand-receptor interaction	6e-09	1e-09	0	0	0	0	0	1e-09	0	4e-08	2e-08	0	4.4e-08	2.9e-08	0	8e-09	8e-09	8e-09
Cellular Processes	Cell growth and death	ko04112	Cell cycle - Caulobacter	0.0117755	0.0117432	0.0117904	0.0117271	0.0117532	0.0117347	0.0117739	0.0117156	0.0117864	0.0113781	0.0113223	0.0111128	0.0113775	0.011363	0.0113855	0.0111576	0.0111003	0.0111172
Cellular Processes	Cell growth and death	ko04113	Meiosis - yeast	0.00089839	0.000845589	0.000902907	0.000912554	0.000947343	0.000830732	0.000893662	0.000822768	0.00089503	0.000746303	0.000687096	0.000465224	0.000749918	0.000668075	0.000720875	0.000465266	0.000446037	0.000454898
Cellular Processes	Cell growth and death	ko04115	p53 signaling pathway	1.19e-07	1.2e-07	1.23e-07	1e-07	7.9e-08	1.16e-07	9.3e-08	1.7e-07	1.08e-07	2.16e-07	1.29e-07	7.7e-08	2.68e-07	1.7e-07	5.7e-08	9.4e-08	1.13e-07	1.12e-07
Genetic Information Processing	Folding, sorting and degradation	ko04122	Sulfur relay system	0.00444871	0.00449514	0.00442726	0.00456755	0.00452101	0.00451452	0.00445166	0.00452431	0.00443224	0.00476086	0.00475171	0.00484384	0.00474399	0.00473897	0.0047335	0.00481996	0.00485111	0.00483915
Genetic Information Processing	Folding, sorting and degradation	ko04141	Protein processing in endoplasmic reticulum	0.000541302	0.000545245	0.000532641	0.000581087	0.000569762	0.00054838	0.000539743	0.00054325	0.000534004	0.000467791	0.00042466	0.000351137	0.000449519	0.000433006	0.000451068	0.000345163	0.000344025	0.000344098
Cellular Processes	Transport and catabolism	ko04142	Lysosome	0.000205525	0.000203598	0.000205018	0.000226045	0.000225506	0.000205692	0.000204415	0.000204744	0.000203618	0.000232929	0.000219011	0.000192187	0.00023038	0.000228937	0.000225452	0.000208688	0.000194466	0.000199587
Cellular Processes	Transport and catabolism	ko04144	Endocytosis	2.9e-08	2.5e-08	4.9e-08	2.6e-08	1e-09	2.6e-08	1e-09	9.8e-08	2.4e-08	1.45e-07	8.9e-08	0	2.56e-07	1.3e-07	0	3.5e-08	3.5e-08	3.6e-08
Cellular Processes	Transport and catabolism	ko04146	Peroxisome	0.00119781	0.00121028	0.00119325	0.00121582	0.00120564	0.00121634	0.00119571	0.00122561	0.00119321	0.00139225	0.00141587	0.00151571	0.00139384	0.00141121	0.00138835	0.00150713	0.00152594	0.00152035
Cellular Processes	Cell growth and death	ko04210	Apoptosis	2.22e-07	4.19e-07	3.65e-07	2.22e-07	1.03e-07	2.75e-07	1.28e-07	8.51e-07	2.38e-07	2.15e-06	1.16e-06	1.51e-06	1.63e-06	1.12e-06	7.74e-07	1.31e-06	1.71e-06	1.69e-06
Organismal Systems	Circulatory system	ko04260	Cardiac muscle contraction	9.78e-05	9.82e-05	9.67e-05	0.000103352	0.000101496	9.88e-05	9.73e-05	9.69e-05	9.7e-05	6.5e-05	5.45e-05	3.4e-05	6.01e-05	5.91e-05	6.28e-05	3.54e-05	3.22e-05	3.29e-05
Environmental Information Processing	Signal transduction	ko04310	Wnt signaling pathway	7.12e-07	6.84e-07	7.18e-07	7.36e-07	7.53e-07	6.73e-07	7.01e-07	6.82e-07	7.12e-07	6.82e-07	6.43e-07	6.05e-07	6.18e-07	5.89e-07	6.69e-07	5.52e-07	6.2e-07	6.08e-07
Environmental Information Processing	Signal transduction	ko04330	Notch signaling pathway	7.12e-07	6.84e-07	7.18e-07	7.36e-07	7.53e-07	6.73e-07	7.01e-07	6.82e-07	7.12e-07	6.82e-07	6.43e-07	6.05e-07	6.18e-07	5.89e-07	6.69e-07	5.52e-07	6.2e-07	6.08e-07
Environmental Information Processing	Signal transduction	ko04370	VEGF signaling pathway	9.03e-06	8.93e-06	9.02e-06	8.77e-06	8.89e-06	8.87e-06	9.02e-06	8.95e-06	9.01e-06	1.03e-05	1.07e-05	1.13e-05	1.05e-05	1.04e-05	1.03e-05	1.12e-05	1.13e-05	1.13e-05
Cellular Processes	Cellular community - eukaryotes	ko04510	Focal adhesion	1.16e-05	1.01e-05	1.23e-05	1.06e-05	1.2e-05	9.62e-06	1.15e-05	9.42e-06	1.2e-05	8.76e-06	8.44e-06	4.07e-06	9.4e-06	8.64e-06	8.86e-06	5.45e-06	3.86e-06	4.23e-06
Environmental Information Processing	Signaling molecules and interaction	ko04512	ECM-receptor interaction	1.16e-05	1.01e-05	1.23e-05	1.06e-05	1.2e-05	9.62e-06	1.15e-05	9.42e-06	1.2e-05	8.76e-06	8.44e-06	4.07e-06	9.4e-06	8.64e-06	8.86e-06	5.45e-06	3.86e-06	4.23e-06
Environmental Information Processing	Signaling molecules and interaction	ko04514	Cell adhesion molecules (CAMs)	0	0	0	0	0	0	0	0	0	0	1e-09	0	0	0	0	0	0	0
Organismal Systems	Immune system	ko04610	Complement and coagulation cascades	2e-09	3.6e-08	6.4e-08	3.3e-08	0	3.3e-08	0	1.33e-07	3.2e-08	3.5e-08	1e-08	0	8.6e-08	9e-09	0	2e-09	2e-09	2e-09
Organismal Systems	Immune system	ko04612	Antigen processing and presentation	5.24e-05	5.63e-05	5.19e-05	4.55e-05	4.37e-05	5.67e-05	5.31e-05	5.81e-05	5.27e-05	6.49e-05	7.37e-05	0.000100466	6.64e-05	7.13e-05	6.81e-05	9.58e-05	0.000102307	0.000100954
Organismal Systems	Endocrine system	ko04614	Renin-angiotensin system	0.000168551	0.000166526	0.000165348	0.000188603	0.000185928	0.000169673	0.000165101	0.000167036	0.000164555	0.000163986	0.000145517	0.000116538	0.000154673	0.000157165	0.000158973	0.000125438	0.000115945	0.000119107
Organismal Systems	Immune system	ko04621	NOD-like receptor signaling pathway	0.000473225	0.000502513	0.000466271	0.000453875	0.000435555	0.000510473	0.000473755	0.000522596	0.000470889	0.000691075	0.000757805	0.000965356	0.000696368	0.000744036	0.000708011	0.00095264	0.000985078	0.000973674
Organismal Systems	Immune system	ko04622	RIG-I-like receptor signaling pathway	0.000312759	0.000319307	0.000310325	0.000309991	0.00030495	0.000321829	0.000312948	0.000322433	0.000311662	0.000329173	0.000338057	0.000369636	0.000329758	0.000338576	0.000334266	0.000366608	0.00037174	0.000370282
Organismal Systems	Environmental adaptation	ko04626	Plant-pathogen interaction	0.00220974	0.00220807	0.00220753	0.00220361	0.00220203	0.00220923	0.00220953	0.00219977	0.00220882	0.00203308	0.00200208	0.00192749	0.00202616	0.0020222	0.00203551	0.00193799	0.00192	0.00192705
Organismal Systems	Immune system	ko04640	Hematopoietic cell lineage	5e-05	4.86e-05	4.99e-05	5.18e-05	5.22e-05	4.86e-05	4.97e-05	4.74e-05	4.97e-05	3.07e-05	2.43e-05	8.59e-06	2.92e-05	2.73e-05	2.96e-05	1.18e-05	7.66e-06	8.93e-06
Organismal Systems	Immune system	ko04666	Fc gamma R-mediated phagocytosis	9.06e-06	8.95e-06	9.07e-06	8.8e-06	8.89e-06	8.89e-06	9.02e-06	9.04e-06	9.04e-06	1.05e-05	1.08e-05	1.13e-05	1.08e-05	1.05e-05	1.03e-05	1.12e-05	1.14e-05	1.13e-05
Organismal Systems	Nervous system	ko04721	Synaptic vesicle cycle	1.44e-06	1.38e-06	1.47e-06	1.51e-06	1.56e-06	1.35e-06	1.43e-06	1.4e-06	1.45e-06	1.68e-06	1.57e-06	1.65e-06	1.6e-06	1.48e-06	1.59e-06	1.43e-06	1.71e-06	1.7e-06
Organismal Systems	Nervous system	ko04723	Retrograde endocannabinoid signaling	7.47e-05	7.7e-05	7.27e-05	8.59e-05	8.29e-05	7.83e-05	7.33e-05	8.02e-05	7.26e-05	0.000125501	0.000125793	0.000140061	0.000121729	0.000125415	0.000120412	0.000138641	0.000141286	0.000139423
Organismal Systems	Nervous system	ko04724	Glutamatergic synapse	0.000256548	0.000255032	0.000256489	0.000264644	0.000264565	0.0002549	0.000256264	0.000253873	0.000256095	0.000241536	0.000231871	0.000208488	0.000238651	0.0002338	0.000237831	0.000210538	0.000206601	0.000207451
Organismal Systems	Nervous system	ko04725	Cholinergic synapse	1.42e-05	1.52e-05	1.4e-05	1.36e-05	1.3e-05	1.54e-05	1.44e-05	1.58e-05	1.42e-05	1.25e-05	1.35e-05	2.08e-05	1.13e-05	1.22e-05	1.43e-05	1.68e-05	2.19e-05	2.13e-05
Organismal Systems	Nervous system	ko04726	Serotonergic synapse	9.12e-06	9.39e-06	8.83e-06	1.1e-05	1.06e-05	9.55e-06	8.89e-06	9.85e-06	8.79e-06	1.63e-05	1.61e-05	1.76e-05	1.57e-05	1.61e-05	1.54e-05	1.74e-05	1.78e-05	1.75e-05
Organismal Systems	Nervous system	ko04727	GABAergic synapse	0.000395085	0.000400627	0.00039434	0.000388762	0.000385707	0.000401456	0.000396268	0.000403095	0.000395439	0.000412579	0.000423003	0.000453868	0.000414853	0.00041935	0.000416149	0.000448507	0.000455688	0.00045387
Organismal Systems	Nervous system	ko04728	Dopaminergic synapse	9.49e-06	9.77e-06	9.19e-06	1.14e-05	1.1e-05	9.96e-06	9.25e-06	1.02e-05	9.15e-06	1.68e-05	1.66e-05	1.82e-05	1.61e-05	1.66e-05	1.59e-05	1.8e-05	1.83e-05	1.81e-05
Cellular Processes	Cell motility	ko04810	Regulation of actin cytoskeleton	0	0	0	0	0	0	0	0	0	0	1e-09	0	0	0	0	0	0	0
Organismal Systems	Endocrine system	ko04910	Insulin signaling pathway	0.000744121	0.000740053	0.000734724	0.000817282	0.000806198	0.000754022	0.00073413	0.000742032	0.000732072	0.000717406	0.00065856	0.000549556	0.000693263	0.00070681	0.000709784	0.000590251	0.000544583	0.00055706
Organismal Systems	Endocrine system	ko04912	GnRH signaling pathway	2.9e-08	2.5e-08	4.9e-08	2.6e-08	1e-09	2.6e-08	1e-09	9.8e-08	2.4e-08	1.45e-07	8.9e-08	0	2.56e-07	1.3e-07	0	3.5e-08	3.5e-08	3.6e-08
Organismal Systems	Endocrine system	ko04914	Progesterone-mediated oocyte maturation	5.24e-05	5.63e-05	5.19e-05	4.55e-05	4.37e-05	5.67e-05	5.31e-05	5.81e-05	5.27e-05	6.49e-05	7.37e-05	0.000100466	6.64e-05	7.13e-05	6.81e-05	9.58e-05	0.000102307	0.000100954
Organismal Systems	Endocrine system	ko04916	Melanogenesis	1.72e-06	1.82e-06	1.7e-06	1.76e-06	1.68e-06	1.84e-06	1.73e-06	1.86e-06	1.71e-06	1.63e-06	1.64e-06	1.94e-06	1.56e-06	1.7e-06	1.66e-06	1.81e-06	1.97e-06	1.94e-06
Organismal Systems	Endocrine system	ko04920	Adipocytokine signaling pathway	0.000175784	0.000179378	0.0001738	0.000182076	0.000178627	0.000181811	0.000174222	0.000185086	0.00017359	0.000244617	0.000252671	0.000289104	0.000244431	0.000251962	0.000243643	0.000285191	0.000292943	0.000290804
Human Diseases	Endocrine and metabolic disease	ko04930	Type II diabetes mellitus	0.000268731	0.000267683	0.000268899	0.000268414	0.000268865	0.000267506	0.000268628	0.000266169	0.000268915	0.0002447	0.00024038	0.000227705	0.000243366	0.000242683	0.000245081	0.000229434	0.000226675	0.000227395
Human Diseases	Endocrine and metabolic disease	ko04940	Type I diabetes mellitus	0.000526459	0.000529663	0.000526857	0.000508853	0.000508629	0.000529739	0.000527917	0.000529997	0.000528	0.000515911	0.000529496	0.00055756	0.000522091	0.000527639	0.000524122	0.000554804	0.000559163	0.000558626
Organismal Systems	Excretory system	ko04960	Aldosterone-regulated sodium reabsorption	9.33e-05	9.35e-05	9.24e-05	9.82e-05	9.66e-05	9.41e-05	9.3e-05	9.19e-05	9.27e-05	5.74e-05	4.74e-05	2.62e-05	5.3e-05	5.19e-05	5.6e-05	2.78e-05	2.43e-05	2.5e-05
Organismal Systems	Excretory system	ko04961	Endocrine and other factor-regulated calcium reabsorption	9.33e-05	9.35e-05	9.24e-05	9.82e-05	9.66e-05	9.41e-05	9.3e-05	9.19e-05	9.27e-05	5.74e-05	4.74e-05	2.62e-05	5.3e-05	5.19e-05	5.6e-05	2.78e-05	2.43e-05	2.5e-05
Organismal Systems	Excretory system	ko04962	Vasopressin-regulated water reabsorption	1.44e-06	1.38e-06	1.47e-06	1.51e-06	1.56e-06	1.35e-06	1.43e-06	1.4e-06	1.45e-06	1.68e-06	1.57e-06	1.65e-06	1.6e-06	1.48e-06	1.59e-06	1.43e-06	1.71e-06	1.7e-06
Organismal Systems	Excretory system	ko04964	Proximal tubule bicarbonate reclamation	0.000143782	0.000144572	0.000142356	0.000155563	0.000152842	0.000145336	0.000143369	0.000143553	0.000142546	0.00011869	0.000105609	8.08e-05	0.000112631	0.000109781	0.000114582	8.16e-05	7.86e-05	7.9e-05
Organismal Systems	Digestive system	ko04970	Salivary secretion	9.33e-05	9.35e-05	9.24e-05	9.82e-05	9.66e-05	9.41e-05	9.3e-05	9.19e-05	9.27e-05	5.74e-05	4.74e-05	2.62e-05	5.3e-05	5.19e-05	5.6e-05	2.78e-05	2.43e-05	2.5e-05
Organismal Systems	Digestive system	ko04971	Gastric acid secretion	9.33e-05	9.35e-05	9.24e-05	9.82e-05	9.66e-05	9.41e-05	9.3e-05	9.19e-05	9.27e-05	5.74e-05	4.74e-05	2.62e-05	5.3e-05	5.19e-05	5.6e-05	2.78e-05	2.43e-05	2.5e-05
Organismal Systems	Digestive system	ko04972	Pancreatic secretion	9.33e-05	9.35e-05	9.24e-05	9.82e-05	9.66e-05	9.41e-05	9.3e-05	9.19e-05	9.27e-05	5.75e-05	4.74e-05	2.62e-05	5.3e-05	5.19e-05	5.6e-05	2.78e-05	2.43e-05	2.5e-05
Organismal Systems	Digestive system	ko04973	Carbohydrate digestion and absorption	0.000444439	0.000448053	0.000441566	0.000473365	0.000465839	0.000457388	0.000442623	0.000450223	0.000440976	0.000415577	0.000394854	0.000355546	0.000409743	0.000424297	0.000424895	0.00038625	0.00035851	0.000367043
Organismal Systems	Digestive system	ko04974	Protein digestion and absorption	0.000207467	0.000206211	0.000205809	0.000216433	0.000215001	0.00020619	0.00020587	0.000203663	0.000205707	0.000157382	0.00013384	9.43e-05	0.000145762	0.000141895	0.000148194	9.8e-05	9.21e-05	9.37e-05
Organismal Systems	Digestive system	ko04975	Fat digestion and absorption	4e-09	0	0	0	0	0	0	0	0	1.8e-08	1.1e-08	0	2.6e-08	1.7e-08	0	5e-09	4e-09	5e-09
Organismal Systems	Digestive system	ko04976	Bile secretion	0.000100015	0.0001	9.9e-05	0.000104477	0.00010297	0.000100425	9.96e-05	9.83e-05	9.93e-05	6.23e-05	5.19e-05	2.92e-05	5.84e-05	5.65e-05	6.05e-05	3.09e-05	2.73e-05	2.81e-05
Organismal Systems	Digestive system	ko04978	Mineral absorption	0.000318175	0.00032182	0.000317493	0.000324255	0.000320825	0.000322906	0.000318385	0.000322642	0.000318079	0.000311014	0.00030706	0.000306998	0.000304745	0.000306826	0.000311269	0.000304815	0.000307277	0.000306014
Human Diseases	Neurodegenerative disease	ko05010	Alzheimer disease	0.00132147	0.00130851	0.0013263	0.00133177	0.00134257	0.00130697	0.00132225	0.00130525	0.00132293	0.00134402	0.00133693	0.00128756	0.00135532	0.00133649	0.00134216	0.00130145	0.00128353	0.00129018
Human Diseases	Neurodegenerative disease	ko05012	Parkinson disease	5.46e-05	5.31e-05	5.45e-05	5.98e-05	6.02e-05	5.28e-05	5.46e-05	5.21e-05	5.42e-05	4.28e-05	3.57e-05	1.83e-05	4.19e-05	3.67e-05	4e-05	2.01e-05	1.75e-05	1.86e-05
Human Diseases	Neurodegenerative disease	ko05014	Amyotrophic lateral sclerosis (ALS)	0.000166304	0.000171256	0.000164453	0.000171512	0.00016786	0.000172108	0.000166296	0.000175916	0.000164919	0.00023187	0.000241118	0.000278423	0.000231322	0.000234421	0.000229117	0.000270108	0.000281508	0.000277835
Human Diseases	Neurodegenerative disease	ko05016	Huntington disease	0.000227531	0.000234009	0.00022647	0.000236463	0.000232059	0.000236392	0.00022682	0.000241333	0.000226388	0.000333561	0.000346508	0.000398625	0.000332532	0.000343898	0.000330957	0.000396348	0.000404138	0.000401302
Human Diseases	Neurodegenerative disease	ko05020	Prion diseases	1.39e-05	1.4e-05	1.38e-05	1.53e-05	1.5e-05	1.4e-05	1.36e-05	1.43e-05	1.37e-05	1.8e-05	1.73e-05	1.83e-05	1.67e-05	1.72e-05	1.7e-05	1.78e-05	1.86e-05	1.82e-05
Human Diseases	Substance dependence	ko05030	Cocaine addiction	9.12e-06	9.39e-06	8.82e-06	1.1e-05	1.06e-05	9.55e-06	8.89e-06	9.84e-06	8.79e-06	1.63e-05	1.61e-05	1.76e-05	1.57e-05	1.61e-05	1.54e-05	1.74e-05	1.78e-05	1.75e-05
Human Diseases	Substance dependence	ko05031	Amphetamine addiction	9.12e-06	9.39e-06	8.82e-06	1.1e-05	1.06e-05	9.55e-06	8.89e-06	9.84e-06	8.79e-06	1.63e-05	1.61e-05	1.76e-05	1.57e-05	1.61e-05	1.54e-05	1.74e-05	1.78e-05	1.75e-05
Human Diseases	Substance dependence	ko05032	Morphine addiction	2.78e-05	2.68e-05	2.74e-05	3.1e-05	3.12e-05	2.67e-05	2.79e-05	2.62e-05	2.72e-05	2.14e-05	1.77e-05	6.65e-06	2.23e-05	1.71e-05	1.99e-05	6.74e-06	5.72e-06	6.16e-06
Human Diseases	Substance dependence	ko05034	Alcoholism	9.15e-06	9.4e-06	8.83e-06	1.1e-05	1.06e-05	9.55e-06	8.89e-06	9.86e-06	8.79e-06	1.65e-05	1.62e-05	1.76e-05	1.59e-05	1.62e-05	1.54e-05	1.75e-05	1.78e-05	1.75e-05
Human Diseases	Infectious disease: bacterial	ko05100	Bacterial invasion of epithelial cells	0.00561674	0.00596014	0.00557902	0.00507638	0.00490924	0.00602277	0.00566306	0.00615309	0.0056426	0.00748954	0.00838786	0.0109388	0.0076684	0.00820781	0.00779333	0.0106619	0.0111205	0.0109984
Human Diseases	Infectious disease: bacterial	ko05110	Vibrio cholerae infection	6.04e-05	6.3e-05	5.93e-05	6.51e-05	6.29e-05	6.34e-05	5.99e-05	6.54e-05	5.95e-05	9.87e-05	0.000100913	0.00011653	9.6e-05	9.89e-05	9.47e-05	0.000115045	0.000117823	0.000116005
Cellular Processes	Cellular community - prokaryotes	ko05111	Biofilm formation - Vibrio cholerae	0.00121758	0.00122492	0.00121989	0.00120068	0.00119967	0.00122106	0.00121909	0.00123108	0.00122047	0.0013003	0.00132095	0.00139271	0.00129878	0.00130151	0.0012904	0.00137382	0.00139888	0.00139124
Human Diseases	Infectious disease: bacterial	ko05120	Epithelial cell signaling in Helicobacter pylori infection	0.000722565	0.000746978	0.00072973	0.000717913	0.000709781	0.000755404	0.000728001	0.000768762	0.000729704	0.00102718	0.00109867	0.00129171	0.0010462	0.00109505	0.00104894	0.00130467	0.00131456	0.00131229
Human Diseases	Infectious disease: bacterial	ko05130	Pathogenic Escherichia coli infection	0	0	0	0	0	0	0	0	0	1e-09	1e-09	0	0	0	0	0	0	0
Human Diseases	Infectious disease: bacterial	ko05131	Shigellosis	0	3.1e-08	0	0	0	0	0	3.2e-08	0	1.95e-07	8e-09	0	0	0	0	0	0	0
Human Diseases	Infectious disease: bacterial	ko05132	Salmonella infection	0.000378129	0.00038643	0.000374422	0.000388402	0.000381442	0.000388782	0.000376647	0.00039577	0.000374836	0.000496381	0.000511441	0.000579733	0.000493116	0.000503029	0.000491104	0.000565525	0.000585476	0.000579569
Human Diseases	Infectious disease: bacterial	ko05133	Pertussis	0.000320592	0.000334877	0.000316349	0.000339174	0.000329688	0.000333922	0.000319244	0.000342684	0.00031703	0.000433862	0.000408679	0.000449263	0.000398831	0.0004086	0.000398799	0.000441862	0.000453056	0.000449611
Human Diseases	Infectious disease: bacterial	ko05134	Legionellosis	0.00256331	0.00253814	0.00257246	0.00252548	0.00254749	0.00252912	0.00256636	0.0025178	0.00257028	0.00231725	0.0022951	0.00216299	0.00233265	0.00230001	0.00232941	0.00217811	0.00215191	0.00216129
Human Diseases	Infectious disease: parasitic	ko05140	Leishmaniasis	0	1e-09	3e-09	1e-09	0	1e-09	0	6e-09	1e-09	0	0	0	3e-09	0	0	0	0	0
Human Diseases	Infectious disease: parasitic	ko05142	Chagas disease (American trypanosomiasis)	1.97e-05	1.98e-05	1.95e-05	2.02e-05	2.01e-05	1.96e-05	1.94e-05	2.02e-05	1.94e-05	2.96e-05	2.79e-05	2.94e-05	2.89e-05	2.84e-05	2.58e-05	2.99e-05	3.04e-05	3.04e-05
Human Diseases	Infectious disease: parasitic	ko05143	African trypanosomiasis	0.000151223	0.000150792	0.000147078	0.000175482	0.000171003	0.000154143	0.000147024	0.000152893	0.000146437	0.000167749	0.000149722	0.000130665	0.000154536	0.000160715	0.000159167	0.000139634	0.000133312	0.000135459
Human Diseases	Infectious disease: parasitic	ko05145	Toxoplasmosis	1.14e-07	1.2e-07	1.22e-07	9.9e-08	7.9e-08	1.15e-07	9.3e-08	1.69e-07	1.08e-07	1.99e-07	1.17e-07	7.7e-08	2.33e-07	1.48e-07	5.7e-08	8.8e-08	1.07e-07	1.06e-07
Human Diseases	Infectious disease: parasitic	ko05146	Amoebiasis	0.00010926	0.000110259	0.000108937	0.00011891	0.000117528	0.00011066	0.000108921	0.000111907	0.000108618	0.000131192	0.00012791	0.000132657	0.00012668	0.000127184	0.000128584	0.000127958	0.000133382	0.000132477
Human Diseases	Infectious disease: bacterial	ko05150	Staphylococcus aureus infection	0.00618786	0.00615255	0.00620442	0.00621603	0.0062528	0.00613691	0.0061874	0.00615251	0.00619463	0.00666268	0.00671221	0.00674019	0.00670604	0.00667693	0.00661975	0.00675939	0.00673307	0.00673587
Human Diseases	Infectious disease: bacterial	ko05152	Tuberculosis	0.00169566	0.00167697	0.00170038	0.00169142	0.00170447	0.00167373	0.00169442	0.00166482	0.00169774	0.00155667	0.00152871	0.00142231	0.00155856	0.00154319	0.00155917	0.0014422	0.00141449	0.00142354
Human Diseases	Infectious disease: viral	ko05160	Hepatitis C	9.64e-07	9.24e-07	1.01e-06	1.01e-06	1.06e-06	9.43e-07	9.77e-07	9.36e-07	9.89e-07	1.45e-06	1.51e-06	1.45e-06	1.57e-06	1.57e-06	1.51e-06	1.61e-06	1.45e-06	1.5e-06
Human Diseases	Infectious disease: viral	ko05162	Measles	9.64e-07	9.24e-07	1.01e-06	1.01e-06	1.06e-06	9.43e-07	9.77e-07	9.36e-07	9.89e-07	1.45e-06	1.51e-06	1.45e-06	1.57e-06	1.57e-06	1.51e-06	1.61e-06	1.45e-06	1.5e-06
Human Diseases	Infectious disease: viral	ko05164	Influenza A	1.49e-06	1.46e-06	1.54e-06	1.59e-06	1.61e-06	1.56e-06	1.47e-06	1.57e-06	1.49e-06	2.5e-06	2.55e-06	2.55e-06	2.79e-06	2.84e-06	2.58e-06	2.95e-06	2.6e-06	2.74e-06
Human Diseases	Infectious disease: viral	ko05168	Herpes simplex virus 1 infection	1.08e-06	1.04e-06	1.13e-06	1.11e-06	1.14e-06	1.06e-06	1.07e-06	1.1e-06	1.1e-06	1.62e-06	1.62e-06	1.53e-06	1.8e-06	1.72e-06	1.57e-06	1.69e-06	1.55e-06	1.61e-06
Human Diseases	Infectious disease: viral	ko05169	Epstein-Barr virus infection	0	0	0	0	0	0	0	0	0	0	0	0	0	0	0	0	0	0
Human Diseases	Cancer: overview	ko05200	Pathways in cancer	0.000350329	0.000361418	0.00034534	0.000350203	0.000339977	0.000364253	0.000350462	0.000363781	0.000348086	0.000319364	0.000317913	0.000341024	0.000310798	0.000320484	0.000321601	0.00033083	0.000341906	0.000338605
Human Diseases	Cancer: overview	ko05202	Transcriptional misregulation in cancer	2e-09	5e-09	1e-08	5e-09	0	5e-09	0	2e-08	5e-09	1e-08	6e-09	0	2.4e-08	9e-09	0	2e-09	2e-09	2e-09
Human Diseases	Cancer: overview	ko05203	Viral carcinogenesis	0.000268762	0.000267693	0.000268907	0.000268417	0.000268865	0.00026751	0.000268628	0.000266189	0.000268918	0.000244896	0.000240483	0.000227705	0.000243586	0.00024282	0.000245081	0.000229471	0.000226712	0.000227433
Human Diseases	Cancer: overview	ko05204	Chemical carcinogenesis	0.00014499	0.000148291	0.000144098	0.000145466	0.000142969	0.000149284	0.000144377	0.000151875	0.000144189	0.000185663	0.000190814	0.000214487	0.00018663	0.00019035	0.00018254	0.00021328	0.000217368	0.00021607
Human Diseases	Cancer: specific types	ko05210	Colorectal cancer	1.14e-07	1.16e-07	1.22e-07	9.9e-08	7.9e-08	1.15e-07	9.3e-08	1.65e-07	1.08e-07	1.71e-07	1.15e-07	7.7e-08	2.33e-07	1.48e-07	5.7e-08	8.8e-08	1.07e-07	1.06e-07
Human Diseases	Cancer: specific types	ko05211	Renal cell carcinoma	0.000289815	0.000297928	0.000284936	0.000297013	0.000287891	0.000300615	0.000289321	0.000298848	0.000287045	0.000248301	0.000238578	0.000237733	0.000238092	0.0002435	0.000247625	0.000231601	0.000236865	0.000234805
Human Diseases	Cancer: specific types	ko05215	Prostate cancer	5.24e-05	5.63e-05	5.19e-05	4.55e-05	4.37e-05	5.67e-05	5.31e-05	5.81e-05	5.27e-05	6.49e-05	7.37e-05	0.000100466	6.64e-05	7.13e-05	6.81e-05	9.58e-05	0.000102307	0.000100954
Human Diseases	Cancer: specific types	ko05219	Bladder cancer	0.000118427	0.000120639	0.000117684	0.00011894	0.000117279	0.000121565	0.000118525	0.000122277	0.000117963	0.000135248	0.000139118	0.000151803	0.000136465	0.00013885	0.000136156	0.000151134	0.000152877	0.00015239
Human Diseases	Cancer: specific types	ko05220	Chronic myeloid leukemia	7.12e-07	6.84e-07	7.18e-07	7.36e-07	7.53e-07	6.73e-07	7.01e-07	6.82e-07	7.12e-07	6.82e-07	6.43e-07	6.05e-07	6.18e-07	5.89e-07	6.69e-07	5.52e-07	6.2e-07	6.08e-07
Human Diseases	Cancer: specific types	ko05222	Small cell lung cancer	7.35e-06	6.53e-06	7.77e-06	6.96e-06	7.67e-06	6.22e-06	7.29e-06	6.19e-06	7.59e-06	5.49e-06	5.03e-06	2.22e-06	5.66e-06	5.08e-06	5.17e-06	2.86e-06	2.11e-06	2.24e-06
Human Diseases	Immune disease	ko05322	Systemic lupus erythematosus	0	1.7e-08	3.4e-08	1.8e-08	0	1.8e-08	0	6.9e-08	1.7e-08	9e-09	1e-08	0	3.9e-08	0	0	0	0	0
Human Diseases	Immune disease	ko05340	Primary immunodeficiency	0.000714296	0.000717304	0.000714202	0.000706306	0.000703644	0.000719404	0.000715917	0.00071322	0.000715565	0.000608156	0.000598328	0.000569104	0.000608758	0.00061309	0.00061825	0.000576451	0.000565465	0.000569532
Human Diseases	Cardiovascular disease	ko05410	Hypertrophic cardiomyopathy (HCM)	1.36e-05	1.34e-05	1.36e-05	1.3e-05	1.33e-05	1.33e-05	1.35e-05	1.34e-05	1.36e-05	1.55e-05	1.54e-05	1.67e-05	1.57e-05	1.55e-05	1.5e-05	1.61e-05	1.68e-05	1.69e-05
Human Diseases	Cardiovascular disease	ko05412	Arrhythmogenic right ventricular cardiomyopathy (ARVC)	0	0	0	0	0	0	0	0	0	0	1e-09	0	0	0	0	0	0	0
Human Diseases	Cardiovascular disease	ko05414	Dilated cardiomyopathy (DCM)	0	0	0	0	0	0	0	0	0	0	1e-09	0	0	0	0	0	0	0
Human Diseases	Cardiovascular disease	ko05416	Viral myocarditis	1.14e-07	1.16e-07	1.22e-07	9.9e-08	7.9e-08	1.15e-07	9.3e-08	1.65e-07	1.08e-07	1.71e-07	1.15e-07	7.7e-08	2.33e-07	1.48e-07	5.7e-08	8.8e-08	1.07e-07	1.06e-07

## Sheet: Fig.3e
Enzyme	Description	EN_30D_1	EN_30D_2	EN_30D_3	EN_60D_1	EN_60D_2	EN_60D_3	EN_9D_1	EN_9D_2	EN_9D_3	PB_30D_1	PB_30D_2	PB_30D_3	PB_60D_1	PB_60D_2	PB_60D_3	PB_9D_1	PB_9D_2	PB_9D_3
1.1.1.1	alcohol dehydrogenase	0.0033425	0.00329598	0.00335112	0.00336446	0.00339874	0.00328834	0.00334432	0.00327927	0.00334237	0.0032961	0.00326531	0.00307235	0.00333554	0.00325575	0.00329351	0.00310507	0.00305818	0.0030752
1.1.1.100	3-oxoacyl-[acyl-carrier-protein] reductase	0.00198059	0.00197251	0.00197616	0.00199441	0.00199651	0.00197212	0.00197447	0.00197768	0.001974	0.00207646	0.00207444	0.00209026	0.00207522	0.00206523	0.0020585	0.00207624	0.00209407	0.00209034
1.1.1.103	L-threonine 3-dehydrogenase	1.49e-05	1.48e-05	1.5e-05	1.38e-05	1.41e-05	1.46e-05	1.5e-05	1.5e-05	1.49e-05	1.41e-05	1.44e-05	1.72e-05	1.4e-05	1.3e-05	1.46e-05	1.48e-05	1.75e-05	1.74e-05
1.1.1.11	D-arabinitol 4-dehydrogenase	2.82e-07	3.04e-07	2.8e-07	2.39e-07	2.29e-07	3.06e-07	2.85e-07	3.14e-07	2.85e-07	3.85e-07	4.44e-07	6e-07	3.96e-07	4.29e-07	4.01e-07	5.83e-07	6.09e-07	6.02e-07
1.1.1.122	D-threo-aldose 1-dehydrogenase	5.21e-05	5.32e-05	5.09e-05	5.98e-05	5.79e-05	5.38e-05	5.12e-05	5.5e-05	5.07e-05	7.97e-05	7.86e-05	8.34e-05	7.68e-05	7.78e-05	7.59e-05	8.28e-05	8.41e-05	8.27e-05
1.1.1.125	2-deoxy-D-gluconate 3-dehydrogenase	0.000140563	0.000129733	0.000142525	0.000131011	0.000139484	0.000125861	0.000138616	0.000125523	0.000141068	0.000114992	0.000112169	9.17e-05	0.000114565	0.000107924	0.000113199	8.94e-05	9.02e-05	9.07e-05
1.1.1.130	3-dehydro-L-gulonate 2-dehydrogenase	1e-09	0	0	0	0	0	0	0	0	5e-09	3e-09	1e-09	6e-09	6e-09	0	9e-09	6e-09	7e-09
1.1.1.132	GDP-mannose 6-dehydrogenase	1.4e-08	1.1e-08	2.2e-08	1.1e-08	0	1.1e-08	0	4.4e-08	1.1e-08	1.07e-07	8.7e-08	0	1.24e-07	6.4e-08	0	1.7e-08	1.7e-08	1.8e-08
1.1.1.133	dTDP-4-dehydrorhamnose reductase	0.000508223	0.000500201	0.000511146	0.000506021	0.000512697	0.000499049	0.000509304	0.000495453	0.000509686	0.000470191	0.000463788	0.000416793	0.000479262	0.000467683	0.000473155	0.000430509	0.000412428	0.000417153
1.1.1.137	ribitol-5-phosphate 2-dehydrogenase	0.000214753	0.000223151	0.000211923	0.000200959	0.000196047	0.000224626	0.000216759	0.000226664	0.000214085	0.000233461	0.000251952	0.000302676	0.000240869	0.000245717	0.000240718	0.000293536	0.000305726	0.000303561
1.1.1.14	L-iditol 2-dehydrogenase	0.000508239	0.000541529	0.000503891	0.000449999	0.00043375	0.000545774	0.000514095	0.00055771	0.000510965	0.000634388	0.000716337	0.000950874	0.000649199	0.000691507	0.000663997	0.000913991	0.000967411	0.000954009
1.1.1.140	sorbitol-6-phosphate 2-dehydrogenase	0.000203208	0.000199866	0.000200619	0.000229134	0.000227156	0.00020027	0.000201074	0.000197543	0.000199962	0.000183224	0.000157581	0.000101795	0.000172776	0.000162873	0.000169725	0.000106251	9.68e-05	9.82e-05
1.1.1.145	3beta-hydroxy-Delta5-steroid dehydrogenase	0	0	0	0	0	0	0	0	0	0	0	0	0	1e-09	0	4e-09	2e-09	3e-09
1.1.1.154	ureidoglycolate dehydrogenase	6.88e-05	6.3e-05	7.16e-05	6.74e-05	7.36e-05	6e-05	7e-05	6.17e-05	7.04e-05	9.33e-05	9.66e-05	8.88e-05	0.000100042	8.75e-05	8.99e-05	8.77e-05	8.81e-05	8.85e-05
1.1.1.157	3-hydroxybutyryl-CoA dehydrogenase	0.000182947	0.000178685	0.000181022	0.000197009	0.000197477	0.000178651	0.000181076	0.000178518	0.000180144	0.000184586	0.000172529	0.000149466	0.000180254	0.000170553	0.000177402	0.000145755	0.000148247	0.000148214
1.1.1.159	7alpha-hydroxysteroid dehydrogenase	3.33e-06	3.38e-06	3.5e-06	3.82e-06	3.77e-06	3.34e-06	3.35e-06	3.6e-06	3.41e-06	4.5e-06	4.36e-06	3.98e-06	4.56e-06	4.15e-06	4.23e-06	4e-06	3.99e-06	3.94e-06
1.1.1.169	2-dehydropantoate 2-reductase	0.000713149	0.000685138	0.000722587	0.0006944	0.000721461	0.000674344	0.000715922	0.000676865	0.000717593	0.000754317	0.000768039	0.000720175	0.000784447	0.000737967	0.000751518	0.000723804	0.00071616	0.000719236
1.1.1.17	mannitol-1-phosphate 5-dehydrogenase	0.000316315	0.000313091	0.000314457	0.000342553	0.000340448	0.000315637	0.000314855	0.000310082	0.000313668	0.000264217	0.000235038	0.000165543	0.000255213	0.000246386	0.000258286	0.000176962	0.00016034	0.000164455
1.1.1.18	inositol 2-dehydrogenase	0.000222102	0.000224546	0.000216549	0.000257697	0.000249883	0.0002274	0.000220182	0.000226002	0.000216614	0.000224887	0.000199534	0.000159837	0.00021167	0.000202318	0.000212053	0.000158003	0.000156274	0.000155673
1.1.1.193	5-amino-6-(5-phosphoribosylamino)uracil reductase	0.000197511	0.000183838	0.000199981	0.000197687	0.000208201	0.000180826	0.000196766	0.000180157	0.000197325	0.000200341	0.00019577	0.000156307	0.00021009	0.000191589	0.000197217	0.000163493	0.000153697	0.000157074
1.1.1.2	alcohol dehydrogenase (NADP+)	2.04e-05	2.06e-05	2.05e-05	1.84e-05	1.85e-05	2.04e-05	2.06e-05	2.07e-05	2.06e-05	2.2e-05	2.4e-05	2.8e-05	2.27e-05	2.29e-05	2.25e-05	2.73e-05	2.83e-05	2.8e-05
1.1.1.202	1,3-propanediol dehydrogenase	0.000178065	0.000165036	0.000177137	0.000187843	0.000195423	0.000162311	0.000178291	0.000159085	0.000175481	0.000137545	0.000119368	4.87e-05	0.000147156	0.000113866	0.000129174	5.03e-05	4.12e-05	4.58e-05
1.1.1.205	IMP dehydrogenase	0.00127029	0.00127942	0.00127215	0.00123558	0.00123409	0.00127981	0.00127214	0.0012832	0.00127428	0.00129708	0.00133178	0.00142286	0.00130354	0.00132839	0.00131299	0.00141309	0.00142929	0.00142669
1.1.1.206	tropinone reductase I	1e-09	9.4e-08	0	0	0	0	0	9.5e-08	0	5.68e-07	2e-09	0	5e-09	3e-09	0	1e-09	1e-09	1e-09
1.1.1.21	aldose reductase	7e-09	0	0	0	0	0	0	0	0	3.4e-08	2.1e-08	0	4.9e-08	3.2e-08	0	9e-09	8e-09	9e-09
1.1.1.210	3beta(or 20alpha)-hydroxysteroid dehydrogenase	9.25e-07	9.53e-07	8.95e-07	1.14e-06	1.09e-06	9.69e-07	9.02e-07	1e-06	8.92e-07	1.76e-06	1.75e-06	1.9e-06	1.69e-06	1.72e-06	1.67e-06	1.9e-06	1.92e-06	1.88e-06
1.1.1.215	gluconate 2-dehydrogenase	4.55e-05	4.68e-05	4.42e-05	5.28e-05	5.09e-05	4.75e-05	4.48e-05	4.86e-05	4.42e-05	6.99e-05	6.87e-05	7.54e-05	6.68e-05	6.79e-05	6.71e-05	7.3e-05	7.6e-05	7.49e-05
1.1.1.219	dihydroflavonol 4-reductase	3.99e-05	3.98e-05	3.97e-05	3.89e-05	3.92e-05	4.03e-05	4.03e-05	4.02e-05	3.97e-05	4.46e-05	4.68e-05	4.96e-05	4.84e-05	4.7e-05	4.64e-05	4.97e-05	4.93e-05	5.01e-05
1.1.1.22	UDP-glucose 6-dehydrogenase	0.00021601	0.00021271	0.000217569	0.000234206	0.000235907	0.000213887	0.000213246	0.000216429	0.000215316	0.000296306	0.000294037	0.000298696	0.000290412	0.000295831	0.000289951	0.00030639	0.000302642	0.000302863
1.1.1.220	6-pyruvoyltetrahydropterin 2'-reductase	3e-09	0	0	0	0	0	0	0	0	1.6e-08	9e-09	0	2.2e-08	1.4e-08	0	4e-09	4e-09	4e-09
1.1.1.23	histidinol dehydrogenase	0.000438822	0.000437534	0.000436763	0.000422108	0.000423959	0.000437271	0.000437661	0.000440006	0.000436997	0.000468157	0.00048534	0.000529718	0.000474535	0.000476902	0.000474588	0.000517212	0.00053189	0.000530289
1.1.1.25	shikimate dehydrogenase	0.000752166	0.000770411	0.000749154	0.000721073	0.000712366	0.000775154	0.000755374	0.000781988	0.000752467	0.000859237	0.000911739	0.00105806	0.000875585	0.0009016	0.000880858	0.00103999	0.00106808	0.00106347
1.1.1.251	galactitol-1-phosphate 5-dehydrogenase	9e-08	9.6e-08	9.1e-08	1.13e-07	1.07e-07	9.8e-08	9.2e-08	9.9e-08	9.1e-08	1.02e-07	9.1e-08	9.5e-08	8.8e-08	8.9e-08	1e-07	8e-08	9.7e-08	9.5e-08
1.1.1.26	glyoxylate reductase	6.08e-05	6.36e-05	6.01e-05	5.8e-05	5.6e-05	6.42e-05	6.09e-05	6.51e-05	6.06e-05	6.27e-05	6.63e-05	8.11e-05	6.25e-05	6.53e-05	6.44e-05	7.72e-05	8.25e-05	8.14e-05
1.1.1.261	sn-glycerol-1-phosphate dehydrogenase	1.5e-06	1.7e-06	1.54e-06	1.78e-06	1.75e-06	1.74e-06	1.57e-06	2.08e-06	1.51e-06	5.77e-06	6.5e-06	1.01e-05	5.55e-06	5.75e-06	6.13e-06	8.59e-06	1.05e-05	1.04e-05
1.1.1.262	4-hydroxythreonine-4-phosphate dehydrogenase	1.22e-05	1.25e-05	1.2e-05	1.3e-05	1.25e-05	1.26e-05	1.19e-05	1.33e-05	1.19e-05	1.33e-05	1.16e-05	1.36e-05	1.2e-05	1.14e-05	1.2e-05	1.14e-05	1.41e-05	1.4e-05
1.1.1.264	L-idonate 5-dehydrogenase	4.12e-07	4.43e-07	4.33e-07	3.95e-07	3.59e-07	4.51e-07	4.05e-07	5.15e-07	4.19e-07	3.11e-07	2.99e-07	3.93e-07	3.53e-07	3.07e-07	2.94e-07	3.31e-07	4.26e-07	4.17e-07
1.1.1.267	1-deoxy-D-xylulose-5-phosphate reductoisomerase	0.000259337	0.000274979	0.000255455	0.000247143	0.000237202	0.000277907	0.000259705	0.000284826	0.000258116	0.000356369	0.000387855	0.000496549	0.000357507	0.00038006	0.00036174	0.000479474	0.000504574	0.000497339
1.1.1.27	L-lactate dehydrogenase	0.00193349	0.00194963	0.00192016	0.00197183	0.0019496	0.00196019	0.00193698	0.00194524	0.00192524	0.00173404	0.0016842	0.00158344	0.00172658	0.00170781	0.00173905	0.00158563	0.00156859	0.00157507
1.1.1.271	GDP-L-fucose synthase	1.09e-05	1.01e-05	1.15e-05	1.07e-05	1.16e-05	9.6e-06	1.07e-05	9.95e-06	1.13e-05	1.55e-05	1.54e-05	1.47e-05	1.5e-05	1.51e-05	1.4e-05	1.52e-05	1.48e-05	1.47e-05
1.1.1.272	D-2-hydroxyacid dehydrogenase (NADP+)	8.13e-06	8.1e-06	7.91e-06	9.6e-06	9.44e-06	8.2e-06	8.36e-06	8.1e-06	7.9e-06	7.56e-06	6.64e-06	3.38e-06	8.29e-06	6.05e-06	7.3e-06	3.38e-06	3.04e-06	3.18e-06
1.1.1.274	2,5-didehydrogluconate reductase (2-dehydro-D-gluconate-forming)	0.0012791	0.00126834	0.00127944	0.00127168	0.00127967	0.00126376	0.00128316	0.0012584	0.00127938	0.0011653	0.00115205	0.00107376	0.00117887	0.00113919	0.00116806	0.00107012	0.00106442	0.00106666
1.1.1.275	(+)-trans-carveol dehydrogenase	4e-09	0	1e-09	1e-09	0	1e-09	0	2e-09	0	1.9e-08	1.1e-08	0	2.8e-08	1.7e-08	0	5e-09	5e-09	5e-09
1.1.1.276	serine 3-dehydrogenase (NADP+)	1.9e-08	9.2e-08	0	0	0	0	0	9.3e-08	0	6.46e-07	6.1e-08	1e-09	1.29e-07	8.8e-08	0	3.6e-08	3e-08	3.4e-08
1.1.1.28	D-lactate dehydrogenase	0.00108225	0.00100651	0.00109622	0.00105621	0.00111025	0.000981811	0.00107593	0.000962205	0.00108688	0.000684733	0.000600806	0.000249676	0.000686199	0.000598593	0.00066252	0.000279392	0.000219088	0.000234582
1.1.1.284	S-(hydroxymethyl)glutathione dehydrogenase	0.000116898	0.000114251	0.000117797	0.000124491	0.000126643	0.000112602	0.000115499	0.000116653	0.00011651	0.00018567	0.000188202	0.000198668	0.000184256	0.000181206	0.000175404	0.000196513	0.000200907	0.000198496
1.1.1.29	glycerate dehydrogenase	8.47e-05	7.92e-05	8.62e-05	7.7e-05	8.16e-05	7.71e-05	8.47e-05	7.56e-05	8.57e-05	4.61e-05	4.35e-05	2.2e-05	4.7e-05	4.08e-05	4.81e-05	2.35e-05	2.06e-05	2.11e-05
1.1.1.290	4-phosphoerythronate dehydrogenase	8.57e-07	8.27e-07	8.67e-07	9.35e-07	9.56e-07	8.25e-07	8.59e-07	8.23e-07	8.57e-07	1.11e-06	1.09e-06	8.49e-07	1.09e-06	1.01e-06	1.01e-06	8.96e-07	8.34e-07	8.49e-07
1.1.1.298	3-hydroxypropionate dehydrogenase (NADP+)	0	0	0	0	0	0	0	0	0	0	0	0	0	0	0	0	0	0
1.1.1.3	homoserine dehydrogenase	0.00078171	0.000780378	0.000778803	0.000781007	0.000780628	0.000780782	0.00078033	0.000780621	0.000778983	0.000783055	0.000782998	0.000783469	0.000783093	0.000781297	0.000783152	0.000783895	0.000784058	0.000783356
1.1.1.30	3-hydroxybutyrate dehydrogenase	6.59e-05	6.72e-05	6.54e-05	6.96e-05	6.79e-05	6.83e-05	6.49e-05	6.9e-05	6.52e-05	8.36e-05	8.39e-05	9.13e-05	8.21e-05	8.63e-05	8.28e-05	9.27e-05	9.27e-05	9.22e-05
1.1.1.302	2,5-diamino-6-(ribosylamino)-4(3H)-pyrimidinone 5'-phosphate reductase	0	0	0	0	1e-09	0	0	1e-09	0	3e-09	1e-09	1e-09	0	4e-09	0	1.1e-08	6e-09	8e-09
1.1.1.303	diacetyl reductase [(R)-acetoin forming]	0.000199804	0.000167223	0.000210224	0.000159226	0.000188914	0.000158272	0.000199023	0.000154218	0.000205166	0.000120697	0.000127181	6.33e-05	0.000144834	0.000121355	0.00013439	7.6e-05	5.8e-05	6.63e-05
1.1.1.305	UDP-glucuronic acid dehydrogenase (UDP-4-keto-hexauronic acid decarboxylating)	0	0	0	0	0	0	0	0	0	2.8e-08	3.3e-08	0	0	0	0	0	0	0
1.1.1.306	S-(hydroxymethyl)mycothiol dehydrogenase	1.37e-06	1.2e-06	1.43e-06	1.03e-06	1.2e-06	1.12e-06	1.35e-06	1.14e-06	1.41e-06	9.73e-07	1.08e-06	9.7e-07	1.05e-06	9.8e-07	1.02e-06	9.48e-07	9.72e-07	9.71e-07
1.1.1.308	sulfopropanediol 3-dehydrogenase	2.38e-06	2.64e-06	2.61e-06	2.14e-06	1.9e-06	2.68e-06	2.37e-06	3.16e-06	2.5e-06	1.34e-06	1.46e-06	2.27e-06	1.65e-06	1.41e-06	1.48e-06	1.87e-06	2.45e-06	2.36e-06
1.1.1.31	3-hydroxyisobutyrate dehydrogenase	0.000529534	0.000522256	0.000532969	0.000522235	0.000529742	0.000518033	0.000528819	0.000521677	0.00053137	0.000573659	0.000582928	0.00058987	0.00057739	0.000570836	0.000568735	0.000586155	0.000590307	0.00058776
1.1.1.312	2-hydroxy-4-carboxymuconate semialdehyde hemiacetal dehydrogenase	2.6e-08	0	0	0	0	0	0	0	0	1.27e-07	7.6e-08	0	1.81e-07	1.17e-07	0	3.2e-08	3.2e-08	3.3e-08
1.1.1.313	sulfoacetaldehyde reductase	1e-09	0	0	0	0	0	0	0	0	1.9e-08	1.8e-08	0	5e-09	3e-09	0	1e-09	1e-09	1e-09
1.1.1.320	benzil reductase [(S)-benzoin forming]	2.61e-05	2.69e-05	2.52e-05	3.12e-05	3e-05	2.74e-05	2.55e-05	2.81e-05	2.52e-05	4.64e-05	4.64e-05	5.16e-05	4.47e-05	4.6e-05	4.44e-05	5.07e-05	5.21e-05	5.12e-05
1.1.1.35	3-hydroxyacyl-CoA dehydrogenase	0.000124621	0.000127673	0.00012205	0.000140645	0.000136217	0.000128909	0.000122247	0.000133766	0.000121407	0.000199337	0.000197706	0.000219705	0.000193235	0.000194497	0.000188308	0.000213669	0.000223291	0.000219712
1.1.1.36	acetoacetyl-CoA reductase	3.24e-05	3.31e-05	3.16e-05	3.8e-05	3.67e-05	3.34e-05	3.16e-05	3.44e-05	3.15e-05	5.2e-05	4.99e-05	5.17e-05	4.96e-05	4.99e-05	4.79e-05	5.17e-05	5.22e-05	5.13e-05
1.1.1.37	malate dehydrogenase	4.82e-05	5e-05	4.7e-05	5.52e-05	5.29e-05	5.08e-05	4.74e-05	5.22e-05	4.69e-05	7.16e-05	7e-05	7.83e-05	6.81e-05	6.95e-05	6.82e-05	7.52e-05	7.95e-05	7.81e-05
1.1.1.38	malate dehydrogenase (oxaloacetate-decarboxylating)	0.00121187	0.0011918	0.00121129	0.00123437	0.00124699	0.00118745	0.00120766	0.0011905	0.00120711	0.00131517	0.00131053	0.00128082	0.00131807	0.00129223	0.00130021	0.00127144	0.00127615	0.00127539
1.1.1.4	(R,R)-butanediol dehydrogenase	0.000199804	0.000167223	0.000210224	0.000159226	0.000188914	0.000158272	0.000199023	0.000154218	0.000205166	0.000120697	0.000127181	6.33e-05	0.000144834	0.000121355	0.00013439	7.6e-05	5.8e-05	6.63e-05
1.1.1.40	malate dehydrogenase (oxaloacetate-decarboxylating) (NADP+)	2.83e-06	3.17e-06	3.29e-06	2.77e-06	2.21e-06	2.95e-06	2.31e-06	4.67e-06	2.79e-06	6.63e-06	3.94e-06	2.7e-06	7e-06	4.76e-06	2.45e-06	3.35e-06	3.32e-06	3.38e-06
1.1.1.41	isocitrate dehydrogenase (NAD+)	8.1e-06	8.87e-06	8.17e-06	1.01e-05	9.58e-06	8.8e-06	8.21e-06	9.29e-06	8.2e-06	1.34e-05	1.24e-05	1.32e-05	1.1e-05	1.04e-05	1.24e-05	1.26e-05	1.38e-05	1.31e-05
1.1.1.42	isocitrate dehydrogenase (NADP+)	0.000297462	0.00030849	0.000295604	0.00027569	0.000270339	0.000311798	0.000297768	0.000317155	0.00029732	0.000369527	0.0004025	0.000504354	0.000376189	0.000398097	0.000382496	0.000492922	0.0005126	0.000509438
1.1.1.43	phosphogluconate 2-dehydrogenase	2e-09	2e-09	3e-09	2e-09	0	2e-09	0	7e-09	2e-09	2.7e-08	2.6e-08	0	1.7e-08	8e-09	0	2e-09	2e-09	2e-09
1.1.1.44	phosphogluconate dehydrogenase (NADP+-dependent, decarboxylating)	0.00145543	0.00142005	0.00146587	0.00144871	0.00147607	0.00140711	0.00145316	0.00140049	0.00146075	0.00131986	0.00128664	0.00113995	0.00131728	0.001281	0.00130728	0.00115079	0.00112791	0.00113309
1.1.1.47	glucose 1-dehydrogenase [NAD(P)+]	0.000207554	0.000207985	0.000206198	0.000232226	0.000229304	0.000208159	0.000206019	0.000209376	0.000205589	0.00024677	0.000233814	0.00021849	0.000235853	0.000233247	0.000233756	0.000216194	0.000217431	0.000215686
1.1.1.48	D-galactose 1-dehydrogenase	5.8e-08	5.5e-08	1.1e-08	3e-09	3e-09	3.4e-08	1e-09	8.1e-08	3e-09	6.12e-07	2.15e-07	6.9e-08	4.66e-07	3.78e-07	1.13e-07	2.12e-07	1.33e-07	1.7e-07
1.1.1.49	glucose-6-phosphate dehydrogenase (NADP+)	0.00118169	0.00117252	0.00118515	0.00117438	0.00118165	0.00116741	0.00118245	0.00116344	0.00118458	0.00107561	0.00105762	0.000994247	0.00107138	0.00105708	0.00107173	0.000994651	0.000988875	0.000990282
1.1.1.51	3(or 17)beta-hydroxysteroid dehydrogenase	7.3e-07	6.27e-07	7.22e-07	6.92e-07	7.54e-07	6.01e-07	7.09e-07	5.88e-07	7.11e-07	5.58e-07	4.6e-07	6.5e-08	6.44e-07	4.48e-07	4.29e-07	1.15e-07	5.7e-08	7.8e-08
1.1.1.53	3alpha(or 20beta)-hydroxysteroid dehydrogenase	3.41e-05	3.21e-05	3.37e-05	3.62e-05	3.71e-05	3.17e-05	3.37e-05	3.14e-05	3.34e-05	2.87e-05	2.54e-05	1.66e-05	2.84e-05	2.44e-05	2.72e-05	1.56e-05	1.6e-05	1.63e-05
1.1.1.56	ribitol 2-dehydrogenase	2.2e-06	2.06e-06	2.24e-06	2.35e-06	2.4e-06	2.02e-06	2.16e-06	2.07e-06	2.19e-06	1.5e-06	1.18e-06	1.96e-07	1.57e-06	1.19e-06	1.32e-06	2.76e-07	1.15e-07	1.62e-07
1.1.1.57	fructuronate reductase	0.000149205	0.000148308	0.000149063	0.000170589	0.000169027	0.000149959	0.000146972	0.000149851	0.000147825	0.00018485	0.000172726	0.000155741	0.000176531	0.000179631	0.000176531	0.000161358	0.000154646	0.000155714
1.1.1.58	tagaturonate reductase	5.6e-05	5.76e-05	5.74e-05	6.15e-05	6.1e-05	5.73e-05	5.6e-05	5.94e-05	5.71e-05	9.41e-05	9.63e-05	0.000108913	9.05e-05	9.48e-05	9.07e-05	0.000107382	0.000110364	0.000108967
1.1.1.6	glycerol dehydrogenase	0.000184657	0.000171225	0.000188743	0.000188561	0.000199459	0.000168998	0.000184042	0.000167905	0.000185773	0.000192701	0.000187302	0.000148244	0.000198664	0.000183989	0.000191482	0.000158266	0.000147165	0.000151726
1.1.1.60	2-hydroxy-3-oxopropionate reductase	2.27e-05	2.38e-05	2.25e-05	2.49e-05	2.39e-05	2.41e-05	2.27e-05	2.45e-05	2.26e-05	2.52e-05	2.46e-05	2.7e-05	2.26e-05	2.29e-05	2.52e-05	2.54e-05	2.79e-05	2.7e-05
1.1.1.61	4-hydroxybutyrate dehydrogenase	0	0	0	0	0	0	0	0	0	0	0	0	0	0	0	0	0	0
1.1.1.62	17beta-estradiol 17-dehydrogenase	1e-09	0	0	0	0	0	0	0	0	4e-09	2e-09	0	5e-09	3e-09	0	1e-09	1e-09	1e-09
1.1.1.65	pyridoxine 4-dehydrogenase	3.03e-06	2.34e-06	3.37e-06	1.8e-06	2.58e-06	1.99e-06	3.18e-06	2.05e-06	3.26e-06	2.59e-06	3.15e-06	2.14e-06	3.56e-06	2.42e-06	2.75e-06	2.22e-06	2.03e-06	2.13e-06
1.1.1.67	mannitol 2-dehydrogenase	1e-09	1.11e-07	2.18e-07	1.1e-07	1e-09	1.33e-07	0	4.55e-07	1.06e-07	8.3e-08	8.7e-08	5e-08	3.01e-07	9.5e-08	8.2e-08	1.05e-07	4.8e-08	7.3e-08
1.1.1.69	gluconate 5-dehydrogenase	0.000103565	0.0001	0.000107544	0.000108364	0.000112883	9.84e-05	0.000104226	0.000100495	0.000105889	0.00015402	0.000157489	0.000154024	0.000158353	0.000154773	0.000149338	0.000161437	0.000155372	0.000156361
1.1.1.77	lactaldehyde reductase	7.71e-05	7.61e-05	7.97e-05	8.41e-05	8.56e-05	7.43e-05	7.66e-05	7.65e-05	7.89e-05	0.000117033	0.000116402	0.000116954	0.000111894	0.000114979	0.000109055	0.000118981	0.000117678	0.000116128
1.1.1.79	glyoxylate reductase (NADP+)	1.18e-05	1.13e-05	1.21e-05	1.25e-05	1.28e-05	1.12e-05	1.18e-05	1.13e-05	1.19e-05	1.11e-05	1.02e-05	7.26e-06	1.12e-05	1.01e-05	1.04e-05	7.56e-06	7.08e-06	7.19e-06
1.1.1.81	hydroxypyruvate reductase	1.19e-05	1.14e-05	1.23e-05	1.26e-05	1.28e-05	1.13e-05	1.18e-05	1.18e-05	1.2e-05	1.13e-05	1.03e-05	7.26e-06	1.16e-05	1.03e-05	1.04e-05	7.59e-06	7.11e-06	7.22e-06
1.1.1.83	D-malate dehydrogenase (decarboxylating)	1.28e-05	1.36e-05	1.27e-05	1.25e-05	1.19e-05	1.39e-05	1.29e-05	1.44e-05	1.27e-05	1.31e-05	1.4e-05	2e-05	1.26e-05	1.32e-05	1.42e-05	1.7e-05	2.09e-05	2.05e-05
1.1.1.85	3-isopropylmalate dehydrogenase	0.000261914	0.000259407	0.000265488	0.000224156	0.000231691	0.000257079	0.000262367	0.000261647	0.000265176	0.000308971	0.000345068	0.000416893	0.000323392	0.000335434	0.000323211	0.000412641	0.000423931	0.000422485
1.1.1.86	ketol-acid reductoisomerase (NADP+)	0.000231911	0.000241654	0.000230367	0.000217014	0.000212358	0.000244634	0.000232641	0.00024989	0.000231626	0.000321467	0.000353409	0.00044388	0.000330468	0.000348778	0.000332356	0.000438036	0.000452152	0.000449032
1.1.1.87	homoisocitrate dehydrogenase	0	0	0	0	0	0	0	0	0	0	0	0	0	0	0	0	0	0
1.1.1.88	hydroxymethylglutaryl-CoA reductase	0.00085539	0.000847541	0.000859567	0.00083869	0.000846104	0.000845271	0.000856886	0.000838739	0.000859247	0.000738364	0.00072934	0.000675284	0.000743198	0.000737903	0.000746928	0.000687572	0.000670358	0.000676039
1.1.1.9	D-xylulose reductase	1.08e-06	1.01e-06	1.17e-06	7.66e-07	8.53e-07	9.57e-07	1.11e-06	1.01e-06	1.14e-06	2.04e-07	2.94e-07	4.9e-08	4.25e-07	2.14e-07	3.18e-07	6.3e-08	2.6e-08	4.3e-08
1.1.1.90	aryl-alcohol dehydrogenase	0.000245357	0.000238863	0.000240415	0.000261644	0.000261205	0.000239319	0.000243562	0.000233896	0.000240318	0.000162086	0.000132802	6.35e-05	0.00015756	0.000137646	0.000154472	6.13e-05	5.64e-05	6e-05
1.1.1.91	aryl-alcohol dehydrogenase (NADP+)	0.000118903	0.000121224	0.000118432	0.000111938	0.00011109	0.000121301	0.000118949	0.000122895	0.000118981	0.000136951	0.000145854	0.000172281	0.000138096	0.000142893	0.000138936	0.000167535	0.00017417	0.000172674
1.1.1.93	tartrate dehydrogenase	1.28e-05	1.36e-05	1.27e-05	1.25e-05	1.19e-05	1.39e-05	1.29e-05	1.44e-05	1.27e-05	1.31e-05	1.4e-05	2e-05	1.26e-05	1.32e-05	1.42e-05	1.7e-05	2.09e-05	2.05e-05
1.1.1.94	glycerol-3-phosphate dehydrogenase [NAD(P)+]	0.000853753	0.00084495	0.000857721	0.00084677	0.000854076	0.000841748	0.000853774	0.000837809	0.00085669	0.000777642	0.000765577	0.000714508	0.000776855	0.000770388	0.000777139	0.000723336	0.00071073	0.000714051
1.1.1.95	phosphoglycerate dehydrogenase	0.000945466	0.000908878	0.000958621	0.000866197	0.000903236	0.000892421	0.000943624	0.000894277	0.000954274	0.000864094	0.00089429	0.000886548	0.000884192	0.000866456	0.00087862	0.000876699	0.000886913	0.000886816
1.1.2.3	L-lactate dehydrogenase (cytochrome)	2.56e-05	2.62e-05	2.52e-05	2.98e-05	2.84e-05	2.65e-05	2.51e-05	2.66e-05	2.51e-05	1.7e-05	1.12e-05	2.42e-06	1.44e-05	1.37e-05	1.41e-05	3.09e-06	1.85e-06	2.06e-06
1.1.2.4	D-lactate dehydrogenase (cytochrome)	5.46e-05	5.61e-05	5.32e-05	6.54e-05	6.26e-05	5.7e-05	5.31e-05	5.89e-05	5.28e-05	8.92e-05	8.7e-05	9.05e-05	8.64e-05	8.74e-05	8.35e-05	9.09e-05	9.1e-05	8.96e-05
1.1.2.6	polyvinyl alcohol dehydrogenase (cytochrome)	5e-09	1.18e-07	0	0	0	0	0	1.19e-07	0	7.32e-07	1.5e-08	0	3.5e-08	2.2e-08	0	6e-09	6e-09	6e-09
1.1.2.7	methanol dehydrogenase (cytochrome c)	2e-09	1.4e-08	2.1e-08	1.1e-08	0	1.1e-08	0	6.2e-08	1e-08	3.7e-08	7e-09	0	4e-08	1.1e-08	0	3e-09	3e-09	3e-09
1.1.2.8	alcohol dehydrogenase (cytochrome c)	5.46e-07	1.35e-07	2.26e-07	1.16e-07	0	1.17e-07	0	4.87e-07	1.12e-07	2.86e-06	1.69e-06	0	4.01e-06	2.42e-06	0	6.58e-07	6.51e-07	6.78e-07
1.1.3.15	(S)-2-hydroxy-acid oxidase	0.000269044	0.000274054	0.000264865	0.000286092	0.000278236	0.000276689	0.000267638	0.000274703	0.000265908	0.000230239	0.000212804	0.000191325	0.000217001	0.000218326	0.000225735	0.000189092	0.000190433	0.000188282
1.1.3.21	glycerol-3-phosphate oxidase	0.000239754	0.000229448	0.000244449	0.000257313	0.000265467	0.000229376	0.000239939	0.000227949	0.00024115	0.000281429	0.000273519	0.000226723	0.000289261	0.000276084	0.000277791	0.000248734	0.00022575	0.000231984
1.1.3.41	alditol oxidase	0	0	0	0	0	0	0	0	0	0	0	0	0	0	0	0	0	0
1.1.3.6	cholesterol oxidase	8.21e-06	8.46e-06	7.95e-06	1e-05	9.59e-06	8.6e-06	8e-06	8.85e-06	7.92e-06	1.5e-05	1.49e-05	1.6e-05	1.45e-05	1.49e-05	1.42e-05	1.6e-05	1.61e-05	1.58e-05
1.1.3.8	L-gulonolactone oxidase	1.14e-05	1.17e-05	1.1e-05	1.39e-05	1.33e-05	1.19e-05	1.11e-05	1.22e-05	1.09e-05	2.06e-05	2.04e-05	2.18e-05	1.99e-05	2.03e-05	1.94e-05	2.19e-05	2.2e-05	2.16e-05
1.1.3.9	galactose oxidase	0	0	0	0	0	0	0	0	0	0	0	0	0	0	0	0	0	0
1.1.5.2	glucose 1-dehydrogenase (PQQ, quinone)	2.8e-07	3.65e-07	2.58e-07	1.87e-07	9.5e-08	1.84e-07	8.4e-08	6.52e-07	1.67e-07	2.48e-06	1.03e-06	5e-07	1.83e-06	1.16e-06	3.08e-07	6.62e-07	7.53e-07	7.54e-07
1.1.5.3	glycerol-3-phosphate dehydrogenase	0.00045235	0.000471706	0.000445508	0.00044036	0.000426086	0.000477705	0.000451158	0.000483584	0.000448976	0.00054594	0.000577727	0.000702715	0.000544382	0.000577616	0.000554275	0.000683473	0.000710876	0.000704563
1.1.5.4	malate dehydrogenase (quinone)	6.83e-05	7.08e-05	6.63e-05	7.91e-05	7.58e-05	7.19e-05	6.72e-05	7.32e-05	6.64e-05	0.000102561	0.000100951	0.000109447	9.73e-05	0.000100609	9.79e-05	0.000107723	0.000110597	0.000108481
1.1.5.8	quinate dehydrogenase (quinone)	1e-09	2.8e-08	5.3e-08	2.7e-08	0	2.7e-08	0	1.08e-07	2.6e-08	4.7e-08	4.1e-08	0	6.6e-08	4e-09	0	1e-09	1e-09	1e-09
1.1.98.2	glucose-6-phosphate dehydrogenase (coenzyme-F420)	0	0	0	0	0	0	0	0	0	1e-09	0	0	0	0	0	0	0	0
1.1.99.1	choline dehydrogenase	5.46e-07	5.84e-07	7.57e-07	5.31e-07	2.74e-07	5.27e-07	2.43e-07	1.44e-06	4.82e-07	2.42e-06	1.4e-06	3.97e-07	3.01e-06	1.75e-06	3.58e-07	7.88e-07	7.5e-07	7.76e-07
1.1.99.21	D-sorbitol dehydrogenase (acceptor)	1e-06	1.06e-06	1.05e-06	1.28e-06	1.18e-06	1.09e-06	9.74e-07	1.23e-06	1e-06	1.16e-06	9.78e-07	1e-06	1.07e-06	9.71e-07	1.08e-06	8.26e-07	1.01e-06	1e-06
1.1.99.28	glucose-fructose oxidoreductase	1.97e-05	2.09e-05	1.97e-05	1.8e-05	1.75e-05	2.09e-05	1.99e-05	2.15e-05	1.99e-05	2.55e-05	2.79e-05	3.62e-05	2.53e-05	2.7e-05	2.59e-05	3.48e-05	3.69e-05	3.63e-05
1.1.99.3	gluconate 2-dehydrogenase (acceptor)	8e-09	3.6e-08	5.6e-08	3e-08	6e-09	3e-08	3e-09	1.19e-07	2.7e-08	1.35e-07	8.4e-08	0	1.07e-07	3.2e-08	0	7e-09	7e-09	7e-09
1.1.99.31	(S)-mandelate dehydrogenase	1.4e-08	1e-09	2e-09	1e-09	0	1e-09	0	5e-09	1e-09	6.8e-08	4.1e-08	0	9.8e-08	6.1e-08	0	1.7e-08	1.7e-08	1.7e-08
1.10.3.3	L-ascorbate oxidase	1.07e-07	1.23e-07	4.4e-08	2.3e-08	1e-09	2.3e-08	1e-09	1.74e-07	2.2e-08	1.14e-06	3.24e-07	0	7.8e-07	4.72e-07	0	1.28e-07	1.27e-07	1.32e-07
1.11.1.1	NADH peroxidase	0.000507947	0.000483539	0.000511296	0.000522238	0.000537717	0.000475799	0.000506744	0.000469247	0.000507913	0.000398973	0.000358638	0.000214899	0.000398147	0.000355452	0.000381058	0.000225192	0.000201885	0.000207665
1.11.1.10	chloride peroxidase	5.56e-05	5.59e-05	5.48e-05	6.32e-05	6.23e-05	5.63e-05	5.47e-05	5.77e-05	5.45e-05	9.21e-05	9.23e-05	9.89e-05	9.04e-05	9.09e-05	8.83e-05	9.83e-05	9.98e-05	9.87e-05
1.11.1.19	dye decolorizing peroxidase	0	1e-09	1e-09	1e-09	0	1e-09	0	3e-09	0	5e-09	1e-09	0	1e-09	0	0	0	0	0
1.11.1.21	catalase-peroxidase	1e-06	1.08e-06	1.05e-06	7.74e-07	5.64e-07	8.95e-07	6.56e-07	1.69e-06	8.34e-07	3.15e-06	1.23e-06	7e-09	2.96e-06	1.69e-06	9.7e-08	4.3e-07	4.28e-07	4.44e-07
1.11.1.5	cytochrome-c peroxidase	8.04e-07	1.02e-06	1.07e-06	1.12e-06	9.13e-07	9.81e-07	7.66e-07	1.53e-06	9.12e-07	1.22e-06	6.49e-07	4.05e-07	1.05e-06	6.51e-07	6.4e-07	3.68e-07	4.13e-07	4.15e-07
1.11.1.6	catalase	0.000586278	0.000605039	0.000580134	0.000599069	0.000586557	0.000608118	0.000587711	0.000621975	0.000582111	0.000824983	0.000865506	0.00100946	0.000828103	0.000838104	0.000819518	0.000978653	0.00102068	0.00100772
1.11.1.9	glutathione peroxidase	0.00018516	0.00018316	0.000185559	0.000179147	0.000181475	0.000183323	0.000184488	0.000184121	0.000185045	0.000206023	0.000213134	0.000227228	0.000209207	0.000212003	0.000209362	0.000228671	0.000228951	0.000229582
1.11.2.4	fatty-acid peroxygenase	5.17e-05	4.9e-05	5.4e-05	5.28e-05	5.6e-05	4.71e-05	5.16e-05	4.89e-05	5.31e-05	7.98e-05	8.15e-05	8.25e-05	7.94e-05	7.76e-05	7.51e-05	8.24e-05	8.3e-05	8.24e-05
1.12.1.2	hydrogen dehydrogenase	0	5e-09	1e-08	5e-09	0	5e-09	0	2e-08	5e-09	4e-09	4e-09	0	1.1e-08	0	0	0	0	0
1.12.2.1	cytochrome-c3 hydrogenase	0	0	0	0	0	0	0	0	0	0	0	0	0	0	0	0	0	0
1.12.5.1	hydrogen:quinone oxidoreductase	0	2.1e-08	4.2e-08	2.2e-08	0	2.2e-08	0	8.9e-08	2.1e-08	0	0	0	4.8e-08	0	0	0	0	0
1.12.7.2	ferredoxin hydrogenase	0	2.5e-08	5e-08	2.6e-08	0	2.6e-08	0	1.05e-07	2.5e-08	0	0	0	5.7e-08	0	0	0	0	0
1.12.98.1	coenzyme F420 hydrogenase	3.91e-07	4.49e-07	4.85e-07	5.33e-07	4.62e-07	4.6e-07	4.05e-07	6.16e-07	4.3e-07	3.07e-07	2.47e-07	4.5e-08	4.84e-07	2.29e-07	2.95e-07	4.6e-08	2e-08	3.3e-08
1.12.99.6	hydrogenase (acceptor)	1.42e-06	1.43e-06	1.45e-06	1.69e-06	1.53e-06	1.45e-06	1.28e-06	1.73e-06	1.36e-06	1.71e-06	1.18e-06	3.38e-07	2.04e-06	1.51e-06	9.29e-07	5.3e-07	4.61e-07	4.75e-07
1.13.11.1	catechol 1,2-dioxygenase	7.5e-08	7e-09	1.4e-08	7e-09	0	7e-09	0	3.6e-08	7e-09	4e-07	2.59e-07	0	5.31e-07	3.32e-07	0	9e-08	8.9e-08	9.3e-08
1.13.11.11	tryptophan 2,3-dioxygenase	3.13e-05	3.24e-05	3.04e-05	3.76e-05	3.6e-05	3.29e-05	3.06e-05	3.39e-05	3.03e-05	5.42e-05	5.28e-05	5.68e-05	5.18e-05	5.28e-05	5.05e-05	5.64e-05	5.74e-05	5.64e-05
1.13.11.14	2,3-dihydroxybenzoate 3,4-dioxygenase	5e-09	0	0	0	0	0	0	0	0	2.3e-08	1.4e-08	0	3.2e-08	2e-08	0	6e-09	6e-09	6e-09
1.13.11.15	3,4-dihydroxyphenylacetate 2,3-dioxygenase	7.5e-08	1.49e-07	1.1e-07	4.7e-08	6.5e-08	1.62e-07	1.06e-07	3.69e-07	8.8e-08	1.97e-06	2.4e-06	4.56e-06	1.88e-06	1.91e-06	2.28e-06	3.55e-06	4.78e-06	4.71e-06
1.13.11.16	3-carboxyethylcatechol 2,3-dioxygenase	1.4e-08	0	0	0	0	0	0	0	0	6.8e-08	4.2e-08	0	9.5e-08	6.1e-08	0	1.7e-08	1.7e-08	1.7e-08
1.13.11.2	catechol 2,3-dioxygenase	9.45e-07	1.01e-06	9.63e-07	1.12e-06	1.04e-06	9.86e-07	8.75e-07	1.2e-06	9.08e-07	2.15e-06	1.86e-06	1.88e-06	2.08e-06	1.9e-06	1.61e-06	1.93e-06	1.95e-06	1.92e-06
1.13.11.25	3,4-dihydroxy-9,10-secoandrosta-1,3,5(10)-triene-9,17-dione 4,5-dioxygenase	2.9e-08	3e-09	7e-09	3e-09	0	3e-09	0	1.4e-08	3e-09	1.39e-07	8.3e-08	0	2.05e-07	1.27e-07	0	3.5e-08	3.4e-08	3.6e-08
1.13.11.27	4-hydroxyphenylpyruvate dioxygenase	4.13e-05	4.22e-05	3.99e-05	4.98e-05	4.79e-05	4.27e-05	4.01e-05	4.4e-05	3.97e-05	7.38e-05	7.19e-05	7.5e-05	7.16e-05	7.19e-05	6.8e-05	7.54e-05	7.56e-05	7.45e-05
1.13.11.3	protocatechuate 3,4-dioxygenase	2.3e-08	1.34e-07	1.52e-07	7.8e-08	0	7.8e-08	0	3.77e-07	7.5e-08	5.06e-07	1.19e-07	0	3.3e-07	1.02e-07	0	2.8e-08	2.7e-08	2.9e-08
1.13.11.33	arachidonate 15-lipoxygenase	0	0	0	0	0	0	0	0	0	2e-09	2e-09	0	0	0	0	0	0	0
1.13.11.37	hydroxyquinol 1,2-dioxygenase	2.4e-08	0	0	0	0	0	0	0	0	1.14e-07	6.8e-08	0	1.62e-07	1.04e-07	0	2.8e-08	2.8e-08	2.9e-08
1.13.11.39	biphenyl-2,3-diol 1,2-dioxygenase	9.18e-07	9.78e-07	8.96e-07	8.42e-07	8.03e-07	9.81e-07	9.19e-07	9.99e-07	9.09e-07	7.06e-07	6.43e-07	9.3e-07	5.91e-07	6.24e-07	6.77e-07	7.57e-07	9.87e-07	9.62e-07
1.13.11.4	gentisate 1,2-dioxygenase	2e-06	1.98e-06	1.92e-06	2.31e-06	2.19e-06	2.02e-06	1.84e-06	2.23e-06	1.86e-06	4.09e-06	3.92e-06	3.95e-06	4.32e-06	4.05e-06	3.38e-06	4.07e-06	4.11e-06	4.05e-06
1.13.11.41	2,4'-dihydroxyacetophenone dioxygenase	4e-09	0	0	0	0	0	0	0	0	2.5e-08	1.8e-08	0	2.7e-08	1.8e-08	0	5e-09	5e-09	5e-09
1.13.11.5	homogentisate 1,2-dioxygenase	3.97e-05	4.1e-05	3.85e-05	4.85e-05	4.64e-05	4.16e-05	3.86e-05	4.3e-05	3.83e-05	7.28e-05	7.13e-05	7.62e-05	6.99e-05	7.12e-05	6.79e-05	7.64e-05	7.68e-05	7.55e-05
1.13.11.52	indoleamine 2,3-dioxygenase	1.6e-08	0	0	0	0	0	0	0	0	7.8e-08	4.6e-08	0	1.11e-07	7.1e-08	0	1.9e-08	1.9e-08	2e-08
1.13.11.53	acireductone dioxygenase (Ni2+-requiring)	2.15e-05	2.24e-05	2.09e-05	2.48e-05	2.38e-05	2.27e-05	2.12e-05	2.34e-05	2.09e-05	3.45e-05	3.42e-05	3.9e-05	3.26e-05	3.37e-05	3.31e-05	3.76e-05	3.95e-05	3.88e-05
1.13.11.54	acireductone dioxygenase [iron(II)-requiring]	2.15e-05	2.24e-05	2.09e-05	2.48e-05	2.38e-05	2.27e-05	2.12e-05	2.34e-05	2.09e-05	3.45e-05	3.42e-05	3.9e-05	3.26e-05	3.37e-05	3.31e-05	3.76e-05	3.95e-05	3.88e-05
1.13.11.56	1,2-dihydroxynaphthalene dioxygenase	1e-09	0	0	0	0	0	0	0	0	5e-09	4e-09	0	5e-09	3e-09	0	1e-09	1e-09	1e-09
1.13.11.6	3-hydroxyanthranilate 3,4-dioxygenase	3.72e-06	3.95e-06	3.7e-06	4.43e-06	4.21e-06	3.98e-06	3.69e-06	4.17e-06	3.68e-06	5.54e-06	5.12e-06	5.65e-06	5.01e-06	5.09e-06	5.11e-06	5.34e-06	5.76e-06	5.64e-06
1.13.11.8	protocatechuate 4,5-dioxygenase	9e-08	5.6e-08	0	0	0	0	0	5.6e-08	0	7.77e-07	2.68e-07	0	6.19e-07	3.99e-07	0	1.08e-07	1.07e-07	1.12e-07
1.13.12.16	nitronate monooxygenase	6.83e-05	7.01e-05	6.65e-05	7.34e-05	7.08e-05	7.09e-05	6.7e-05	7.27e-05	6.65e-05	9.81e-05	9.78e-05	0.000109554	9.62e-05	9.75e-05	9.26e-05	0.000106812	0.000111766	0.00010998
1.13.12.3	tryptophan 2-monooxygenase	0	0	0	0	0	0	0	0	0	2.8e-08	3.3e-08	0	0	0	0	0	0	0
1.13.12.4	lactate 2-monooxygenase	1.55e-06	1.56e-06	1.48e-06	1.89e-06	1.8e-06	1.6e-06	1.51e-06	1.55e-06	1.48e-06	1.07e-06	7.16e-07	1.34e-07	8.62e-07	8.66e-07	9.37e-07	1.7e-07	7.8e-08	9.2e-08
1.13.12.7	firefly luciferase	6.31e-07	6.37e-07	6.01e-07	6.77e-07	6.49e-07	6.52e-07	6.12e-07	6.38e-07	6.03e-07	6.78e-07	6.42e-07	6.24e-07	7.04e-07	7.81e-07	6.31e-07	6.58e-07	5.91e-07	6.1e-07
1.14.11.1	gamma-butyrobetaine dioxygenase	0	9e-09	1.8e-08	9e-09	0	9e-09	0	3.6e-08	9e-09	6e-09	7e-09	0	2e-08	0	0	0	0	0
1.14.11.16	peptide-aspartate beta-dioxygenase	0	0	0	0	0	0	0	0	0	0	0	0	0	0	0	0	0	0
1.14.11.17	taurine dioxygenase	5.31e-06	5.43e-06	5.04e-06	5.52e-06	5.24e-06	5.47e-06	5.12e-06	5.59e-06	5.07e-06	6.29e-06	5.36e-06	5.53e-06	6e-06	5.57e-06	4.91e-06	5.01e-06	6.02e-06	5.89e-06
1.14.11.18	phytanoyl-CoA dioxygenase	0	0	0	0	0	0	0	0	0	1e-09	1e-09	0	0	0	0	0	0	0
1.14.11.2	procollagen-proline 4-dioxygenase	2.4e-05	2.47e-05	2.32e-05	2.83e-05	2.71e-05	2.51e-05	2.34e-05	2.57e-05	2.32e-05	3.93e-05	3.84e-05	4.1e-05	3.77e-05	3.85e-05	3.67e-05	4.08e-05	4.15e-05	4.08e-05
1.14.12.1	anthranilate 1,2-dioxygenase (deaminating, decarboxylating)	1.84e-07	4.7e-08	0	0	0	0	0	4.7e-08	0	1.19e-06	5.58e-07	0	1.26e-06	8.15e-07	0	2.21e-07	2.19e-07	2.28e-07
1.14.12.10	benzoate 1,2-dioxygenase	1.44e-07	3.9e-08	1e-09	1e-09	0	1e-09	0	5.6e-08	0	9.82e-07	4.85e-07	0	9.87e-07	6.36e-07	0	1.73e-07	1.71e-07	1.78e-07
1.14.12.12	naphthalene 1,2-dioxygenase	6e-09	0	0	0	0	0	0	0	0	3.1e-08	2e-08	0	3.9e-08	2.5e-08	0	7e-09	7e-09	7e-09
1.14.12.17	nitric oxide dioxygenase	5.35e-05	5.5e-05	5.2e-05	6.18e-05	5.97e-05	5.59e-05	5.26e-05	5.73e-05	5.19e-05	8.52e-05	8.47e-05	9.45e-05	8.16e-05	8.36e-05	8.18e-05	9.15e-05	9.57e-05	9.4e-05
1.14.12.18	biphenyl 2,3-dioxygenase	4e-09	5.1e-08	3e-09	2e-09	0	2e-09	0	5.7e-08	2e-09	3.17e-07	1.2e-08	0	2.8e-08	1.6e-08	0	4e-09	4e-09	4e-09
1.14.12.19	3-phenylpropanoate dioxygenase	4.7e-08	0	0	0	1e-09	0	0	0	0	2.27e-07	1.36e-07	0	3.21e-07	2.08e-07	0	5.6e-08	5.6e-08	5.8e-08
1.14.12.7	phthalate 4,5-dioxygenase	0	0	0	0	0	0	0	0	0	0	0	0	0	0	0	0	0	0
1.14.13.1	salicylate 1-monooxygenase	6.06e-06	6.4e-06	6.15e-06	7.32e-06	6.88e-06	6.49e-06	5.97e-06	7.03e-06	6.01e-06	8.96e-06	8.56e-06	8.71e-06	8.74e-06	8.35e-06	8.37e-06	8.62e-06	8.85e-06	8.64e-06
1.14.13.106	epi-isozizaene 5-monooxygenase	0	0	0	0	0	0	0	0	0	2e-09	0	0	0	0	0	0	0	0
1.14.13.107	limonene 1,2-monooxygenase	9.52e-07	8.68e-07	1e-06	9.48e-07	1.01e-06	8.25e-07	9.26e-07	8.14e-07	9.85e-07	5.71e-07	4.39e-07	7.1e-08	4.49e-07	4.88e-07	4.81e-07	1.4e-07	6.1e-08	5.6e-08
1.14.13.114	6-hydroxynicotinate 3-monooxygenase	2.09e-07	2.2e-07	2.03e-07	1.75e-07	1.67e-07	2.23e-07	2.09e-07	2.24e-07	2.07e-07	1.22e-07	1.28e-07	1.99e-07	1.08e-07	1.17e-07	1.3e-07	1.57e-07	2.11e-07	2.07e-07
1.14.13.127	3-(3-hydroxyphenyl)propanoate hydroxylase	3.88e-06	4.01e-06	3.87e-06	4.29e-06	4.01e-06	4.08e-06	3.7e-06	4.54e-06	3.76e-06	6.08e-06	5.83e-06	6.52e-06	6.31e-06	5.89e-06	5.32e-06	6.18e-06	6.83e-06	6.72e-06
1.14.13.149	phenylacetyl-CoA 1,2-epoxidase	4.7e-08	1.04e-07	2.11e-07	1.13e-07	2.8e-08	1.07e-07	1.4e-08	4.3e-07	1.01e-07	1.68e-07	1.33e-07	0	4.36e-07	1.47e-07	0	3.6e-08	3.5e-08	3.7e-08
1.14.13.2	4-hydroxybenzoate 3-monooxygenase	3.48e-07	4.28e-07	5.29e-07	1.67e-07	2.45e-07	3.79e-07	3.86e-07	9.41e-07	4.2e-07	3.82e-06	4.39e-06	7.8e-06	3.81e-06	3.5e-06	4.02e-06	6.14e-06	8.2e-06	8.09e-06
1.14.13.20	2,4-dichlorophenol 6-monooxygenase	6.6e-08	1e-09	0	0	0	0	0	1e-09	0	3.23e-07	1.9e-07	0	4.53e-07	2.93e-07	0	8e-08	7.9e-08	8.2e-08
1.14.13.22	cyclohexanone monooxygenase	1.23e-07	9e-09	1.8e-08	9e-09	1e-09	9e-09	0	3.3e-08	9e-09	6.22e-07	3.89e-07	0	8.61e-07	5.43e-07	0	1.47e-07	1.46e-07	1.52e-07
1.14.13.25	methane monooxygenase (soluble)	0	4.2e-08	8.4e-08	4.3e-08	0	4.3e-08	0	1.68e-07	4.1e-08	0	0	0	9.5e-08	0	0	0	0	0
1.14.13.39	nitric-oxide synthase (NADPH)	4.59e-05	4.75e-05	4.45e-05	5.29e-05	5.08e-05	4.84e-05	4.51e-05	4.96e-05	4.45e-05	7.28e-05	7.3e-05	8.32e-05	6.98e-05	7.21e-05	7.07e-05	8.03e-05	8.43e-05	8.28e-05
1.14.13.40	anthraniloyl-CoA monooxygenase	3.36e-06	3.7e-06	3.58e-06	3.18e-06	2.89e-06	3.74e-06	3.35e-06	4.24e-06	3.48e-06	3.74e-06	3.94e-06	5.21e-06	4.05e-06	3.85e-06	3.67e-06	4.84e-06	5.41e-06	5.32e-06
1.14.13.50	pentachlorophenol monooxygenase	1.03e-07	1.08e-07	1.02e-07	8.8e-08	8.3e-08	1.1e-07	1.03e-07	1.08e-07	1.03e-07	1.4e-08	1.2e-08	2e-09	1.4e-08	1.8e-08	1.6e-08	5e-09	4e-09	2e-09
1.14.13.59	L-lysine N6-monooxygenase (NADPH)	2.25e-05	2.4e-05	2.23e-05	2.08e-05	1.99e-05	2.44e-05	2.29e-05	2.46e-05	2.26e-05	1.44e-05	1.56e-05	2.42e-05	1.3e-05	1.46e-05	1.72e-05	1.93e-05	2.53e-05	2.47e-05
1.14.13.7	phenol 2-monooxygenase (NADPH)	4.87e-07	5.66e-07	4.83e-07	4.87e-07	4.64e-07	5.25e-07	4.94e-07	5.89e-07	4.88e-07	6.1e-07	3.06e-07	3.88e-07	2.72e-07	3.01e-07	3.45e-07	3.22e-07	4.06e-07	3.91e-07
1.14.13.8	flavin-containing monooxygenase	1.4e-08	2e-08	3.6e-08	1.9e-08	0	1.9e-08	0	7.6e-08	1.8e-08	9e-08	5e-08	0	1.41e-07	6.4e-08	0	1.7e-08	1.7e-08	1.8e-08
1.14.13.81	magnesium-protoporphyrin IX monomethyl ester (oxidative) cyclase	3e-09	6.9e-08	1.38e-07	7.1e-08	0	7.1e-08	0	2.79e-07	6.8e-08	1.4e-08	9e-09	0	1.77e-07	1.2e-08	0	3e-09	3e-09	3e-09
1.14.13.82	vanillate monooxygenase	1e-05	1.03e-05	9.65e-06	1.01e-05	9.53e-06	1.04e-05	9.72e-06	1.07e-05	9.65e-06	9.51e-06	7.5e-06	6.52e-06	9.22e-06	8.11e-06	7.03e-06	6.35e-06	7.21e-06	7.07e-06
1.14.13.83	precorrin-3B synthase	2.9e-08	3.6e-08	6e-08	3.1e-08	0	3.1e-08	0	1.34e-07	3e-08	2.14e-07	1.27e-07	0	2.69e-07	1.3e-07	0	3.5e-08	3.5e-08	3.6e-08
1.14.13.84	4-hydroxyacetophenone monooxygenase	1.02e-06	8.69e-07	1e-06	9.49e-07	1.01e-06	8.26e-07	9.26e-07	8.17e-07	9.86e-07	9.02e-07	6.36e-07	7.1e-08	9.18e-07	7.89e-07	4.81e-07	2.22e-07	1.42e-07	1.4e-07
1.14.13.9	kynurenine 3-monooxygenase	6.46e-07	7.1e-07	6.85e-07	6.39e-07	6.97e-07	5.72e-07	6.65e-07	7.03e-07	6.73e-07	1.7e-06	1.14e-06	1.11e-06	1.15e-06	1.04e-06	1.02e-06	1.12e-06	1.11e-06	1.1e-06
1.14.14.1	unspecific monooxygenase	0.000131669	0.000136448	0.00012791	0.000151875	0.000145667	0.00013893	0.000129467	0.000142447	0.000127908	0.000208015	0.000208231	0.000236693	0.000199649	0.000205798	0.000201552	0.000228435	0.000240044	0.000235762
1.14.14.12	3-hydroxy-9,10-secoandrosta-1,3,5(10)-triene-9,17-dione monooxygenase	1.86e-07	9.9e-08	9.7e-08	1.16e-07	1.09e-07	1.01e-07	9.3e-08	1.11e-07	9.3e-08	5.65e-07	3.69e-07	9.5e-08	7.49e-07	5.14e-07	1e-07	1.95e-07	2.11e-07	2.13e-07
1.14.14.3	bacterial luciferase	3.92e-07	3.93e-07	3.73e-07	4.75e-07	4.53e-07	4.02e-07	3.79e-07	3.9e-07	3.74e-07	2.74e-07	1.82e-07	3.4e-08	2.22e-07	2.21e-07	2.36e-07	4.4e-08	2.1e-08	2.4e-08
1.14.14.5	alkanesulfonate monooxygenase	7.58e-05	7.91e-05	7.4e-05	8.26e-05	7.9e-05	8.04e-05	7.51e-05	8.19e-05	7.43e-05	9.97e-05	0.000100237	0.000115759	9.52e-05	9.9e-05	9.79e-05	0.000110421	0.000118046	0.000115617
1.14.14.9	4-hydroxyphenylacetate 3-monooxygenase	3.7e-05	3.82e-05	3.6e-05	4.31e-05	4.14e-05	3.9e-05	3.71e-05	3.92e-05	3.6e-05	4.68e-05	4.51e-05	4.48e-05	4.61e-05	4.47e-05	4.57e-05	4.36e-05	4.49e-05	4.44e-05
1.14.15.3	alkane 1-monooxygenase	7e-09	1.02e-07	1.74e-07	9e-08	0	9e-08	0	3.75e-07	8.6e-08	1.68e-07	7.3e-08	0	2.46e-07	3.1e-08	0	8e-09	8e-09	9e-09
1.14.15.7	choline monooxygenase	1e-09	0	0	0	0	0	0	0	0	3e-09	2e-09	0	5e-09	3e-09	0	1e-09	1e-09	1e-09
1.14.15.9	spheroidene monooxygenase	0	4.8e-08	9.5e-08	4.9e-08	0	4.9e-08	0	1.92e-07	4.7e-08	0	0	0	1.08e-07	0	0	0	0	0
1.14.16.1	phenylalanine 4-monooxygenase	5.88e-05	6.04e-05	5.67e-05	7.16e-05	6.86e-05	6.14e-05	5.71e-05	6.31e-05	5.65e-05	0.0001073	0.000105481	0.000112504	0.000103486	0.000105541	0.00010025	0.000112858	0.000113354	0.000111518
1.14.18.1	tyrosinase	5.84e-06	6.14e-06	5.74e-06	6.08e-06	5.8e-06	6.24e-06	5.84e-06	6.27e-06	5.79e-06	5.75e-06	5.74e-06	6.72e-06	5.45e-06	5.86e-06	5.84e-06	6.27e-06	6.85e-06	6.71e-06
1.14.19.1	stearoyl-CoA 9-desaturase	1e-09	2.13e-07	1.03e-07	5.3e-08	0	5.3e-08	0	3.53e-07	5.1e-08	1.01e-06	5.2e-08	0	1.22e-07	3e-09	0	1e-09	1e-09	1e-09
1.14.19.2	stearoyl-[acyl-carrier-protein] 9-desaturase	2.66e-06	2.7e-06	2.53e-06	2.71e-06	2.61e-06	2.76e-06	2.58e-06	2.74e-06	2.55e-06	3.22e-06	3.26e-06	3.63e-06	3.31e-06	3.61e-06	3.11e-06	3.69e-06	3.57e-06	3.59e-06
1.14.19.3	acyl-CoA 6-desaturase	0	7.9e-08	0	0	0	0	0	8e-08	0	4.92e-07	1.9e-08	0	0	0	0	0	0	0
1.14.99.1	prostaglandin-endoperoxide synthase	0	9e-09	1.8e-08	9e-09	0	9e-09	0	3.6e-08	9e-09	0	0	0	2e-08	0	0	0	0	0
1.14.99.44	diapolycopene oxygenase	5.9e-06	5.47e-06	6.01e-06	5.67e-06	6.1e-06	5.28e-06	5.92e-06	5.42e-06	5.93e-06	8.41e-06	8.89e-06	8.78e-06	8.94e-06	8.17e-06	8.13e-06	8.79e-06	8.79e-06	8.75e-06
1.14.99.46	pyrimidine oxygenase	2.5e-08	0	0	0	0	0	0	0	0	1.31e-07	8.4e-08	0	1.72e-07	1.11e-07	0	3e-08	3e-08	3.1e-08
1.15.1.1	superoxide dismutase	0.000301311	0.000309595	0.000299949	0.000314453	0.000308621	0.000312834	0.000300219	0.000318838	0.000299828	0.00043755	0.000453389	0.00051891	0.000435272	0.000451322	0.000434277	0.000516497	0.000525716	0.000522131
1.16.1.1	mercury(II) reductase	0.00012711	0.000128304	0.000126097	0.000130174	0.000127584	0.000129239	0.000126487	0.000127054	0.000126489	8.28e-05	7.21e-05	5.1e-05	7.83e-05	7.96e-05	8.13e-05	5.49e-05	5e-05	5.11e-05
1.16.1.9	ferric-chelate reductase (NADPH)	0	4e-09	0	0	0	0	0	4e-09	0	2.3e-08	0	0	0	0	0	0	0	0
1.16.3.1	ferroxidase	1.85e-05	1.91e-05	1.8e-05	2.19e-05	2.1e-05	1.95e-05	1.82e-05	1.98e-05	1.79e-05	2.97e-05	2.94e-05	3.16e-05	2.85e-05	2.93e-05	2.83e-05	3.14e-05	3.19e-05	3.13e-05
1.17.1.1	CDP-4-dehydro-6-deoxyglucose reductase	1.1e-08	1.4e-08	2.6e-08	1.4e-08	0	1.4e-08	0	5.4e-08	1.3e-08	1.02e-07	8e-08	0	1.08e-07	5e-08	0	1.4e-08	1.4e-08	1.4e-08
1.17.1.4	xanthine dehydrogenase	1.98e-05	2e-05	2.12e-05	2.08e-05	2.11e-05	1.92e-05	2.01e-05	2.14e-05	2.05e-05	3.14e-05	3.02e-05	3e-05	3.1e-05	2.77e-05	2.77e-05	2.96e-05	3.05e-05	3.01e-05
1.17.4.1	ribonucleoside-diphosphate reductase	0.00245026	0.00239467	0.00246811	0.0024183	0.00246681	0.00238166	0.00244926	0.00237596	0.0024579	0.00239717	0.00239458	0.00224994	0.00243711	0.00237937	0.00240215	0.00228842	0.00224144	0.0022579
1.17.4.2	ribonucleoside-triphosphate reductase (thioredoxin)	0.00195067	0.00196016	0.00194174	0.00196021	0.00194352	0.00196847	0.00195061	0.00194639	0.00194689	0.00158499	0.00152219	0.00138034	0.00156133	0.00156944	0.0015994	0.00140045	0.00136645	0.00137616
1.17.7.1	(E)-4-hydroxy-3-methylbut-2-enyl-diphosphate synthase (ferredoxin)	0.000163509	0.000174009	0.00016135	0.000153253	0.000147051	0.00017571	0.000163944	0.000180794	0.00016308	0.000231254	0.000253839	0.00032883	0.000232375	0.000246933	0.000234919	0.000317776	0.000334718	0.000329699
1.18.1.1	rubredoxin---NAD+ reductase	0	1.2e-08	0	0	0	0	0	1.3e-08	0	1.28e-07	6.4e-08	0	0	0	0	0	0	0
1.18.1.2	ferredoxin---NADP+ reductase	3.59e-05	3.45e-05	3.75e-05	3.72e-05	3.92e-05	3.31e-05	3.65e-05	3.48e-05	3.69e-05	5.95e-05	6.09e-05	5.93e-05	6.16e-05	5.56e-05	5.54e-05	5.97e-05	5.99e-05	5.93e-05
1.18.1.3	ferredoxin---NAD+ reductase	6.67e-06	6.42e-06	6.69e-06	7.18e-06	7.16e-06	6.35e-06	6.55e-06	6.78e-06	6.51e-06	8.8e-06	7.69e-06	5.22e-06	9.86e-06	7.65e-06	6.97e-06	5.69e-06	5.4e-06	5.5e-06
1.18.6.1	nitrogenase	3.04e-06	3.11e-06	3.57e-06	3.54e-06	3.37e-06	3.07e-06	2.98e-06	3.79e-06	3.28e-06	2.56e-06	2.19e-06	1.1e-06	2.93e-06	2.22e-06	2.28e-06	1.24e-06	1.03e-06	1.05e-06
1.2.1.10	acetaldehyde dehydrogenase (acetylating)	0.00220566	0.00219441	0.00221278	0.00217502	0.00218827	0.00218956	0.00221124	0.00218208	0.00221255	0.00206757	0.00206867	0.00201057	0.00208735	0.00206861	0.00208493	0.00201939	0.00200363	0.00201067
1.2.1.11	aspartate-semialdehyde dehydrogenase	0.000790469	0.000784201	0.000790332	0.000792231	0.000795182	0.000782234	0.000789148	0.000779116	0.000789985	0.000727542	0.000712156	0.00066637	0.00072175	0.000713607	0.000723421	0.0006701	0.000663277	0.000664372
1.2.1.12	glyceraldehyde-3-phosphate dehydrogenase (phosphorylating)	0.000962452	0.000954746	0.000967781	0.00097563	0.000982145	0.000952376	0.000962503	0.000952563	0.000965181	0.000981275	0.000971615	0.000934282	0.000980398	0.000972543	0.000974293	0.000942187	0.000931716	0.000934033
1.2.1.16	succinate-semialdehyde dehydrogenase [NAD(P)+]	0.000921085	0.000918239	0.000917573	0.000915621	0.000914776	0.000916744	0.000919549	0.000913617	0.000918683	0.000825059	0.000810077	0.000774986	0.000818529	0.000808851	0.000822973	0.000766613	0.000771759	0.000769943
1.2.1.18	malonate-semialdehyde dehydrogenase (acetylating)	0.000427227	0.00044685	0.000420138	0.000427696	0.000412306	0.000451525	0.000426219	0.000459229	0.000423406	0.000539285	0.000565088	0.000679053	0.000531085	0.000555811	0.000539905	0.000656159	0.000688134	0.000678406
1.2.1.19	aminobutyraldehyde dehydrogenase	6e-09	4e-09	8e-09	4e-09	0	4e-09	0	1.7e-08	4e-09	5.1e-08	4.5e-08	0	4.7e-08	2.4e-08	0	7e-09	6e-09	7e-09
1.2.1.20	glutarate-semialdehyde dehydrogenase	0	0	0	0	0	0	0	0	0	2.2e-08	2.7e-08	0	0	0	0	0	0	0
1.2.1.21	glycolaldehyde dehydrogenase	4.92e-05	4.96e-05	4.7e-05	5.97e-05	5.7e-05	5.08e-05	4.78e-05	4.97e-05	4.71e-05	3.87e-05	2.86e-05	1.56e-05	3.19e-05	3.21e-05	3.53e-05	1.42e-05	1.44e-05	1.46e-05
1.2.1.22	lactaldehyde dehydrogenase	4.92e-05	4.96e-05	4.7e-05	5.97e-05	5.7e-05	5.08e-05	4.78e-05	4.97e-05	4.71e-05	3.87e-05	2.86e-05	1.56e-05	3.19e-05	3.21e-05	3.53e-05	1.42e-05	1.44e-05	1.46e-05
1.2.1.27	methylmalonate-semialdehyde dehydrogenase (CoA-acylating)	0.000427227	0.00044685	0.000420138	0.000427696	0.000412306	0.000451525	0.000426219	0.000459229	0.000423406	0.000539285	0.000565088	0.000679053	0.000531085	0.000555811	0.000539905	0.000656159	0.000688134	0.000678406
1.2.1.28	benzaldehyde dehydrogenase (NAD+)	8.4e-08	6.5e-08	0	0	1e-09	0	1e-09	6.8e-08	0	8.21e-07	2.69e-07	0	5.77e-07	3.73e-07	0	1.01e-07	1e-07	1.04e-07
1.2.1.3	aldehyde dehydrogenase (NAD+)	0.000306562	0.000305787	0.000306769	0.000333641	0.00033211	0.000304583	0.000302756	0.000313417	0.000304377	0.000429438	0.000425717	0.000447842	0.000416658	0.000415788	0.000408903	0.000436934	0.000453712	0.000446563
1.2.1.32	aminomuconate-semialdehyde dehydrogenase	1.51e-06	1.48e-06	1.49e-06	1.32e-06	1.42e-06	1.45e-06	1.44e-06	1.83e-06	1.44e-06	5.28e-06	5.72e-06	9.39e-06	5.1e-06	4.98e-06	5.21e-06	7.54e-06	9.96e-06	9.81e-06
1.2.1.38	N-acetyl-gamma-glutamyl-phosphate reductase	0.000308959	0.000305289	0.000311079	0.000278896	0.000286076	0.000302519	0.000309696	0.000306832	0.000310756	0.000351865	0.000381257	0.000437578	0.00036619	0.000367187	0.000362007	0.000427004	0.000441414	0.000439522
1.2.1.39	phenylacetaldehyde dehydrogenase	5.63e-06	5.91e-06	5.53e-06	5.52e-06	5.24e-06	6e-06	5.62e-06	6.06e-06	5.58e-06	4.22e-06	4.11e-06	4.95e-06	3.96e-06	4.1e-06	4.24e-06	4.33e-06	5.23e-06	5.07e-06
1.2.1.4	aldehyde dehydrogenase (NADP+)	1.21e-06	1.36e-06	1.26e-06	1.5e-06	1.36e-06	1.28e-06	1.13e-06	1.61e-06	1.19e-06	1.77e-06	7.59e-07	1.01e-07	1.08e-06	8.25e-07	7.07e-07	1.75e-07	1.05e-07	1.17e-07
1.2.1.41	glutamate-5-semialdehyde dehydrogenase	0.00064269	0.000628221	0.000647096	0.000629882	0.000643849	0.000625185	0.0006421	0.000627348	0.000644023	0.000695601	0.000710384	0.000715514	0.000710765	0.000698395	0.000700529	0.000718597	0.000717499	0.000720771
1.2.1.46	formaldehyde dehydrogenase	4.96e-06	5.27e-06	4.88e-06	4.21e-06	4.03e-06	5.36e-06	5.03e-06	5.38e-06	4.97e-06	2.43e-06	2.76e-06	4.78e-06	2.15e-06	2.55e-06	3.12e-06	3.7e-06	4.99e-06	4.9e-06
1.2.1.5	aldehyde dehydrogenase [NAD(P)+]	8e-08	8.3e-08	7.8e-08	9.6e-08	9.3e-08	8.4e-08	7.8e-08	8.7e-08	7.7e-08	1.52e-07	1.53e-07	1.69e-07	1.48e-07	1.52e-07	1.45e-07	1.69e-07	1.7e-07	1.68e-07
1.2.1.54	gamma-guanidinobutyraldehyde dehydrogenase	0	0	0	0	0	0	0	0	0	4.6e-08	5.5e-08	0	0	0	0	0	0	0
1.2.1.59	glyceraldehyde-3-phosphate dehydrogenase (NAD(P)+) (phosphorylating)	1.1e-08	2e-09	3e-09	2e-09	0	2e-09	0	7e-09	2e-09	5.7e-08	3.3e-08	0	8.2e-08	5e-08	0	1.4e-08	1.4e-08	1.4e-08
1.2.1.60	5-carboxymethyl-2-hydroxymuconic-semialdehyde dehydrogenase	1.47e-05	1.53e-05	1.46e-05	1.74e-05	1.67e-05	1.55e-05	1.45e-05	1.6e-05	1.45e-05	2.16e-05	2.1e-05	2.25e-05	2.04e-05	2.08e-05	2.06e-05	2.17e-05	2.29e-05	2.24e-05
1.2.1.65	salicylaldehyde dehydrogenase	2e-09	0	0	0	0	0	0	7e-09	0	1.3e-08	9e-09	0	1.6e-08	1e-08	0	3e-09	3e-09	3e-09
1.2.1.68	coniferyl-aldehyde dehydrogenase	9.01e-06	8.93e-06	8.47e-06	1.06e-05	1.02e-05	9.1e-06	9.09e-06	8.96e-06	8.47e-06	8.34e-06	6.53e-06	1.84e-06	9.65e-06	6.44e-06	6.87e-06	2.05e-06	1.6e-06	1.87e-06
1.2.1.70	glutamyl-tRNA reductase	0.000311638	0.000324705	0.000308005	0.000294107	0.000287015	0.000326663	0.000313812	0.000332342	0.000310741	0.000386334	0.000418703	0.000515425	0.00039418	0.000405816	0.000394662	0.000497056	0.00052155	0.000515769
1.2.1.71	succinylglutamate-semialdehyde dehydrogenase	8.65e-07	6.73e-07	6.51e-07	5.52e-07	5.03e-07	6.82e-07	6.24e-07	7.03e-07	6.43e-07	1.28e-06	7.97e-07	7e-09	1.76e-06	1.16e-06	9.7e-08	2.98e-07	2.97e-07	3.07e-07
1.2.1.72	erythrose-4-phosphate dehydrogenase	0	2e-09	2e-09	1e-09	0	1e-09	0	4e-09	1e-09	4.6e-08	5e-08	0	2e-09	0	0	0	0	0
1.2.1.75	malonyl-CoA reductase (malonate semialdehyde-forming)	0	0	0	0	0	0	0	0	0	0	0	0	0	0	0	0	0	0
1.2.1.76	succinate-semialdehyde dehydrogenase (acylating)	0	0	0	0	0	0	0	0	0	0	0	0	0	0	0	0	0	0
1.2.1.8	betaine-aldehyde dehydrogenase	6.42e-05	6.72e-05	6.44e-05	6.69e-05	6.47e-05	6.76e-05	6.47e-05	6.92e-05	6.46e-05	6.7e-05	6.7e-05	7.76e-05	6.22e-05	6.27e-05	6.77e-05	7.1e-05	8.03e-05	7.79e-05
1.2.1.81	sulfoacetaldehyde dehydrogenase (acylating)	2e-09	4.3e-08	8.5e-08	4.4e-08	0	4.4e-08	0	1.82e-07	4.2e-08	1e-08	6e-09	0	1.11e-07	9e-09	0	2e-09	2e-09	2e-09
1.2.1.9	glyceraldehyde-3-phosphate dehydrogenase (NADP+)	9.73e-05	0.000100742	9.49e-05	0.000106459	0.00010197	0.000105093	9.59e-05	0.000103947	9.5e-05	0.000114195	0.000113611	0.000123177	0.000112437	0.000122893	0.000119086	0.000130554	0.000125918	0.000127433
1.2.3.3	pyruvate oxidase	0.00163831	0.00163834	0.00161981	0.00170981	0.00169049	0.00164496	0.00163597	0.00162473	0.00162296	0.00132826	0.00122352	0.00100192	0.00129667	0.00125224	0.0013092	0.000996246	0.000977177	0.000985383
1.2.4.1	pyruvate dehydrogenase (acetyl-transferring)	0.00133649	0.00131079	0.00134657	0.00132975	0.00135412	0.0013025	0.00133399	0.00131046	0.00133996	0.00149083	0.00151056	0.00151232	0.00150767	0.00148686	0.00148109	0.00151914	0.00151618	0.00151672
1.2.4.2	oxoglutarate dehydrogenase (succinyl-transferring)	0.000126628	0.0001312	0.000123212	0.000145472	0.000139528	0.00013315	0.000124138	0.000137671	0.000122881	0.000203427	0.000200994	0.000226762	0.000194759	0.000198887	0.000193101	0.00021933	0.000230337	0.000226346
1.2.4.4	3-methyl-2-oxobutanoate dehydrogenase (2-methylpropanoyl-transferring)	0.000539019	0.000556391	0.000537124	0.000518823	0.000509935	0.000557047	0.000540029	0.000567769	0.000540047	0.000680961	0.000725531	0.00086637	0.000683763	0.000709027	0.000681952	0.000842697	0.000877411	0.000866567
1.2.5.1	pyruvate dehydrogenase (quinone)	2.34e-06	2.14e-06	2.37e-06	2.22e-06	2.44e-06	1.97e-06	2.29e-06	2.05e-06	2.31e-06	2.37e-06	1.59e-06	6.48e-07	1.73e-06	1.46e-06	1.5e-06	6.68e-07	6.14e-07	6.52e-07
1.2.7.1	pyruvate synthase	2.02e-07	2.06e-07	1.99e-07	2.09e-07	2.12e-07	2.14e-07	2.07e-07	2.16e-07	1.94e-07	1.56e-07	1.67e-07	1.93e-07	1.36e-07	1.61e-07	1.64e-07	1.59e-07	2.01e-07	1.95e-07
1.2.7.3	2-oxoglutarate synthase	0.000105554	0.000108469	0.000101928	0.000124413	0.000119251	0.000110365	0.000102944	0.000112684	0.000101817	0.000171115	0.000168107	0.000179397	0.000165201	0.000168638	0.000160992	0.000178543	0.000181432	0.000178229
1.2.7.5	aldehyde ferredoxin oxidoreductase	3.93e-07	1.84e-07	4.84e-07	6.9e-08	2.78e-07	9.5e-08	3.87e-07	1.09e-07	4.47e-07	1.68e-07	2.82e-07	4.4e-08	2.85e-07	1.8e-07	1.9e-07	1.02e-07	4.1e-08	5.9e-08
1.2.7.8	indolepyruvate ferredoxin oxidoreductase	3.77e-06	4.31e-06	4.35e-06	4.57e-06	3.89e-06	4.16e-06	3.43e-06	5.83e-06	3.87e-06	6.07e-06	3.71e-06	2.53e-06	5.85e-06	4.1e-06	3.14e-06	2.67e-06	2.87e-06	2.83e-06
1.2.99.7	aldehyde dehydrogenase (FAD-independent)	0	0	0	1e-09	1e-09	0	1e-09	0	0	0	1e-09	0	0	1e-09	0	0	0	0
1.20.4.1	arsenate reductase (glutathione/glutaredoxin)	0.000719245	0.000714214	0.000719265	0.000729672	0.000731288	0.000717409	0.000718294	0.000711904	0.000718004	0.000678005	0.000663719	0.00061807	0.00068037	0.000677735	0.000683736	0.000632936	0.00061474	0.000620993
1.21.3.1	isopenicillin-N synthase	2.4e-08	1.2e-08	5e-09	3e-09	0	3e-09	0	1.7e-08	2e-09	1.75e-07	7.1e-08	0	1.73e-07	1.08e-07	0	2.9e-08	2.9e-08	3e-08
1.21.4.1	D-proline reductase	7.73e-05	8.02e-05	7.93e-05	9.03e-05	8.92e-05	7.95e-05	7.86e-05	8.27e-05	7.87e-05	0.000146995	0.000149714	0.000159488	0.000146079	0.000145351	0.000139064	0.000159845	0.000160325	0.000158476
1.21.4.2	glycine reductase	5.86e-06	5.51e-06	6.17e-06	5.9e-06	6.36e-06	5.33e-06	6e-06	5.46e-06	6.06e-06	9.1e-06	9.54e-06	9.17e-06	9.85e-06	9.08e-06	8.89e-06	9.41e-06	9.11e-06	9.21e-06
1.3.1.12	prephenate dehydrogenase	0.000359051	0.000358096	0.000363119	0.0003346	0.000341259	0.000355483	0.000361103	0.000362136	0.000362493	0.000451889	0.000487048	0.000557994	0.000467149	0.000469607	0.000459828	0.000551539	0.00056523	0.000562824
1.3.1.2	dihydropyrimidine dehydrogenase (NADP+)	3.97e-06	4.29e-06	4.13e-06	4.14e-06	3.84e-06	4.36e-06	3.99e-06	4.69e-06	4.06e-06	3.16e-06	3.14e-06	3.66e-06	3.12e-06	3.1e-06	3.29e-06	3.31e-06	3.78e-06	3.66e-06
1.3.1.24	biliverdin reductase	1e-09	0	0	0	0	0	0	0	0	4e-09	2e-09	0	5e-09	4e-09	0	1e-09	1e-09	1e-09
1.3.1.25	1,6-dihydroxycyclohexa-2,4-diene-1-carboxylate dehydrogenase	1.8e-06	1.66e-06	1.74e-06	1.89e-06	1.93e-06	1.63e-06	1.73e-06	1.61e-06	1.73e-06	1.59e-06	1.15e-06	1.6e-07	1.61e-06	1.24e-06	1.07e-06	3.11e-07	1.79e-07	2.03e-07
1.3.1.28	2,3-dihydro-2,3-dihydroxybenzoate dehydrogenase	2.56e-05	2.64e-05	2.48e-05	3.12e-05	3e-05	2.69e-05	2.5e-05	2.77e-05	2.47e-05	4.78e-05	4.76e-05	5.26e-05	4.6e-05	4.71e-05	4.54e-05	5.18e-05	5.31e-05	5.22e-05
1.3.1.29	cis-1,2-dihydro-1,2-dihydroxynaphthalene dehydrogenase	0	0	0	0	0	0	0	0	0	1e-09	1e-09	0	0	0	0	0	0	0
1.3.1.31	2-enoate reductase	5.25e-06	5.65e-06	5.21e-06	4.45e-06	4.27e-06	5.7e-06	5.32e-06	5.84e-06	5.3e-06	6.52e-06	7.54e-06	1.04e-05	6.69e-06	7.26e-06	6.92e-06	9.99e-06	1.07e-05	1.05e-05
1.3.1.32	maleylacetate reductase	3e-08	0	0	0	0	0	0	0	0	1.45e-07	8.8e-08	0	2.03e-07	1.31e-07	0	3.6e-08	3.5e-08	3.7e-08
1.3.1.33	protochlorophyllide reductase	3.95e-06	4.22e-06	3.94e-06	3.59e-06	3.41e-06	4.28e-06	4e-06	4.34e-06	3.98e-06	3.06e-06	3.34e-06	4.53e-06	3.01e-06	3.28e-06	3.35e-06	4.14e-06	4.68e-06	4.56e-06
1.3.1.34	2,4-dienoyl-CoA reductase [(2E)-enoyl-CoA-producing]	5.99e-05	6.19e-05	6.02e-05	5.29e-05	5.25e-05	6.17e-05	6.02e-05	6.31e-05	6.05e-05	7.01e-05	7.66e-05	9.62e-05	7.07e-05	7.45e-05	7.14e-05	9.3e-05	9.75e-05	9.65e-05
1.3.1.43	arogenate dehydrogenase	1.28e-06	1.16e-06	1.29e-06	1.3e-06	1.24e-06	1.15e-06	1.09e-06	1.42e-06	1.19e-06	1.82e-06	1.41e-06	9.86e-07	2.15e-06	1.63e-06	1.05e-06	1.01e-06	1.18e-06	1.18e-06
1.3.1.44	trans-2-enoyl-CoA reductase (NAD+)	5.36e-06	4.85e-06	5.45e-06	5.2e-06	5.68e-06	4.55e-06	5.35e-06	4.6e-06	5.36e-06	5.18e-06	4.3e-06	2.17e-06	4.94e-06	3.87e-06	4.24e-06	2.38e-06	2e-06	2.1e-06
1.3.1.45	2'-hydroxyisoflavone reductase	3.2e-05	3.29e-05	3.1e-05	3.91e-05	3.75e-05	3.35e-05	3.12e-05	3.44e-05	3.09e-05	5.77e-05	5.7e-05	6.1e-05	5.56e-05	5.69e-05	5.45e-05	6.11e-05	6.13e-05	6.03e-05
1.3.1.54	precorrin-6A reductase	0.000155204	0.000161025	0.000154555	0.00013998	0.000137627	0.000161306	0.000156716	0.000163572	0.00015601	0.000170301	0.000187412	0.000232012	0.000175755	0.000181561	0.000176454	0.000223841	0.00023478	0.00023234
1.3.1.56	cis-2,3-dihydrobiphenyl-2,3-diol dehydrogenase	0	1.1e-08	0	0	0	0	0	1.1e-08	0	6.8e-08	0	0	0	0	0	0	0	0
1.3.1.58	2,3-dihydroxy-2,3-dihydro-p-cumate dehydrogenase	3e-09	0	0	0	0	0	0	0	0	1.4e-08	9e-09	0	1.9e-08	1.2e-08	0	3e-09	3e-09	3e-09
1.3.1.60	dibenzothiophene dihydrodiol dehydrogenase	0	0	0	0	0	0	0	0	0	1e-09	1e-09	0	0	0	0	0	0	0
1.3.1.62	pimeloyl-CoA dehydrogenase	2e-09	0	0	0	0	0	0	0	0	9e-09	5e-09	0	1.3e-08	8e-09	0	2e-09	2e-09	2e-09
1.3.1.74	2-alkenal reductase [NAD(P)+]	4.67e-06	4.83e-06	4.53e-06	5.45e-06	5.23e-06	4.92e-06	4.59e-06	5.05e-06	4.53e-06	7.7e-06	7.72e-06	8.73e-06	7.39e-06	7.63e-06	7.44e-06	8.47e-06	8.84e-06	8.69e-06
1.3.1.76	precorrin-2 dehydrogenase	0.000132178	0.000137309	0.000130546	0.000130048	0.000126528	0.000138082	0.000132168	0.000141045	0.000131303	0.000172441	0.000181767	0.000216471	0.000172927	0.000177793	0.000171582	0.000210571	0.000219005	0.000216283
1.3.1.78	arogenate dehydrogenase (NADP+)	0	0	0	0	0	0	0	0	0	0	0	0	0	0	0	0	0	0
1.3.1.83	geranylgeranyl diphosphate reductase	0	9.2e-08	1.81e-07	9.4e-08	0	9.4e-08	0	3.67e-07	9e-08	4e-09	0	0	2.07e-07	0	0	0	0	0
1.3.1.84	acrylyl-CoA reductase (NADPH)	2.67e-06	2.57e-06	2.64e-06	2.97e-06	2.99e-06	2.56e-06	2.61e-06	2.53e-06	2.63e-06	2.45e-06	2.11e-06	1.34e-06	2.27e-06	2.18e-06	2.23e-06	1.43e-06	1.28e-06	1.29e-06
1.3.1.85	crotonyl-CoA carboxylase/reductase	2.32e-06	2.57e-06	2.5e-06	2.29e-06	2.08e-06	2.6e-06	2.32e-06	2.98e-06	2.42e-06	2.64e-06	2.86e-06	3.7e-06	2.87e-06	2.81e-06	2.73e-06	3.52e-06	3.76e-06	3.71e-06
1.3.1.87	3-(cis-5,6-dihydroxycyclohexa-1,3-dien-1-yl)propanoate dehydrogenase	3.9e-08	3e-09	7e-09	4e-09	0	4e-09	0	1.4e-08	3e-09	1.88e-07	1.13e-07	0	2.72e-07	1.71e-07	0	4.6e-08	4.6e-08	4.8e-08
1.3.1.9	enoyl-[acyl-carrier-protein] reductase (NADH)	0.000440967	0.00043875	0.000442203	0.000427361	0.000431053	0.000436799	0.000441835	0.000438638	0.000442139	0.000450102	0.000461822	0.000478222	0.000458098	0.000452626	0.000452189	0.000471955	0.000478646	0.0004774
1.3.3.11	pyrroloquinoline-quinone synthase	0	7.1e-08	7e-08	3.6e-08	0	3.6e-08	0	1.84e-07	3.5e-08	2.43e-07	3.4e-08	0	8e-08	0	0	0	0	0
1.3.3.3	coproporphyrinogen oxidase	1.56e-07	2.07e-07	1.86e-07	9.6e-08	0	9.6e-08	0	4.73e-07	9.2e-08	1.48e-06	5.07e-07	0	1.28e-06	6.91e-07	0	1.88e-07	1.86e-07	1.94e-07
1.3.3.4	protoporphyrinogen oxidase	0.000327676	0.000346659	0.000322632	0.000316015	0.000303782	0.000350529	0.000328076	0.000358876	0.000325874	0.000455906	0.00049576	0.000630525	0.000456462	0.000484719	0.000463534	0.000609084	0.000640558	0.000631027
1.3.3.5	bilirubin oxidase	9.87e-07	8.54e-07	9.85e-07	9.45e-07	1.03e-06	8.21e-07	9.69e-07	8.01e-07	9.69e-07	7.14e-07	6.02e-07	8.9e-08	8.1e-07	5.73e-07	5.86e-07	1.5e-07	6.9e-08	9.8e-08
1.3.3.6	acyl-CoA oxidase	0	0	0	0	0	0	0	0	0	1e-09	2e-09	0	0	0	0	0	0	0
1.3.5.3	protoporphyrinogen IX dehydrogenase (quinone)	6.18e-07	6.56e-07	6.19e-07	5.35e-07	5.04e-07	6.65e-07	6.23e-07	6.62e-07	6.25e-07	4.5e-08	3.2e-08	7e-09	4.2e-08	7.1e-08	9.6e-08	2e-09	4e-09	2e-09
1.3.5.5	15-cis-phytoene desaturase	0	0	0	0	0	0	0	0	0	2e-09	0	0	0	0	0	0	0	0
1.3.5.6	9,9'-dicis-zeta-carotene desaturase	1e-09	0	0	0	1e-09	0	0	0	0	0	1e-09	0	0	1e-09	0	0	0	0
1.3.7.7	ferredoxin:protochlorophyllide reductase (ATP-dependent)	0	2.92e-07	5.83e-07	3e-07	0	3.01e-07	0	1.18e-06	2.88e-07	2e-09	0	0	6.65e-07	0	0	0	0	0
1.3.8.1	short-chain acyl-CoA dehydrogenase	4.98e-05	4.93e-05	4.9e-05	5.49e-05	5.46e-05	4.95e-05	4.92e-05	5.01e-05	4.87e-05	6.44e-05	6.3e-05	6.38e-05	6.26e-05	6.11e-05	6.2e-05	6.15e-05	6.43e-05	6.35e-05
1.3.8.2	4,4'-diapophytoene desaturase (4,4'-diapolycopene-forming)	8.93e-05	8.01e-05	9.22e-05	8.66e-05	9.51e-05	7.63e-05	9.08e-05	7.67e-05	9.06e-05	9.15e-05	9.19e-05	6.31e-05	0.000100785	8e-05	8.99e-05	6.45e-05	6.1e-05	6.17e-05
1.3.8.4	isovaleryl-CoA dehydrogenase	2.4e-06	2.49e-06	2.39e-06	2.51e-06	2.27e-06	2.45e-06	2.16e-06	2.96e-06	2.27e-06	4.49e-06	3.54e-06	3.31e-06	4.51e-06	3.77e-06	2.78e-06	3.37e-06	3.65e-06	3.59e-06
1.3.8.6	glutaryl-CoA dehydrogenase (ETF)	3.75e-05	3.42e-05	3.9e-05	3.7e-05	3.96e-05	3.27e-05	3.67e-05	3.35e-05	3.82e-05	4.01e-05	3.77e-05	2.84e-05	3.94e-05	3.69e-05	3.54e-05	3.07e-05	2.85e-05	2.84e-05
1.3.8.7	medium-chain acyl-CoA dehydrogenase	3.98e-05	4.01e-05	3.82e-05	4.45e-05	4.24e-05	4.08e-05	3.79e-05	4.26e-05	3.78e-05	6.36e-05	6.06e-05	6.2e-05	6.46e-05	6.2e-05	5.48e-05	6.21e-05	6.44e-05	6.33e-05
1.3.8.8	long-chain acyl-CoA dehydrogenase	3.6e-08	8e-09	1.6e-08	8e-09	1e-09	8e-09	0	3.1e-08	8e-09	1.73e-07	1.04e-07	0	2.64e-07	1.59e-07	0	4.3e-08	4.3e-08	4.5e-08
1.3.98.1	dihydroorotate dehydrogenase (fumarate)	0.0008563	0.000843573	0.000861119	0.000858267	0.000867975	0.000841565	0.000854996	0.000837346	0.000858508	0.000815252	0.000801001	0.000741932	0.000816937	0.00081238	0.000813717	0.000759897	0.000737953	0.000745086
1.3.99.12	2-methylacyl-CoA dehydrogenase	0	0	0	0	0	0	0	0	0	0	0	0	0	0	0	0	0	0
1.3.99.16	isoquinoline 1-oxidoreductase	3.83e-06	3.31e-06	3.87e-06	3.49e-06	3.59e-06	3.14e-06	3.42e-06	3.81e-06	3.63e-06	8.26e-06	7.48e-06	5.61e-06	9.77e-06	7.57e-06	5.22e-06	6.29e-06	6.2e-06	6.22e-06
1.3.99.23	all-trans-retinol 13,14-reductase	1e-09	1e-09	3e-09	0	1e-09	1.1e-08	0	6e-09	1e-09	1.3e-08	2.2e-08	2.4e-08	2.8e-08	4.5e-08	3.9e-08	5e-08	2.3e-08	3.5e-08
1.3.99.26	all-trans-zeta-carotene desaturase	0.00023969	0.000257262	0.000237632	0.000204886	0.000196262	0.000259614	0.000242373	0.000265606	0.000241407	0.000289476	0.000332046	0.000457589	0.000297264	0.000322812	0.000306044	0.000437207	0.00046677	0.000460148
1.3.99.27	1-hydroxycarotenoid 3,4-desaturase	2.08e-07	3.16e-07	3.97e-07	2.75e-07	1.68e-07	3.23e-07	2.1e-07	6.14e-07	3.03e-07	1.02e-07	1.16e-07	1.99e-07	3.15e-07	1.1e-07	1.3e-07	1.55e-07	2.09e-07	2.05e-07
1.3.99.28	phytoene desaturase (neurosporene-forming)	0.00023969	0.000257262	0.000237632	0.000204886	0.000196262	0.000259614	0.000242373	0.000265606	0.000241407	0.000289476	0.000332046	0.000457589	0.000297264	0.000322812	0.000306044	0.000437207	0.00046677	0.000460148
1.3.99.29	phytoene desaturase (zeta-carotene-forming)	0.00023969	0.000257262	0.000237632	0.000204886	0.000196262	0.000259614	0.000242373	0.000265606	0.000241407	0.000289476	0.000332046	0.000457589	0.000297264	0.000322812	0.000306044	0.000437207	0.00046677	0.000460148
1.3.99.31	phytoene desaturase (lycopene-forming)	0.00023969	0.000257262	0.000237632	0.000204886	0.000196262	0.000259614	0.000242373	0.000265606	0.000241407	0.000289476	0.000332046	0.000457589	0.000297264	0.000322812	0.000306044	0.000437207	0.00046677	0.000460148
1.3.99.32	glutaryl-CoA dehydrogenase (acceptor)	3.11e-07	3.12e-07	3e-07	2.98e-07	3.05e-07	3.23e-07	3.15e-07	3.18e-07	2.95e-07	1.68e-07	1.87e-07	1.95e-07	1.51e-07	1.86e-07	1.81e-07	1.64e-07	2.05e-07	1.97e-07
1.3.99.4	3-oxosteroid 1-dehydrogenase	1.41e-06	1.23e-06	1.32e-06	1.14e-06	1.19e-06	1.2e-06	1.27e-06	1.17e-06	1.32e-06	1.03e-06	6.96e-07	6e-08	1.17e-06	9.67e-07	4.35e-07	2.44e-07	1.92e-07	1.99e-07
1.4.1.1	alanine dehydrogenase	0.000383933	0.000394472	0.000379535	0.000385955	0.000376839	0.000398582	0.000381185	0.000402762	0.000381035	0.000461251	0.000477301	0.000550593	0.000453146	0.000476862	0.000463355	0.000541973	0.000557709	0.000552197
1.4.1.13	glutamate synthase (NADPH)	0.00182743	0.0018582	0.0018143	0.00175629	0.00173864	0.00186664	0.0018253	0.00188382	0.00182088	0.00203953	0.00214015	0.00246054	0.00205571	0.00211102	0.0020729	0.00239874	0.00248124	0.00246636
1.4.1.14	glutamate synthase (NADH)	0.00182743	0.0018582	0.0018143	0.00175629	0.00173864	0.00186664	0.0018253	0.00188382	0.00182088	0.00203953	0.00214015	0.00246054	0.00205571	0.00211102	0.0020729	0.00239874	0.00248124	0.00246636
1.4.1.16	diaminopimelate dehydrogenase	3.18e-05	3.04e-05	3.29e-05	3.36e-05	3.48e-05	2.95e-05	3.15e-05	2.99e-05	3.25e-05	3.4e-05	3.22e-05	2.65e-05	3.09e-05	3e-05	3.19e-05	2.72e-05	2.7e-05	2.61e-05
1.4.1.2	glutamate dehydrogenase	6.59e-05	6.84e-05	6.37e-05	7.34e-05	7.04e-05	6.9e-05	6.44e-05	7.11e-05	6.37e-05	0.000100661	9.61e-05	0.000107523	9.42e-05	9.61e-05	9.17e-05	0.000103918	0.000109855	0.000107952
1.4.1.20	phenylalanine dehydrogenase	8e-09	0	4e-09	5e-09	1.5e-08	2e-09	8e-09	1e-09	0	1e-09	1.3e-08	0	0	1.1e-08	0	0	0	0
1.4.1.21	aspartate dehydrogenase	9.25e-07	1.02e-06	9.74e-07	8.11e-07	7.48e-07	1.03e-06	9.3e-07	1.15e-06	9.58e-07	1.3e-06	1.46e-06	1.95e-06	1.4e-06	1.42e-06	1.31e-06	1.91e-06	1.99e-06	1.97e-06
1.4.1.23	valine dehydrogenase (NAD+)	0	1e-09	1e-09	0	0	0	0	2e-09	0	1e-09	0	0	1e-09	0	0	0	0	0
1.4.1.3	glutamate dehydrogenase [NAD(P)+]	1.25e-06	1.26e-06	1.47e-06	1.3e-06	1.26e-06	1.23e-06	1.23e-06	1.48e-06	1.36e-06	7.19e-07	6.04e-07	2.48e-07	8.37e-07	7.4e-07	6.33e-07	3.32e-07	2.19e-07	2.28e-07
1.4.1.4	glutamate dehydrogenase (NADP+)	0.000509213	0.000516745	0.000507601	0.000509428	0.000504647	0.000518256	0.000509333	0.000522612	0.000508699	0.000580517	0.000595409	0.000653284	0.000578023	0.00058778	0.000580289	0.000644148	0.000660033	0.000657062
1.4.1.9	leucine dehydrogenase	4.83e-05	5e-05	4.68e-05	5.55e-05	5.33e-05	5.08e-05	4.74e-05	5.22e-05	4.68e-05	7.75e-05	7.7e-05	8.73e-05	7.42e-05	7.62e-05	7.4e-05	8.43e-05	8.87e-05	8.71e-05
1.4.3.10	putrescine oxidase	0	0	0	0	0	0	0	0	0	2e-09	0	0	0	0	0	0	0	0
1.4.3.16	L-aspartate oxidase	0.000326177	0.000345043	0.000323182	0.000311928	0.000300933	0.000347724	0.000326979	0.000356948	0.000326208	0.000455281	0.000494824	0.000630006	0.000453599	0.000481956	0.000460706	0.000608407	0.000641116	0.000631527
1.4.3.19	glycine oxidase	5.1e-05	5.27e-05	4.98e-05	5.89e-05	5.67e-05	5.36e-05	5.02e-05	5.49e-05	4.97e-05	8.15e-05	8.17e-05	9.17e-05	7.86e-05	8.08e-05	7.9e-05	8.92e-05	9.28e-05	9.13e-05
1.4.3.21	primary-amine oxidase	1e-09	0	0	0	0	0	0	0	0	8e-09	5e-09	0	6e-09	4e-09	0	1e-09	1e-09	1e-09
1.4.3.3	D-amino-acid oxidase	2e-09	6e-09	0	0	0	0	0	6e-09	0	4.3e-08	5e-09	0	1.3e-08	8e-09	0	2e-09	2e-09	2e-09
1.4.3.4	monoamine oxidase	9.31e-05	9.6e-05	9.01e-05	0.000113217	0.000108618	9.76e-05	9.08e-05	0.000100613	8.98e-05	0.000170808	0.000169232	0.000184984	0.000164174	0.000168072	0.000161605	0.000183231	0.000186499	0.000183449
1.4.3.5	pyridoxal 5'-phosphate synthase	1.77e-07	2.22e-07	2.07e-07	1.31e-07	6.2e-08	1.51e-07	7.7e-08	4.24e-07	1.41e-07	1.09e-06	4.71e-07	2.13e-07	9.66e-07	5.82e-07	1.22e-07	3.02e-07	3.38e-07	3.44e-07
1.4.4.2	glycine dehydrogenase (aminomethyl-transferring)	0.000563045	0.000597361	0.000556744	0.000516932	0.000498146	0.000602377	0.000565717	0.000618233	0.000562975	0.000757529	0.000838072	0.00109489	0.000766312	0.000815625	0.000776389	0.00105364	0.00111411	0.00109833
1.4.7.1	glutamate synthase (ferredoxin)	6.47e-05	6.69e-05	6.3e-05	7.21e-05	6.95e-05	6.79e-05	6.38e-05	6.94e-05	6.32e-05	0.000101048	0.000102562	0.000115449	9.85e-05	0.000101628	9.78e-05	0.000113837	0.000116599	0.000114745
1.4.9.1	methylamine dehydrogenase (amicyanin)	9e-08	0	0	0	0	0	0	1.6e-08	0	4.51e-07	2.76e-07	0	6.19e-07	3.99e-07	0	1.09e-07	1.07e-07	1.12e-07
1.4.99.5	glycine dehydrogenase (cyanide-forming)	0	4e-09	0	0	0	0	0	4e-09	0	5.9e-08	4.1e-08	0	0	0	0	0	0	0
1.5.1.10	saccharopine dehydrogenase (NADP+, L-glutamate-forming)	0	8e-09	1.7e-08	9e-09	0	9e-09	0	3.4e-08	8e-09	0	0	0	1.9e-08	0	0	0	0	0
1.5.1.2	pyrroline-5-carboxylate reductase	0.000722048	0.000721535	0.000722876	0.000714112	0.000717758	0.000720231	0.00072206	0.000727697	0.000722099	0.000860115	0.000891133	0.000963275	0.000871635	0.000873612	0.00086043	0.000953836	0.000968961	0.000965071
1.5.1.20	methylenetetrahydrofolate reductase [NAD(P)H]	0.00017599	0.000167235	0.000176925	0.000168031	0.000173216	0.000166023	0.000173621	0.000161561	0.000175993	8.74e-05	7.29e-05	2.61e-05	8.39e-05	8.26e-05	8.92e-05	3.57e-05	2.38e-05	2.75e-05
1.5.1.24	N5-(carboxyethyl)ornithine synthase	1.01e-07	3.4e-08	3.38e-07	0	1.08e-07	1.78e-06	3.5e-08	6.89e-07	3.4e-08	1.36e-06	2.75e-06	3.87e-06	4.4e-06	7.37e-06	6.35e-06	8.14e-06	3.72e-06	5.65e-06
1.5.1.28	opine dehydrogenase	8e-09	5e-09	1.1e-08	6e-09	0	6e-09	0	2.2e-08	5e-09	4e-08	2.4e-08	0	6.9e-08	3.7e-08	0	1e-08	1e-08	1e-08
1.5.1.3	dihydrofolate reductase	0.000363925	0.000361143	0.000365607	0.000361693	0.000364277	0.000360189	0.000364061	0.000358785	0.000365196	0.000342277	0.000338836	0.000322799	0.000342469	0.000341741	0.000342404	0.000327018	0.000321542	0.00032308
1.5.1.33	pteridine reductase	1.5e-08	9.7e-08	1.9e-08	1e-08	2e-09	1e-08	1e-09	1.25e-07	9e-09	6.02e-07	5.2e-08	0	1.15e-07	6.3e-08	0	1.7e-08	1.6e-08	1.7e-08
1.5.1.34	6,7-dihydropteridine reductase	1.94e-06	2.05e-06	1.92e-06	1.92e-06	1.83e-06	2.07e-06	1.96e-06	2.01e-06	1.95e-06	5.71e-07	3.73e-07	7.2e-08	4.32e-07	5.2e-07	6.12e-07	7.7e-08	4.3e-08	4.4e-08
1.5.1.38	FMN reductase (NADPH)	0.000100105	0.000105506	9.94e-05	8.97e-05	8.71e-05	0.000106062	0.000100771	0.000107972	0.000100634	0.000116946	0.000129764	0.000168351	0.000117724	0.000126204	0.000121231	0.000162164	0.000171281	0.00016881
1.5.1.5	methylenetetrahydrofolate dehydrogenase (NADP+)	0.000701752	0.000697712	0.000703477	0.000703574	0.000705761	0.00069682	0.000702244	0.000692153	0.000703145	0.000618785	0.000601279	0.000548842	0.000616164	0.000610243	0.000618973	0.000556001	0.000544316	0.000547955
1.5.1.7	saccharopine dehydrogenase (NAD+, L-lysine-forming)	1.21e-06	1.07e-06	1.2e-06	1.28e-06	1.2e-06	1.58e-06	9.77e-07	1.58e-06	1.02e-06	2.26e-06	2.16e-06	1.65e-06	3.42e-06	4.24e-06	2.45e-06	4.9e-06	2.88e-06	3.79e-06
1.5.1.9	saccharopine dehydrogenase (NAD+, L-glutamate-forming)	3e-09	0	0	0	0	0	0	0	0	1.4e-08	8e-09	0	1.9e-08	1.2e-08	0	3e-09	3e-09	3e-09
1.5.3.1	sarcosine oxidase	9.66e-05	9.99e-05	9.57e-05	0.000111603	0.000107014	0.000101389	9.48e-05	0.000105942	9.49e-05	0.00015615	0.000156264	0.000170145	0.000153039	0.000155784	0.00014941	0.000169831	0.000171775	0.000169206
1.5.5.1	electron-transferring-flavoprotein dehydrogenase	1.08e-06	1.21e-06	1.14e-06	1.13e-06	9.06e-07	1.04e-06	7.67e-07	1.81e-06	9.44e-07	4.36e-06	2.59e-06	1.86e-06	4.04e-06	2.96e-06	1.57e-06	2.24e-06	2.24e-06	2.25e-06
1.5.8.2	trimethylamine dehydrogenase	2.03e-05	1.84e-05	2.14e-05	2.01e-05	2.16e-05	1.91e-05	1.97e-05	1.79e-05	2.09e-05	1.42e-05	1.29e-05	6.53e-06	1.44e-05	1.77e-05	1.68e-05	1.22e-05	6.58e-06	8.24e-06
1.5.8.3	sarcosine dehydrogenase	0	8.5e-08	1.69e-07	8.7e-08	0	8.7e-08	0	3.58e-07	8.3e-08	0	0	0	1.92e-07	0	0	0	0	0
1.5.8.4	dimethylglycine dehydrogenase	2.2e-08	7.22e-07	1.44e-06	7.42e-07	0	7.43e-07	0	2.93e-06	7.12e-07	1.09e-07	6.4e-08	0	1.79e-06	9.8e-08	0	2.7e-08	2.6e-08	2.8e-08
1.5.99.6	spermidine dehydrogenase	1e-09	0	0	0	0	0	0	0	0	2.3e-08	2.4e-08	0	6e-09	4e-09	0	1e-09	1e-09	1e-09
1.6.1.1	NAD(P)+ transhydrogenase (Si-specific)	5.33e-07	5.84e-07	5.64e-07	6.76e-07	6.28e-07	5.9e-07	5.36e-07	6.56e-07	5.49e-07	8.81e-07	8.66e-07	7.87e-07	7.41e-07	6.9e-07	7.67e-07	7.81e-07	8.24e-07	7.92e-07
1.6.1.2	NAD(P)+ transhydrogenase (Re/Si-specific)	2.75e-05	2.79e-05	2.66e-05	3.26e-05	3.1e-05	2.84e-05	2.63e-05	2.97e-05	2.62e-05	3.28e-05	2.72e-05	2.73e-05	2.95e-05	2.79e-05	2.86e-05	2.34e-05	2.81e-05	2.8e-05
1.6.2.4	NADPH---hemoprotein reductase	0.000131668	0.000136385	0.000127785	0.00015181	0.000145666	0.000138865	0.000129466	0.000142194	0.000127846	0.000208007	0.000208227	0.000236693	0.0001995	0.000205793	0.000201552	0.000228434	0.000240043	0.000235761
1.6.5.2	NAD(P)H dehydrogenase (quinone)	2.5e-05	2.54e-05	2.44e-05	2.94e-05	2.85e-05	2.58e-05	2.45e-05	2.63e-05	2.43e-05	3.94e-05	3.86e-05	4.04e-05	3.78e-05	3.84e-05	3.75e-05	4.04e-05	4.07e-05	4.01e-05
1.6.5.5	NADPH:quinone reductase	0.000460169	0.000460417	0.000455442	0.000483018	0.0004788	0.000461215	0.000456471	0.000465453	0.000454753	0.000549011	0.000544506	0.000552989	0.000543218	0.00053838	0.000533047	0.000547442	0.000553764	0.000549553
1.6.99.1	NADPH dehydrogenase	1e-09	7e-09	0	0	0	0	0	8e-09	0	4.9e-08	5e-09	0	9e-09	6e-09	0	2e-09	2e-09	2e-09
1.7.1.1	nitrate reductase (NADH)	1e-09	0	0	0	0	0	0	0	0	4e-09	2e-09	0	5e-09	4e-09	0	1e-09	1e-09	1e-09
1.7.1.13	preQ1 synthase	2.15e-05	2.23e-05	2.08e-05	2.47e-05	2.37e-05	2.26e-05	2.11e-05	2.34e-05	2.08e-05	3.56e-05	3.51e-05	4.04e-05	3.36e-05	3.49e-05	3.37e-05	3.99e-05	4.17e-05	4.12e-05
1.7.1.4	nitrite reductase [NAD(P)H]	0.000151341	0.00015515	0.000148265	0.000168903	0.000163903	0.000157099	0.000149489	0.000160904	0.000148063	0.000219817	0.000219643	0.000246952	0.000212155	0.000215458	0.000213707	0.000236283	0.000250779	0.000246781
1.7.1.6	azobenzene reductase	1.9e-05	1.96e-05	1.84e-05	2.29e-05	2.2e-05	1.99e-05	1.86e-05	2.05e-05	1.83e-05	3.4e-05	3.38e-05	3.71e-05	3.27e-05	3.36e-05	3.24e-05	3.67e-05	3.75e-05	3.68e-05
1.7.1.7	GMP reductase	0.000596419	0.000588991	0.000595273	0.000632954	0.000632549	0.000590773	0.000595186	0.000581906	0.000593864	0.000498732	0.000452557	0.000334106	0.000488343	0.00047016	0.00048845	0.000352405	0.000324828	0.000332002
1.7.2.1	nitrite reductase (NO-forming)	1.22e-06	1.31e-06	1.31e-06	1.52e-06	1.38e-06	1.33e-06	1.16e-06	1.63e-06	1.23e-06	2.34e-06	2.27e-06	2.26e-06	2.42e-06	2.24e-06	2e-06	2.3e-06	2.3e-06	2.27e-06
1.7.2.3	trimethylamine-N-oxide reductase	4e-09	1.45e-07	2.87e-07	1.48e-07	1e-09	1.48e-07	1e-09	5.98e-07	1.42e-07	3.4e-08	2.2e-08	0	3.49e-07	1.5e-08	0	4e-09	4e-09	4e-09
1.7.2.4	nitrous-oxide reductase	1e-09	7.7e-08	1.55e-07	8e-08	2e-09	8e-08	1e-09	3.27e-07	7.6e-08	4.8e-08	5.9e-08	0	1.76e-07	1e-09	0	0	0	0
1.7.2.5	nitric oxide reductase (cytochrome c)	5.37e-05	4.76e-05	5.46e-05	5.21e-05	5.68e-05	4.57e-05	5.36e-05	4.55e-05	5.37e-05	4.2e-05	3.87e-05	2.03e-05	4.54e-05	3.42e-05	3.99e-05	1.91e-05	1.88e-05	2.01e-05
1.7.3.3	factor-independent urate hydroxylase	8e-09	7e-09	1.7e-08	1.6e-08	2.3e-08	1.4e-08	1.3e-08	2.8e-08	5e-09	1.9e-08	2e-08	0	1.7e-08	2.6e-08	0	1e-09	1e-09	1e-09
1.7.7.1	ferredoxin---nitrite reductase	5.46e-05	5.62e-05	5.28e-05	6.67e-05	6.4e-05	5.71e-05	5.32e-05	5.86e-05	5.26e-05	9.89e-05	9.79e-05	0.00010489	9.54e-05	9.77e-05	9.35e-05	0.000105036	0.000105517	0.000103787
1.7.7.2	ferredoxin---nitrate reductase	0	0	0	0	0	0	0	0	0	0	0	0	0	0	0	0	0	0
1.7.99.1	hydroxylamine reductase	4.22e-05	4.35e-05	4.09e-05	5.16e-05	4.94e-05	4.42e-05	4.11e-05	4.56e-05	4.08e-05	7.63e-05	7.55e-05	8.07e-05	7.37e-05	7.53e-05	7.2e-05	8.09e-05	8.12e-05	7.99e-05
1.8.1.14	CoA-disulfide reductase	3.78e-06	3.47e-06	3.98e-06	3.68e-06	4.01e-06	3.32e-06	3.73e-06	3.42e-06	3.89e-06	5.56e-06	5.76e-06	5.81e-06	5.5e-06	5.59e-06	5.34e-06	5.93e-06	5.85e-06	5.84e-06
1.8.1.2	assimilatory sulfite reductase (NADPH)	9.68e-05	0.000102842	9.53e-05	9.54e-05	9.15e-05	0.000103755	9.68e-05	0.000107403	9.59e-05	0.000128568	0.000133229	0.000172808	0.000122411	0.000128894	0.00012746	0.000160816	0.00017715	0.000174069
1.8.1.4	dihydrolipoyl dehydrogenase	0.00144168	0.0014366	0.00144687	0.00142143	0.00143148	0.00143287	0.00144092	0.00144336	0.00144465	0.00162152	0.00166494	0.00175788	0.00163593	0.00164306	0.00162131	0.00175186	0.00176747	0.00176267
1.8.1.7	glutathione-disulfide reductase	0.00135396	0.00131217	0.00136899	0.00127949	0.00132066	0.00129502	0.00135579	0.00129176	0.00136399	0.00123256	0.00125252	0.00117736	0.00126947	0.00122892	0.00124621	0.00118755	0.00116962	0.00117716
1.8.1.8	protein-disulfide reductase	1.63e-06	2e-06	1.56e-06	1.36e-06	1.28e-06	1.69e-06	1.56e-06	2.09e-06	1.57e-06	4.4e-06	2.6e-06	2.97e-06	2.57e-06	2.49e-06	2.01e-06	2.95e-06	3.13e-06	3.09e-06
1.8.1.9	thioredoxin-disulfide reductase	0.00206165	0.00203068	0.00207749	0.0020151	0.00204804	0.00201452	0.00206482	0.0020153	0.00207295	0.00201648	0.00203294	0.00198131	0.00203986	0.00200945	0.00201829	0.00198398	0.00197611	0.00197804
1.8.2.1	sulfite dehydrogenase (cytochrome)	0	1.2e-08	2.3e-08	1.2e-08	0	1.2e-08	0	5e-08	1.2e-08	0	0	0	2.7e-08	0	0	0	0	0
1.8.3.1	sulfite oxidase	1e-09	3e-09	6e-09	3e-09	0	3e-09	0	1.3e-08	3e-09	5e-09	3e-09	0	1.4e-08	4e-09	0	1e-09	1e-09	1e-09
1.8.4.11	peptide-methionine (S)-S-oxide reductase	0.000650631	0.000636026	0.00065317	0.000665535	0.000674414	0.00063405	0.000648009	0.000630532	0.000650161	0.000631424	0.000610672	0.000536624	0.000630165	0.000616592	0.000622074	0.000555725	0.00053321	0.000538552
1.8.4.12	peptide-methionine (R)-S-oxide reductase	0.000343906	0.000342709	0.00034403	0.000348169	0.000348329	0.000344477	0.000343452	0.000342539	0.000343507	0.000336177	0.000332081	0.000318754	0.000337648	0.000340303	0.000338681	0.000329852	0.000319873	0.000323239
1.8.4.8	phosphoadenylyl-sulfate reductase (thioredoxin)	5.18e-05	5.25e-05	5.07e-05	5.62e-05	5.49e-05	5.31e-05	5.15e-05	5.37e-05	5.07e-05	6.11e-05	5.94e-05	6.11e-05	6.02e-05	5.86e-05	5.94e-05	5.89e-05	6.15e-05	6.1e-05
1.8.5.3	respiratory dimethylsulfoxide reductase	1.2e-08	1e-09	9e-09	1.3e-08	2.5e-08	1e-08	1.4e-08	9e-09	1e-09	2.4e-08	2.9e-08	0	3e-08	4.2e-08	0	5e-09	5e-09	5e-09
1.8.7.1	assimilatory sulfite reductase (ferredoxin)	0	0	0	0	0	0	0	0	0	0	0	0	0	0	0	0	0	0
1.8.98.1	dihydromethanophenazine:CoB-CoM heterodisulfide reductase	3.12e-06	3.06e-06	3.16e-06	3.27e-06	3.29e-06	3.09e-06	3.06e-06	3.06e-06	3.13e-06	3.08e-06	2.91e-06	2.64e-06	2.92e-06	3.16e-06	3.04e-06	2.83e-06	2.65e-06	2.67e-06
1.8.99.2	adenylyl-sulfate reductase	1.92e-07	2.05e-07	1.91e-07	1.99e-07	1.9e-07	2.08e-07	1.95e-07	2.09e-07	1.93e-07	1.51e-07	1.49e-07	1.93e-07	1.33e-07	1.43e-07	1.64e-07	1.59e-07	2.01e-07	1.95e-07
1.97.1.4	[formate-C-acetyltransferase]-activating enzyme	0.00079421	0.000798557	0.000794104	0.000811509	0.000808035	0.000804019	0.000795488	0.000802978	0.000793496	0.000856823	0.000860351	0.000868474	0.00086469	0.000870207	0.000862707	0.000882973	0.000869463	0.000874914
1.97.1.9	selenate reductase	0.000123083	0.000118283	0.000129348	0.000127333	0.000135063	0.000113463	0.000126405	0.000118332	0.000127475	0.000201948	0.000211196	0.000209076	0.000209699	0.00019094	0.000193995	0.000209422	0.000210334	0.000208068
2.1.1.10	homocysteine S-methyltransferase	0.000618586	0.000638067	0.000612361	0.000582162	0.00056998	0.000643023	0.000622292	0.000643913	0.000617621	0.000586638	0.000621044	0.000723231	0.000596378	0.000617288	0.000612528	0.000702549	0.000729256	0.000724522
2.1.1.100	protein-S-isoprenylcysteine O-methyltransferase	0	2e-08	0	0	0	0	0	2e-08	0	1.2e-07	0	0	0	0	0	0	0	0
2.1.1.104	caffeoyl-CoA O-methyltransferase	1.94e-05	2.06e-05	1.91e-05	1.85e-05	1.78e-05	2.09e-05	1.95e-05	2.14e-05	1.93e-05	2.66e-05	2.91e-05	3.75e-05	2.67e-05	2.85e-05	2.72e-05	3.61e-05	3.81e-05	3.76e-05
2.1.1.107	uroporphyrinogen-III C-methyltransferase	0.000359875	0.000376373	0.000355751	0.000343782	0.000333774	0.000378892	0.000361096	0.00038682	0.000358674	0.000459769	0.000494866	0.00061101	0.000464015	0.000482517	0.000465427	0.000590437	0.000619332	0.000611421
2.1.1.11	magnesium protoporphyrin IX methyltransferase	0	5.1e-08	1.01e-07	5.2e-08	0	5.2e-08	0	2.03e-07	5e-08	3e-09	0	0	1.15e-07	0	0	0	0	0
2.1.1.113	site-specific DNA-methyltransferase (cytosine-N4-specific)	1e-09	1e-09	2e-09	0	1e-09	1.1e-08	0	6e-09	0	1.6e-08	1.9e-08	2.6e-08	2.8e-08	5e-08	4.1e-08	6e-08	2.9e-08	4.2e-08
2.1.1.13	methionine synthase	0.000153334	0.000159072	0.000149187	0.000176096	0.000168537	0.000161621	0.000150346	0.000166997	0.000148864	0.000243901	0.000241488	0.000272646	0.000234408	0.000239059	0.000232309	0.000263626	0.000277062	0.000272224
2.1.1.130	precorrin-2 C20-methyltransferase	0.000147839	0.000153189	0.000147264	0.000133829	0.000131662	0.000153419	0.000149253	0.000155506	0.000148602	0.000161117	0.000176749	0.000217442	0.000166202	0.000171382	0.000166707	0.000209874	0.000219936	0.0002177
2.1.1.131	precorrin-3B C17-methyltransferase	0.00016657	0.000171396	0.000166198	0.000151889	0.000150151	0.000171352	0.00016798	0.000173333	0.000167492	0.000174514	0.000189558	0.000227845	0.000179301	0.000183826	0.000179963	0.000220021	0.000230288	0.000227972
2.1.1.132	precorrin-6B C5,15-methyltransferase (decarboxylating)	0.000128035	0.000132702	0.000127594	0.000115632	0.000113695	0.000132913	0.000129218	0.000134789	0.000128731	0.00013717	0.000150491	0.000185557	0.000141325	0.000145878	0.00014211	0.000178792	0.000187862	0.000185854
2.1.1.133	precorrin-4 C11-methyltransferase	0.000167433	0.000172376	0.000166983	0.000152241	0.000150504	0.000172348	0.000168905	0.000174455	0.000168312	0.000178684	0.000194719	0.000234937	0.000184317	0.000188701	0.000184262	0.000227132	0.000237357	0.000235085
2.1.1.14	5-methyltetrahydropteroyltriglutamate---homocysteine S-methyltransferase	0.00146905	0.00146649	0.00146791	0.00141244	0.00141736	0.00146523	0.00146998	0.00146042	0.00147062	0.00131752	0.00133765	0.00136445	0.00132515	0.00133295	0.00134694	0.00135489	0.00136739	0.00136718
2.1.1.144	trans-aconitate 2-methyltransferase	2.72e-07	2.95e-07	2.83e-07	3.43e-07	3.23e-07	3.09e-07	2.76e-07	3.22e-07	2.77e-07	3.4e-07	3.07e-07	3.09e-07	2.99e-07	3.17e-07	3.37e-07	3.04e-07	3.22e-07	3.29e-07
2.1.1.148	thymidylate synthase (FAD)	8.59e-06	8.93e-06	8.43e-06	1.01e-05	9.62e-06	9.08e-06	8.4e-06	9.48e-06	8.38e-06	1.47e-05	1.47e-05	1.62e-05	1.44e-05	1.47e-05	1.4e-05	1.62e-05	1.63e-05	1.61e-05
2.1.1.151	cobalt-factor II C20-methyltransferase	0.000147839	0.000153188	0.000147264	0.000133829	0.000131662	0.000153419	0.000149253	0.000155505	0.000148602	0.000161115	0.000176749	0.000217442	0.000166202	0.000171382	0.000166707	0.000209874	0.000219936	0.0002177
2.1.1.152	precorrin-6A synthase (deacetylating)	3.4e-08	5.4e-08	1.04e-07	5.3e-08	0	5.4e-08	0	2.18e-07	5.1e-08	1.89e-07	1.12e-07	0	3.48e-07	1.48e-07	0	4e-08	4e-08	4.2e-08
2.1.1.163	demethylmenaquinone methyltransferase	0.000279941	0.000278897	0.000281148	0.000272781	0.000275179	0.000278247	0.000281233	0.000279367	0.000280845	0.000292525	0.000300686	0.000312551	0.000299793	0.000295475	0.000297403	0.000308865	0.000312591	0.000312555
2.1.1.166	23S rRNA (uridine2552-2'-O)-methyltransferase	7.06e-07	7.86e-07	7.39e-07	5.82e-07	4.8e-07	7.19e-07	5.98e-07	1.03e-06	6.69e-07	1.48e-06	8.4e-07	7.44e-07	1.4e-06	1.02e-06	4.8e-07	7.81e-07	8.94e-07	8.98e-07
2.1.1.17	phosphatidylethanolamine N-methyltransferase	1e-09	1e-09	0	0	0	0	0	1e-09	0	1e-08	3e-09	0	6e-09	4e-09	0	1e-09	1e-09	1e-09
2.1.1.170	16S rRNA (guanine527-N7)-methyltransferase	0.000565777	0.000561303	0.000567179	0.000562083	0.000565279	0.000560208	0.000565921	0.000556752	0.000566893	0.000503669	0.000494244	0.000459245	0.000503249	0.000498996	0.000505351	0.000464599	0.000456377	0.000458925
2.1.1.171	16S rRNA (guanine966-N2)-methyltransferase	0.000235667	0.000233133	0.000237794	0.000226275	0.000229806	0.000232563	0.000236175	0.000232141	0.0002373	0.000229442	0.000234906	0.000236591	0.000234714	0.000235883	0.000234519	0.000240946	0.000237132	0.000238794
2.1.1.172	16S rRNA (guanine1207-N2)-methyltransferase	0.00043827	0.000436794	0.000440036	0.000433967	0.000435605	0.000436191	0.000438251	0.000434533	0.0004399	0.000404195	0.000400856	0.000389067	0.00040143	0.000405343	0.000406947	0.000392318	0.000388266	0.000389404
2.1.1.173	23S rRNA (guanine2445-N2)-methyltransferase	2.06e-07	4.9e-07	2.05e-07	1.76e-07	1.67e-07	2.24e-07	2.09e-07	4.98e-07	2.08e-07	1.83e-06	2.47e-07	2.01e-07	9.1e-08	1.12e-07	1.3e-07	1.76e-07	2.21e-07	2.21e-07
2.1.1.176	16S rRNA (cytosine967-C5)-methyltransferase	0.00105657	0.00104541	0.00106035	0.00104697	0.00105558	0.00104211	0.00105691	0.00103643	0.00105916	0.00094518	0.000928824	0.000859723	0.0009479	0.000935528	0.000947341	0.000869627	0.000853949	0.000859119
2.1.1.177	23S rRNA (pseudouridine1915-N3)-methyltransferase	0.000376335	0.00037196	0.00037773	0.000374353	0.000377661	0.000370753	0.000376305	0.000368746	0.000377199	0.000341167	0.000334945	0.000309555	0.00034146	0.000337126	0.000341408	0.000313445	0.000307513	0.000309327
2.1.1.178	16S rRNA (cytosine1407-C5)-methyltransferase	6.48e-06	6.68e-06	6.41e-06	6.78e-06	6.54e-06	6.74e-06	6.54e-06	6.55e-06	6.47e-06	2.74e-06	1.96e-06	3.66e-07	2.44e-06	2.36e-06	2.75e-06	4.27e-07	2.02e-07	2.49e-07
2.1.1.181	23S rRNA (adenine1618-N6)-methyltransferase	0	0	0	0	0	0	0	0	0	3.8e-08	4.6e-08	0	0	0	0	0	0	0
2.1.1.182	16S rRNA (adenine1518-N6/adenine1519-N6)-dimethyltransferase	0.000697826	0.000691912	0.000699866	0.000694102	0.000698483	0.000690382	0.000697984	0.000686685	0.000699279	0.000631488	0.000620711	0.00057945	0.000631485	0.000625615	0.000632949	0.000585681	0.000576048	0.000579116
2.1.1.184	23S rRNA (adenine2085-N6)-dimethyltransferase	5.6e-05	5.42e-05	5.82e-05	5.73e-05	5.94e-05	5.3e-05	5.6e-05	5.32e-05	5.76e-05	5.91e-05	5.73e-05	4.95e-05	5.7e-05	5.73e-05	5.67e-05	5.28e-05	4.98e-05	4.98e-05
2.1.1.185	23S rRNA (guanosine2251-2'-O)-methyltransferase	0.000592836	0.000587234	0.000594953	0.000588913	0.000593313	0.000585574	0.000593094	0.00058253	0.000594347	0.000536788	0.000527926	0.000491855	0.00053743	0.000531609	0.000537747	0.000497325	0.000488919	0.000491615
2.1.1.186	23S rRNA (cytidine2498-2'-O)-methyltransferase	1.94e-06	1.83e-06	1.97e-06	1.89e-06	2.06e-06	1.64e-06	1.93e-06	1.73e-06	1.94e-06	2.08e-06	1.16e-06	1.77e-07	1.4e-06	9.91e-07	1.17e-06	2.51e-07	9.2e-08	1.48e-07
2.1.1.187	23S rRNA (guanine745-N1)-methyltransferase	0.00038643	0.000387157	0.000386297	0.000388734	0.000389199	0.000388836	0.000387917	0.000389811	0.000385967	0.000437539	0.000447522	0.000463716	0.00044841	0.000443846	0.000440776	0.000465676	0.000464275	0.000466273
2.1.1.189	23S rRNA (uracil747-C5)-methyltransferase	0	0	0	0	0	0	0	0	0	1e-09	0	0	0	0	0	0	0	0
2.1.1.190	23S rRNA (uracil1939-C5)-methyltransferase	0.00123181	0.00121436	0.00123811	0.00121189	0.00122725	0.00120775	0.00123159	0.00120353	0.00123602	0.00113449	0.00112629	0.00106576	0.00113787	0.00112563	0.00113775	0.00107254	0.00106142	0.0010649
2.1.1.191	23S rRNA (cytosine1962-C5)-methyltransferase	0.00038964	0.000400474	0.000392591	0.000382222	0.00037945	0.000403626	0.000392191	0.000411112	0.000392687	0.000547514	0.00058661	0.000688342	0.000559791	0.000579789	0.000557	0.000689926	0.000698625	0.00069626
2.1.1.192	23S rRNA (adenine2503-C2)-methyltransferase	0.00031253	0.000324113	0.000315058	0.000300544	0.000297238	0.000327939	0.000314757	0.00033497	0.000315361	0.000461328	0.000502032	0.00061048	0.000474771	0.000499277	0.000473276	0.000611848	0.000620689	0.000619206
2.1.1.193	16S rRNA (uracil1498-N3)-methyltransferase	0.000417997	0.000408434	0.000420567	0.00041155	0.000420536	0.000406229	0.000417719	0.000407532	0.00041855	0.000458639	0.000467564	0.000465682	0.000470356	0.000460809	0.000459171	0.000469616	0.000465603	0.00046803
2.1.1.195	cobalt-precorrin-5B (C1)-methyltransferase	0.000244892	0.000252693	0.000243821	0.00022278	0.000219862	0.000252886	0.000247178	0.000255858	0.000245951	0.000265349	0.000289847	0.000351971	0.000273778	0.000280779	0.000274014	0.000340077	0.000355585	0.000352173
2.1.1.196	cobalt-precorrin-6B (C15)-methyltransferase [decarboxylating]	0.000116826	0.000120588	0.000116352	0.0001059	0.000104553	0.000120645	0.00011792	0.000122124	0.000117384	0.000128088	0.000140279	0.000170961	0.000132304	0.00013587	0.000132261	0.000165389	0.000172712	0.000171071
2.1.1.197	malonyl-[acyl-carrier protein] O-methyltransferase	3.49e-05	3.61e-05	3.41e-05	4.11e-05	3.95e-05	3.66e-05	3.43e-05	3.75e-05	3.4e-05	5.68e-05	5.53e-05	5.94e-05	5.37e-05	5.52e-05	5.33e-05	5.9e-05	5.99e-05	5.89e-05
2.1.1.198	16S rRNA (cytidine1402-2'-O)-methyltransferase	0.000675891	0.000669242	0.000678204	0.000671316	0.000676447	0.000667438	0.000676037	0.000663881	0.000677478	0.000611762	0.000601701	0.000560532	0.00061249	0.00060599	0.000613186	0.000566918	0.000557169	0.000560356
2.1.1.199	16S rRNA (cytosine1402-N4)-methyltransferase	0.000754664	0.000746919	0.000757309	0.000750131	0.000756059	0.000744777	0.000754922	0.000740724	0.000756436	0.000681586	0.000669436	0.000620387	0.000682783	0.000674194	0.000682616	0.000627837	0.000616397	0.000620097
2.1.1.200	tRNA (cytidine32/uridine32-2'-O)-methyltransferase	0	9.5e-08	0	0	0	0	0	9.5e-08	0	6.1e-07	4.9e-08	0	0	0	0	0	0	0
2.1.1.201	2-methoxy-6-polyprenyl-1,4-benzoquinol methylase	0.000279941	0.000278897	0.000281148	0.000272781	0.000275179	0.000278247	0.000281233	0.000279367	0.000280845	0.000292525	0.000300686	0.000312551	0.000299793	0.000295475	0.000297403	0.000308865	0.000312591	0.000312555
2.1.1.206	tRNA (cytidine56-2'-O)-methyltransferase	8.9e-08	9.2e-08	8.6e-08	1.07e-07	1.03e-07	9.4e-08	8.7e-08	9.6e-08	8.6e-08	1.69e-07	1.7e-07	1.88e-07	1.65e-07	1.69e-07	1.61e-07	1.88e-07	1.89e-07	1.87e-07
2.1.1.207	tRNA (cytidine34-2'-O)-methyltransferase	0.000402583	0.000398924	0.000403867	0.000400298	0.000403012	0.000398068	0.000402693	0.000395524	0.000403526	0.000359565	0.000352581	0.000326102	0.000359451	0.000356239	0.00036077	0.000330613	0.000323981	0.000326052
2.1.1.210	demethylspheroidene O-methyltransferase	0	6.6e-08	1.32e-07	6.8e-08	0	6.8e-08	0	2.67e-07	6.5e-08	0	0	0	1.51e-07	0	0	0	0	0
2.1.1.215	tRNA (guanine26-N2/guanine27-N2)-dimethyltransferase	1.17e-06	1.18e-06	1.11e-06	1.42e-06	1.38e-06	1.2e-06	1.21e-06	1.17e-06	1.12e-06	9.22e-07	7.33e-07	1.35e-07	1.06e-06	6.85e-07	8.82e-07	1.39e-07	5.9e-08	9.9e-08
2.1.1.216	tRNA (guanine26-N2)-dimethyltransferase	1.17e-06	1.18e-06	1.11e-06	1.42e-06	1.38e-06	1.2e-06	1.21e-06	1.17e-06	1.12e-06	9.22e-07	7.33e-07	1.35e-07	1.06e-06	6.85e-07	8.82e-07	1.39e-07	5.9e-08	9.9e-08
2.1.1.217	tRNA (adenine22-N1)-methyltransferase	0.000509988	0.000507916	0.000510877	0.000508262	0.000509887	0.000507631	0.00051076	0.000504999	0.000510853	0.000469194	0.000464089	0.000441926	0.000470422	0.000467274	0.000472249	0.000445537	0.000439757	0.000441799
2.1.1.219	tRNA (adenine57-N1/adenine58-N1)-methyltransferase	1e-09	0	0	0	0	0	0	0	0	5e-09	3e-09	0	6e-09	4e-09	0	1e-09	1e-09	1e-09
2.1.1.220	tRNA (adenine58-N1)-methyltransferase	1e-09	0	0	0	0	0	0	0	0	5e-09	3e-09	0	6e-09	4e-09	0	1e-09	1e-09	1e-09
2.1.1.222	2-polyprenyl-6-hydroxyphenol methylase	1.88e-06	1.9e-06	1.88e-06	2.12e-06	1.99e-06	1.91e-06	1.67e-06	2.29e-06	1.75e-06	4.58e-06	3.74e-06	3.38e-06	4.59e-06	4.11e-06	3.22e-06	3.86e-06	3.62e-06	3.69e-06
2.1.1.223	tRNA1Val (adenine37-N6)-methyltransferase	2.58e-05	2.23e-05	2.72e-05	2.05e-05	2.39e-05	2.07e-05	2.56e-05	2.09e-05	2.66e-05	2.36e-05	2.56e-05	2.27e-05	2.5e-05	2.36e-05	2.38e-05	2.3e-05	2.26e-05	2.26e-05
2.1.1.224	23S rRNA (adenine2503-C8)-methyltransferase	6e-09	0	5e-09	8e-09	1.8e-08	6e-09	1e-08	3e-09	0	4e-09	1.2e-08	0	0	1.7e-08	0	0	0	0
2.1.1.226	23S rRNA (cytidine1920-2'-O)-methyltransferase	0.000632921	0.000626986	0.000634887	0.000627552	0.000632203	0.00062539	0.00063313	0.000621913	0.000634386	0.000573205	0.000565453	0.000530303	0.000574507	0.000569394	0.000575578	0.000535608	0.000527348	0.000530122
2.1.1.227	16S rRNA (cytidine1409-2'-O)-methyltransferase	0.000632921	0.000626986	0.000634887	0.000627552	0.000632203	0.00062539	0.00063313	0.000621913	0.000634386	0.000573205	0.000565453	0.000530303	0.000574507	0.000569394	0.000575578	0.000535608	0.000527348	0.000530122
2.1.1.228	tRNA (guanine37-N1)-methyltransferase	0.00058016	0.000574605	0.00058194	0.000577751	0.000581799	0.000573398	0.000580197	0.000570196	0.00058128	0.000525687	0.000516098	0.000479453	0.000526126	0.000520482	0.000526898	0.000485258	0.000476406	0.000479334
2.1.1.242	16S rRNA (guanine1516-N2)-methyltransferase	2.99e-07	3.15e-07	2.91e-07	2.51e-07	2.4e-07	3.2e-07	3e-07	3.2e-07	2.97e-07	1.94e-07	2.21e-07	2.87e-07	1.55e-07	1.69e-07	1.87e-07	2.34e-07	3.08e-07	2.96e-07
2.1.1.243	2-ketoarginine methyltransferase	0	0	0	0	0	0	0	0	0	1e-09	1e-09	0	0	0	0	0	0	0
2.1.1.245	5-methyltetrahydrosarcinapterin---corrinoid/iron-sulfur protein Co-methyltransferase	0	0	0	0	0	0	0	0	0	0	0	0	0	0	0	0	0	0
2.1.1.247	[methyl-Co(III) methylamine-specific corrinoid protein]---coenzyme M methyltransferase	0	0	0	0	0	0	0	0	0	0	0	0	0	0	0	0	0	0
2.1.1.250	trimethylamine---corrinoid protein Co-methyltransferase	2e-09	3.76e-07	7.5e-07	3.87e-07	0	3.87e-07	0	1.51e-06	3.71e-07	8e-09	5e-09	0	8.68e-07	8e-09	0	2e-09	2e-09	2e-09
2.1.1.33	tRNA (guanine46-N7)-methyltransferase	0.000503248	0.000498219	0.00050509	0.000499361	0.000503296	0.000496732	0.000503343	0.000494088	0.000504543	0.000454083	0.000446404	0.000415236	0.000454515	0.000449849	0.000454897	0.000420118	0.000412677	0.000415033
2.1.1.34	tRNA (guanosine18-2'-O)-methyltransferase	6e-09	0	2e-09	2e-09	9e-09	0	4e-09	0	0	8e-09	1.9e-08	0	0	5e-09	0	0	0	0
2.1.1.35	tRNA (uracil54-C5)-methyltransferase	5.08e-06	5.15e-06	4.88e-06	6.22e-06	5.94e-06	5.26e-06	4.95e-06	5.16e-06	4.89e-06	4.61e-06	3.63e-06	2.08e-06	3.92e-06	3.98e-06	4.09e-06	2.19e-06	1.94e-06	1.96e-06
2.1.1.37	DNA (cytosine-5-)-methyltransferase	0.000397041	0.000396068	0.000401524	0.00038283	0.000387228	0.000395313	0.000394952	0.000399616	0.000400383	0.000480825	0.000502863	0.000557762	0.000482503	0.000505517	0.000481712	0.000565463	0.000563883	0.000564061
2.1.1.45	thymidylate synthase	0.000760489	0.000744848	0.000766218	0.000742843	0.000756891	0.000738796	0.000761155	0.000735114	0.000764311	0.000679499	0.000672854	0.000615002	0.000686911	0.000670731	0.000681484	0.000622027	0.000610008	0.000613849
2.1.1.5	betaine---homocysteine S-methyltransferase	1e-09	0	1e-09	1e-09	3e-09	1e-09	2e-09	1e-09	0	1e-09	2e-09	0	0	3e-09	0	0	0	0
2.1.1.61	tRNA (5-methylaminomethyl-2-thiouridylate)-methyltransferase	1.01e-07	1.63e-07	2.08e-07	1.71e-07	1.1e-07	1.65e-07	9.6e-08	3.32e-07	1.5e-07	4.47e-07	4.79e-07	5.29e-07	4.66e-07	3.35e-07	3.33e-07	4.6e-07	5.53e-07	5.44e-07
2.1.1.63	methylated-DNA---[protein]-cysteine S-methyltransferase	0.000606281	0.000622468	0.000605125	0.000575656	0.000567559	0.000624234	0.000608908	0.000628197	0.000608747	0.000628485	0.000662113	0.000760615	0.000632569	0.000657052	0.00064288	0.000746826	0.000767315	0.000761729
2.1.1.64	3-demethylubiquinol 3-O-methyltransferase	1.88e-06	1.9e-06	1.88e-06	2.12e-06	1.99e-06	1.91e-06	1.67e-06	2.29e-06	1.75e-06	4.58e-06	3.74e-06	3.38e-06	4.59e-06	4.11e-06	3.22e-06	3.86e-06	3.62e-06	3.69e-06
2.1.1.67	thiopurine S-methyltransferase	8e-08	1.12e-07	7.8e-08	9.6e-08	9.3e-08	8.4e-08	7.8e-08	1.16e-07	7.7e-08	3.55e-07	1.86e-07	1.69e-07	1.48e-07	1.52e-07	1.45e-07	1.69e-07	1.7e-07	1.68e-07
2.1.1.71	phosphatidyl-N-methylethanolamine N-methyltransferase	1.87e-07	2.36e-07	2.54e-07	2.62e-07	2.2e-07	2.41e-07	1.91e-07	3.59e-07	2.2e-07	3.46e-07	3.56e-07	5.27e-07	3.87e-07	3.2e-07	3.68e-07	4.23e-07	5.48e-07	5.38e-07
2.1.1.72	site-specific DNA-methyltransferase (adenine-specific)	0.00199694	0.00196828	0.00200036	0.00195069	0.00196896	0.00196516	0.00199544	0.00193835	0.00199981	0.00148708	0.00142369	0.00119858	0.0014844	0.00146739	0.00151395	0.00124151	0.00118607	0.00120563
2.1.1.74	methylenetetrahydrofolate---tRNA-(uracil54-C5)-methyltransferase [NAD(P)H-oxidizing]	0.00077163	0.000794784	0.000766348	0.000789121	0.000768962	0.000804766	0.000773288	0.000801879	0.000769869	0.000758018	0.000753562	0.000788274	0.000749384	0.000778126	0.0007672	0.0007913	0.000790305	0.000791687
2.1.1.77	protein-L-isoaspartate(D-aspartate) O-methyltransferase	1.86e-06	2.12e-06	2.06e-06	1.97e-06	1.81e-06	1.96e-06	1.8e-06	2.54e-06	1.92e-06	3.37e-06	2.21e-06	2.17e-06	2.8e-06	2.3e-06	1.92e-06	2.09e-06	2.28e-06	2.28e-06
2.1.1.79	cyclopropane-fatty-acyl-phospholipid synthase	0.000741579	0.000717511	0.000744145	0.000771491	0.000784634	0.000711515	0.000740514	0.000702771	0.000740355	0.000617168	0.000561403	0.000383118	0.000615171	0.000564945	0.00059489	0.000399647	0.000367214	0.000375116
2.1.1.80	protein-glutamate O-methyltransferase	0.000233768	0.00024564	0.000230849	0.000227621	0.000219568	0.000247707	0.000233397	0.000253962	0.000232557	0.000306257	0.000325862	0.000407615	0.000302116	0.00031886	0.000307686	0.000391171	0.000414835	0.000408397
2.1.1.86	tetrahydromethanopterin S-methyltransferase	1.72e-06	1.46e-06	1.78e-06	1.55e-06	1.77e-06	1.37e-06	1.73e-06	1.36e-06	1.74e-06	1.45e-06	1.44e-06	8.11e-07	1.71e-06	1.34e-06	1.43e-06	8.14e-07	7.21e-07	7.9e-07
2.1.2.1	glycine hydroxymethyltransferase	0.0009404	0.000931188	0.000943806	0.000939058	0.00094599	0.0009288	0.00094082	0.000924487	0.000942408	0.000869273	0.000854635	0.000793481	0.000872017	0.000860542	0.000868791	0.000804926	0.000788362	0.000793108
2.1.2.10	aminomethyltransferase	0.000223931	0.000237586	0.000221558	0.000205887	0.00019831	0.000239605	0.000224971	0.000246141	0.000223931	0.000300444	0.000332177	0.000433352	0.000304209	0.000323307	0.000307841	0.000417029	0.000440895	0.000434698
2.1.2.11	3-methyl-2-oxobutanoate hydroxymethyltransferase	0.000178148	0.000187725	0.000177091	0.000164426	0.000159787	0.000188614	0.000179085	0.000193714	0.000178747	0.000243399	0.000268121	0.000344683	0.000246069	0.000260546	0.000247849	0.000332867	0.00035056	0.000345762
2.1.2.13	UDP-4-amino-4-deoxy-L-arabinose formyltransferase	0	0	0	0	0	0	0	0	0	2.8e-08	3.3e-08	0	0	0	0	0	0	0
2.1.2.2	phosphoribosylglycinamide formyltransferase	0.000368664	0.000364687	0.000369963	0.000357447	0.000361595	0.000363521	0.000368312	0.000362871	0.000369538	0.000353631	0.000356847	0.000355261	0.00035743	0.00035783	0.000355852	0.000357712	0.000355317	0.000356794
2.1.2.3	phosphoribosylaminoimidazolecarboxamide formyltransferase	0.00103069	0.00102182	0.00103373	0.00100308	0.00101221	0.00102039	0.00103007	0.00101711	0.00103294	0.00097403	0.000982257	0.000975555	0.000984608	0.000988648	0.000985513	0.000983929	0.000975017	0.000979786
2.1.2.5	glutamate formimidoyltransferase	4.03e-07	3.38e-07	5.19e-07	3.45e-07	4.27e-07	1.11e-06	3.73e-07	6.43e-07	3.75e-07	1.22e-06	1.9e-06	2.41e-06	2.6e-06	4.11e-06	3.41e-06	5e-06	2.7e-06	3.7e-06
2.1.2.9	methionyl-tRNA formyltransferase	0.000752353	0.000744971	0.000754654	0.000749083	0.00075445	0.000743005	0.000752275	0.00073909	0.000753824	0.000683012	0.000670588	0.000623259	0.000683028	0.000675714	0.000683432	0.00063039	0.000619395	0.000622791
2.1.3.11	N-succinylornithine carbamoyltransferase	9.19e-07	9.89e-07	9.13e-07	7.79e-07	7.47e-07	9.96e-07	9.3e-07	1.02e-06	9.27e-07	1.25e-06	1.44e-06	1.95e-06	1.29e-06	1.4e-06	1.31e-06	1.9e-06	1.99e-06	1.96e-06
2.1.3.2	aspartate carbamoyltransferase	0.000707292	0.00070417	0.000708603	0.000706139	0.00070785	0.000703718	0.000706929	0.000699935	0.000708436	0.000640712	0.000628297	0.000592993	0.000636406	0.000636511	0.000641903	0.000599153	0.000590245	0.000593049
2.1.3.3	ornithine carbamoyltransferase	0.000628646	0.000617481	0.000636089	0.000596432	0.000611166	0.000614386	0.000630901	0.000614829	0.000634044	0.000637204	0.000663173	0.000679198	0.000659636	0.000654238	0.000654465	0.000685819	0.000681654	0.000684703
2.1.3.6	putrescine carbamoyltransferase	0.000225549	0.000224235	0.000228155	0.000208634	0.000213549	0.000221654	0.00022705	0.000225474	0.000228002	0.000279607	0.00030129	0.000341031	0.000290757	0.000289402	0.000281442	0.000335464	0.000343076	0.000341713
2.1.3.7	3-hydroxymethylcephem carbamoyltransferase	1.5e-08	0	0	0	0	0	0	0	0	7.1e-08	4.3e-08	0	1.01e-07	6.5e-08	0	1.8e-08	1.8e-08	1.8e-08
2.1.3.9	N-acetylornithine carbamoyltransferase	0	1.48e-07	4.1e-08	2.1e-08	0	2.1e-08	0	1.91e-07	2.1e-08	7.63e-07	0	0	4.7e-08	0	0	0	0	0
2.1.4.1	glycine amidinotransferase	0	3.7e-08	7.4e-08	3.8e-08	0	3.8e-08	0	1.5e-07	3.7e-08	2e-09	3e-09	0	8.5e-08	0	0	0	0	0
2.10.1.1	molybdopterin molybdotransferase	0.000438731	0.000451599	0.000434277	0.000444805	0.00043607	0.000453488	0.000440392	0.000462523	0.000435875	0.000590089	0.000618006	0.000706557	0.000597138	0.000597769	0.000586016	0.000689157	0.000712901	0.000704561
2.2.1.1	transketolase	0.00196078	0.00200849	0.0019658	0.00185421	0.00184254	0.00201292	0.00197282	0.0020442	0.00197286	0.00241737	0.0026046	0.00308011	0.00246674	0.00254096	0.00247446	0.00303616	0.00312201	0.00309967
2.2.1.10	2-amino-3,7-dideoxy-D-threo-hept-6-ulosonate synthase	3.24e-06	3.28e-06	3.1e-06	3.93e-06	3.75e-06	3.35e-06	3.15e-06	3.31e-06	3.11e-06	3.41e-06	2.91e-06	2.25e-06	3.06e-06	3.11e-06	3.13e-06	2.31e-06	2.19e-06	2.18e-06
2.2.1.2	transaldolase	0.000378837	0.000392517	0.00037442	0.000366508	0.000357152	0.000397623	0.000379289	0.000400746	0.000376942	0.000436846	0.000463533	0.000551112	0.000441933	0.000462786	0.000449021	0.000541865	0.000557573	0.000554267
2.2.1.6	acetolactate synthase	0.00144743	0.00145229	0.00144717	0.00141006	0.00141329	0.0014535	0.0014481	0.00146666	0.00144696	0.00167403	0.00174626	0.00191892	0.00170798	0.001725	0.00169074	0.00190157	0.00193175	0.0019276
2.2.1.7	1-deoxy-D-xylulose-5-phosphate synthase	0.000904006	0.000929878	0.000896593	0.000895955	0.000874928	0.000939454	0.000909043	0.00093426	0.000902306	0.000795575	0.000796609	0.00082947	0.000798785	0.000813061	0.000816355	0.000821826	0.000827862	0.00082814
2.2.1.9	2-succinyl-5-enolpyruvyl-6-hydroxy-3-cyclohexene-1-carboxylic-acid synthase	0.000441736	0.000441956	0.000449515	0.000384765	0.000396236	0.000437747	0.000445302	0.00044778	0.00044923	0.000581823	0.00065222	0.000792763	0.000610665	0.000628044	0.000604206	0.000779298	0.000802515	0.00079726
2.3.1.1	amino-acid N-acetyltransferase	0.000360143	0.000355833	0.000362422	0.000326614	0.000334734	0.000352833	0.000360319	0.000358281	0.000361963	0.000423371	0.000459321	0.000530347	0.000439147	0.000443113	0.000434654	0.000518137	0.000535562	0.000532742
2.3.1.102	N6-hydroxylysine N-acetyltransferase	0	0	0	0	0	0	0	0	0	1e-08	1.1e-08	0	0	0	0	0	0	0
2.3.1.109	arginine N-succinyltransferase	7.98e-07	6.79e-07	6.48e-07	5.55e-07	5.12e-07	6.88e-07	6.36e-07	6.93e-07	6.47e-07	9.27e-07	6.04e-07	7e-09	1.2e-06	8.06e-07	9.9e-08	2.02e-07	2.03e-07	2.08e-07
2.3.1.111	mycocerosate synthase	7.8e-08	8e-08	7.6e-08	1.23e-07	1.17e-07	8.1e-08	7.6e-08	8.5e-08	7.5e-08	1.63e-07	1.46e-07	1.26e-07	1.39e-07	1.3e-07	1.48e-07	1.25e-07	1.3e-07	1.23e-07
2.3.1.117	2,3,4,5-tetrahydropyridine-2,6-dicarboxylate N-succinyltransferase	5.73e-05	4.81e-05	6.07e-05	4.76e-05	5.58e-05	4.56e-05	5.64e-05	4.49e-05	5.9e-05	4.02e-05	4e-05	1.99e-05	4.41e-05	4.01e-05	4.21e-05	2.79e-05	2e-05	2.26e-05
2.3.1.118	N-hydroxyarylamine O-acetyltransferase	7.69e-05	7.91e-05	7.44e-05	9.32e-05	8.95e-05	8.08e-05	7.5e-05	8.28e-05	7.41e-05	0.000137401	0.000136236	0.000147338	0.000132666	0.000136159	0.000130881	0.000147247	0.000148529	0.000146285
2.3.1.12	dihydrolipoyllysine-residue acetyltransferase	0.000947649	0.000933674	0.000954004	0.000943312	0.000957624	0.000929274	0.000946329	0.000935068	0.000949991	0.00106838	0.00108522	0.00110163	0.00107996	0.00107097	0.00106296	0.00110592	0.00110474	0.00110519
2.3.1.129	acyl-[acyl-carrier-protein]---UDP-N-acetylglucosamine O-acyltransferase	2.11e-06	2.23e-06	2.26e-06	2.44e-06	2.36e-06	2.12e-06	2.07e-06	2.49e-06	2.15e-06	3.21e-06	2.49e-06	2.09e-06	2.76e-06	2.46e-06	2.42e-06	2.15e-06	2.05e-06	2.05e-06
2.3.1.15	glycerol-3-phosphate 1-O-acyltransferase	0.00130041	0.00129044	0.00130425	0.00129648	0.0013037	0.00128762	0.00130075	0.00128107	0.00130316	0.00117946	0.00115695	0.00107834	0.00117717	0.00116668	0.0011803	0.00109036	0.00107212	0.00107752
2.3.1.157	glucosamine-1-phosphate N-acetyltransferase	0.0011042	0.00109294	0.00110819	0.00109656	0.00110528	0.00109019	0.00110432	0.00108416	0.00110687	0.000998737	0.000982212	0.000914368	0.00100029	0.000990408	0.00100176	0.00092586	0.000909015	0.000914666
2.3.1.16	acetyl-CoA C-acyltransferase	6.12e-05	6.24e-05	5.99e-05	6.88e-05	6.71e-05	6.3e-05	6.03e-05	6.48e-05	5.97e-05	9.81e-05	9.84e-05	0.000109419	9.53e-05	9.63e-05	9.38e-05	0.000106408	0.000110951	0.000109248
2.3.1.164	isopenicillin-N N-acyltransferase	3e-09	0	0	0	0	0	0	0	0	1.6e-08	9e-09	0	2.2e-08	1.4e-08	0	4e-09	4e-09	4e-09
2.3.1.165	6-methylsalicylic-acid synthase	2.23e-07	2.3e-07	2.16e-07	2.68e-07	2.58e-07	2.34e-07	2.17e-07	2.43e-07	2.15e-07	4.26e-07	4.28e-07	4.69e-07	4.12e-07	4.23e-07	4.02e-07	4.68e-07	4.73e-07	4.65e-07
2.3.1.168	dihydrolipoyllysine-residue (2-methylpropanoyl)transferase	0.000354429	0.000365436	0.000353186	0.00034244	0.000336818	0.000365825	0.000355033	0.000372422	0.000355094	0.000445557	0.000473874	0.000563459	0.000446234	0.000463319	0.000446443	0.000548323	0.000570225	0.000563204
2.3.1.174	3-oxoadipyl-CoA thiolase	4e-08	5.3e-08	5e-09	3e-09	0	3e-09	0	6.2e-08	3e-09	5.34e-07	1.63e-07	0	2.79e-07	1.76e-07	0	4.8e-08	4.7e-08	4.9e-08
2.3.1.178	diaminobutyrate acetyltransferase	6.67e-07	5.65e-07	6.47e-07	6.16e-07	6.68e-07	5.47e-07	6.06e-07	5.53e-07	6.34e-07	7.21e-07	6.18e-07	4.89e-07	6.76e-07	6.38e-07	5.27e-07	4.61e-07	5.33e-07	5.33e-07
2.3.1.179	beta-ketoacyl-[acyl-carrier-protein] synthase II	0.000937303	0.000922851	0.000943829	0.000929619	0.000944083	0.000917452	0.000937604	0.000919262	0.000940753	0.000981396	0.000989016	0.000969723	0.000993032	0.000978398	0.000976257	0.000977323	0.000969055	0.000971303
2.3.1.18	galactoside O-acetyltransferase	7.61e-05	7.4e-05	7.46e-05	8.68e-05	8.65e-05	7.45e-05	7.55e-05	7.36e-05	7.42e-05	7.67e-05	6.84e-05	4.75e-05	7.57e-05	6.77e-05	7.26e-05	4.87e-05	4.57e-05	4.62e-05
2.3.1.180	beta-ketoacyl-[acyl-carrier-protein] synthase III	0.000827693	0.00080299	0.000831792	0.000820669	0.000839751	0.000795909	0.000823379	0.000796745	0.000827436	0.000850038	0.000847417	0.000801657	0.000856213	0.000836074	0.000840722	0.000808922	0.000799318	0.000801396
2.3.1.181	lipoyl(octanoyl) transferase	1.06e-07	1.57e-07	1.43e-07	7.4e-08	0	7.4e-08	0	3.65e-07	7.1e-08	1.06e-06	3.45e-07	0	8.94e-07	4.72e-07	0	1.28e-07	1.27e-07	1.32e-07
2.3.1.182	(R)-citramalate synthase	9.2e-08	9.3e-08	9.5e-08	1.08e-07	1.05e-07	1.33e-07	8.8e-08	1.13e-07	8.7e-08	2.02e-07	2.32e-07	2.73e-07	2.66e-07	3.34e-07	2.98e-07	3.73e-07	2.76e-07	3.16e-07
2.3.1.183	phosphinothricin acetyltransferase	0.000274396	0.000273209	0.000272397	0.000274983	0.000274659	0.000274088	0.000274029	0.00027281	0.000272568	0.000255782	0.000252807	0.000244622	0.000256685	0.000251599	0.000258022	0.000243012	0.000243717	0.000244498
2.3.1.184	acyl-homoserine-lactone synthase	0	2e-09	4e-09	2e-09	0	2e-09	0	8e-09	2e-09	1e-08	1.1e-08	0	5e-09	0	0	0	0	0
2.3.1.187	acetyl-S-ACP:malonate ACP transferase	5.78e-05	5.76e-05	5.94e-05	6.23e-05	6.26e-05	5.66e-05	5.74e-05	5.73e-05	5.91e-05	6.5e-05	6.09e-05	5.65e-05	5.89e-05	6.19e-05	6.02e-05	5.7e-05	5.67e-05	5.6e-05
2.3.1.189	mycothiol synthase	3e-09	0	0	0	0	0	0	1e-09	0	1.6e-08	8e-09	0	1.8e-08	1.3e-08	0	7e-09	6e-09	6e-09
2.3.1.19	phosphate butyryltransferase	0.000211934	0.000221653	0.000210123	0.0002031	0.000197588	0.000222953	0.000212835	0.000227576	0.000211836	0.000277401	0.000299695	0.000370048	0.000279513	0.000292194	0.000281195	0.000358272	0.000374853	0.000370127
2.3.1.191	UDP-3-O-(3-hydroxymyristoyl)glucosamine N-acyltransferase	6.29e-06	6.58e-06	6.3e-06	7.21e-06	6.88e-06	6.55e-06	6.15e-06	7.02e-06	6.19e-06	8.21e-06	6.93e-06	6.8e-06	7.18e-06	6.95e-06	6.95e-06	6.53e-06	6.86e-06	6.78e-06
2.3.1.193	tRNAMet cytidine acetyltransferase	2.84e-06	2.74e-06	2.77e-06	3.1e-06	3.08e-06	2.75e-06	2.79e-06	2.67e-06	2.77e-06	1.74e-06	1.29e-06	2.26e-07	1.57e-06	1.4e-06	1.57e-06	2.97e-07	1.26e-07	1.67e-07
2.3.1.20	diacylglycerol O-acyltransferase	2.94e-07	2.97e-07	2.75e-07	2.37e-07	2.26e-07	3.02e-07	2.83e-07	3.02e-07	2.8e-07	2.09e-07	2.01e-07	2.7e-07	2.25e-07	2.08e-07	1.76e-07	2.27e-07	2.99e-07	2.95e-07
2.3.1.28	chloramphenicol O-acetyltransferase	0.000100968	0.000100582	0.0001002	0.000113684	0.000112951	0.000100549	0.000100101	0.000102471	9.96e-05	0.000151452	0.000150277	0.00015222	0.000150357	0.000148429	0.000144385	0.000151769	0.000152179	0.000150973
2.3.1.29	glycine C-acetyltransferase	0.000101354	9.75e-05	0.000103114	0.000104695	0.00010817	9.61e-05	9.96e-05	9.86e-05	0.000101698	0.000152826	0.00015568	0.000165699	0.000151701	0.000154759	0.000147378	0.000165387	0.000166865	0.000166306
2.3.1.30	serine O-acetyltransferase	0.000264414	0.000261952	0.000267349	0.000245978	0.000251236	0.000260992	0.000265614	0.000262863	0.000266769	0.000290218	0.000309614	0.000338545	0.000302462	0.000303916	0.000299273	0.000340221	0.000341971	0.000342403
2.3.1.31	homoserine O-acetyltransferase	0.000206456	0.000219726	0.000203665	0.000189318	0.000181876	0.000221576	0.000207304	0.000227091	0.000206231	0.0002804	0.000309384	0.000403515	0.000282923	0.000302353	0.000285892	0.00039043	0.00041024	0.000404493
2.3.1.35	glutamate N-acetyltransferase	0.000346267	0.000341577	0.00034902	0.000309701	0.000318507	0.000338308	0.000346808	0.000343397	0.000348603	0.000398311	0.000434524	0.000503919	0.000415007	0.000418352	0.000411019	0.000491576	0.000508959	0.000506545
2.3.1.37	5-aminolevulinate synthase	2.21e-07	2.41e-07	4.82e-07	2.49e-07	4e-09	2.48e-07	2e-09	9.52e-07	2.38e-07	1.06e-06	6.43e-07	0	2.05e-06	9.71e-07	0	2.63e-07	2.61e-07	2.72e-07
2.3.1.39	[acyl-carrier-protein] S-malonyltransferase	0.000630232	0.000621942	0.000633007	0.000616188	0.000624165	0.00061978	0.000629321	0.00061922	0.000631758	0.000619539	0.000624925	0.000619441	0.000624576	0.000623354	0.000622804	0.000623702	0.000619839	0.000621764
2.3.1.40	acyl-[acyl-carrier-protein]---phospholipid O-acyltransferase	1.73e-07	1.31e-07	1.4e-07	1.55e-07	1.17e-07	1.14e-07	7.6e-08	2.01e-07	1.06e-07	7.64e-07	4.53e-07	1.26e-07	8.64e-07	5.51e-07	1.48e-07	2.4e-07	2.44e-07	2.41e-07
2.3.1.41	beta-ketoacyl-[acyl-carrier-protein] synthase I	8.38e-07	1.14e-06	1.03e-06	1.03e-06	8.5e-07	1.01e-06	7.36e-07	1.62e-06	8.69e-07	3.22e-06	1.8e-06	1.61e-06	2.38e-06	2.06e-06	1.51e-06	1.91e-06	1.69e-06	1.77e-06
2.3.1.46	homoserine O-succinyltransferase	0.000355382	0.000347455	0.000352637	0.000357183	0.000358886	0.000347975	0.000353347	0.000340191	0.00035257	0.000217971	0.000191134	0.000116307	0.000212604	0.000202322	0.000220353	0.000123567	0.000111199	0.000115754
2.3.1.47	8-amino-7-oxononanoate synthase	4.97e-05	5.13e-05	4.81e-05	5.84e-05	5.61e-05	5.2e-05	4.86e-05	5.35e-05	4.8e-05	8.29e-05	8.11e-05	8.92e-05	7.9e-05	8.06e-05	7.79e-05	8.72e-05	9.03e-05	8.88e-05
2.3.1.48	histone acetyltransferase	0	1e-09	0	0	0	0	0	2e-09	0	9e-09	5e-09	5e-09	0	1.7e-08	0	5.5e-08	3.2e-08	4.2e-08
2.3.1.51	1-acylglycerol-3-phosphate O-acyltransferase	0.000510316	0.000504956	0.000512219	0.000513924	0.000517552	0.000503962	0.000509832	0.000502119	0.000511072	0.000486636	0.0004774	0.000444782	0.000486238	0.000481566	0.000484638	0.000452166	0.000442734	0.000445085
2.3.1.54	formate C-acetyltransferase	0.00144093	0.00148442	0.00143466	0.0014432	0.00141765	0.00150438	0.0014479	0.00151846	0.00143848	0.00184698	0.00194478	0.00222879	0.00188646	0.0019432	0.00188328	0.00222941	0.00225149	0.00225136
2.3.1.57	diamine N-acetyltransferase	0.000304671	0.000312534	0.000305585	0.000282259	0.000280727	0.000312929	0.000306139	0.00031841	0.000306834	0.000385917	0.000421254	0.00051107	0.000394928	0.000412903	0.000396941	0.000502131	0.000517501	0.000513139
2.3.1.60	gentamicin 3-N-acetyltransferase	1.7e-08	0	0	0	0	0	0	8e-09	0	8.3e-08	5.1e-08	0	1.15e-07	7.4e-08	0	2e-08	2e-08	2.1e-08
2.3.1.61	dihydrolipoyllysine-residue succinyltransferase	7.39e-05	7.58e-05	7.27e-05	8.08e-05	7.84e-05	7.65e-05	7.27e-05	7.9e-05	7.24e-05	0.000111245	0.000111121	0.00012511	0.000107544	0.000109933	0.000106195	0.000122107	0.000127184	0.000125247
2.3.1.7	carnitine O-acetyltransferase	1e-09	0	4e-09	0	1e-09	2.2e-08	0	9e-09	0	1.7e-08	3.5e-08	4.9e-08	5.5e-08	9.2e-08	8e-08	1.02e-07	4.7e-08	7.1e-08
2.3.1.79	maltose O-acetyltransferase	0.000709335	0.000702752	0.000707102	0.000723995	0.00072604	0.000702315	0.000712171	0.000696104	0.000706931	0.000615732	0.000589904	0.000505183	0.00062412	0.000588407	0.000612606	0.000504751	0.000495681	0.000500699
2.3.1.8	phosphate acetyltransferase	0.00076654	0.000759063	0.000769473	0.00076196	0.000767877	0.000756992	0.000767003	0.000753055	0.000768608	0.000696279	0.000686124	0.000639626	0.00069778	0.000690274	0.000698781	0.000647041	0.000635638	0.000639111
2.3.1.81	aminoglycoside 3-N-acetyltransferase	0.000287853	0.000303612	0.000284527	0.000279011	0.000267308	0.00030686	0.00028963	0.0003066	0.000288113	0.000253501	0.000261014	0.000305162	0.000247266	0.000265997	0.000261849	0.000295736	0.000307578	0.000303648
2.3.1.82	aminoglycoside 6'-N-acetyltransferase	1.93e-05	2e-05	1.87e-05	2.3e-05	2.2e-05	2.03e-05	1.89e-05	2.08e-05	1.87e-05	3.21e-05	3.19e-05	3.46e-05	3.09e-05	3.17e-05	3.07e-05	3.43e-05	3.49e-05	3.42e-05
2.3.1.89	tetrahydrodipicolinate N-acetyltransferase	0.000398946	0.00040462	0.000395703	0.000402643	0.000396952	0.00040545	0.000399693	0.000404649	0.000397463	0.000371394	0.000366324	0.000366355	0.000366727	0.000364991	0.000369222	0.000358161	0.000364855	0.000362985
2.3.1.9	acetyl-CoA C-acetyltransferase	0.000943122	0.000950344	0.00093932	0.000961915	0.000951998	0.000957675	0.000940593	0.000955533	0.000939452	0.000947405	0.000934496	0.000927287	0.00094612	0.000955248	0.000944823	0.000937798	0.000928677	0.000930836
2.3.1.94	6-deoxyerythronolide-B synthase	1.11e-07	1.15e-07	1.08e-07	1.34e-07	1.29e-07	1.17e-07	1.09e-07	1.21e-07	1.07e-07	2.16e-07	2.15e-07	2.35e-07	2.06e-07	2.11e-07	2.01e-07	2.34e-07	2.36e-07	2.33e-07
2.3.2.10	UDP-N-acetylmuramoylpentapeptide-lysine N6-alanyltransferase	6.99e-05	6.89e-05	7.35e-05	7.54e-05	7.81e-05	7.24e-05	7.12e-05	7.18e-05	7.17e-05	0.000127746	0.000136573	0.000143067	0.00014038	0.000145378	0.00013698	0.000161587	0.000145261	0.000151164
2.3.2.13	protein-glutamine gamma-glutamyltransferase	3.36e-05	3.47e-05	3.26e-05	3.93e-05	3.77e-05	3.54e-05	3.3e-05	3.62e-05	3.26e-05	5.5e-05	5.49e-05	6.15e-05	5.28e-05	5.44e-05	5.3e-05	5.99e-05	6.22e-05	6.11e-05
2.3.2.16	lipid II:glycine glycyltransferase	1.14e-05	1.04e-05	1.2e-05	1.14e-05	1.22e-05	9.9e-06	1.11e-05	9.76e-06	1.18e-05	6.79e-06	5.26e-06	8.47e-07	5.32e-06	5.81e-06	5.77e-06	1.67e-06	7.23e-07	6.53e-07
2.3.2.17	N-acetylmuramoyl-L-alanyl-D-glutamyl-L-lysyl-(N6-glycyl)-D-alanyl-D-alanine-diphosphoundecaprenyl-N-acetylglucosamine:glycine glycyltransferase	7.04e-07	7.41e-07	7.03e-07	8.58e-07	8.38e-07	7.64e-07	7.06e-07	7.83e-07	6.93e-07	1.39e-06	1.43e-06	1.55e-06	1.37e-06	1.45e-06	1.36e-06	1.59e-06	1.56e-06	1.56e-06
2.3.2.18	N-acetylmuramoyl-L-alanyl-D-glutamyl-L-lysyl-(N6-triglycine)-D-alanyl-D-alanine-diphosphoundecaprenyl-N-acetylglucosamine:glycine glycyltransferase	1.5e-08	0	5e-09	5e-09	2.1e-08	0	1e-08	0	0	0	2.2e-08	0	0	1.1e-08	0	0	0	0
2.3.2.2	gamma-glutamyltransferase	0.000103095	0.000109277	0.000101946	0.000106849	0.000101798	0.000110626	0.000103387	0.000113398	0.000102495	0.000104694	0.000102708	0.000125581	9.49e-05	9.7e-05	0.000104689	0.000112278	0.000130979	0.000126833
2.3.2.3	lysyltransferase	0.00143655	0.0014145	0.00144646	0.00144386	0.00146818	0.00139795	0.00143823	0.00141436	0.00144114	0.00172219	0.00175186	0.00177687	0.00174301	0.00169823	0.00168006	0.00175953	0.00177451	0.00176798
2.3.2.5	glutaminyl-peptide cyclotransferase	2.2e-08	4.5e-08	6.5e-08	5e-09	1.8e-08	2.93e-07	6e-09	1.64e-07	1e-08	4.63e-07	4.72e-07	6.39e-07	7.62e-07	1.26e-06	1.03e-06	1.45e-06	6.86e-07	1.02e-06
2.3.2.6	lysine/arginine leucyltransferase	1.09e-07	1.66e-07	1.41e-07	7.2e-08	0	7.3e-08	0	3.7e-07	7e-08	1.13e-06	3.56e-07	0	9.09e-07	4.83e-07	0	1.31e-07	1.3e-07	1.35e-07
2.3.2.8	arginyltransferase	1.37e-07	1.86e-07	1.77e-07	9.1e-08	0	9.1e-08	0	4.45e-07	8.8e-08	1.29e-06	4.41e-07	0	1.15e-06	6.1e-07	0	1.68e-07	1.65e-07	1.73e-07
2.3.3.1	citrate (Si)-synthase	0.00027796	0.000293129	0.000274409	0.00026695	0.000257393	0.000298547	0.000277693	0.000304836	0.000276387	0.000383805	0.000417198	0.000535261	0.000385917	0.000414571	0.000396401	0.000520981	0.000545329	0.000540489
2.3.3.10	hydroxymethylglutaryl-CoA synthase	0.000848387	0.000839761	0.00085229	0.000835609	0.000843125	0.000837269	0.000849796	0.000830728	0.000851789	0.000733192	0.000721157	0.000660247	0.00073725	0.000728881	0.000739663	0.000671714	0.000654647	0.000660277
2.3.3.13	2-isopropylmalate synthase	0.00033666	0.000342512	0.00033959	0.000288585	0.000291444	0.000342644	0.000337636	0.000350145	0.000340391	0.000420785	0.000474755	0.000604591	0.000437413	0.000465508	0.000443594	0.000595345	0.00061671	0.00061335
2.3.3.14	homocitrate synthase	0	3.4e-08	6.6e-08	3.4e-08	0	3.4e-08	0	1.34e-07	3.3e-08	1.1e-08	9e-09	0	7.5e-08	1e-09	0	4e-09	2e-09	3e-09
2.3.3.15	sulfoacetaldehyde acetyltransferase	0	2.13e-07	4.25e-07	2.19e-07	0	2.19e-07	0	9.02e-07	2.1e-07	0	0	0	4.84e-07	0	0	0	0	0
2.3.3.5	2-methylcitrate synthase	6.66e-07	7.75e-07	6.5e-07	5.6e-07	5.24e-07	6.96e-07	6.49e-07	7.98e-07	6.55e-07	7.22e-07	1.49e-07	7e-09	1.95e-07	1.66e-07	1.01e-07	2.8e-08	3e-08	2.9e-08
2.3.3.9	malate synthase	6.8e-05	7.02e-05	6.62e-05	7.93e-05	7.6e-05	7.14e-05	6.65e-05	7.39e-05	6.59e-05	0.000111697	0.000110239	0.00012181	0.000107869	0.000109366	0.000105427	0.000118799	0.000123723	0.000121544
2.4.1.1	glycogen phosphorylase	0.000636998	0.000637395	0.000625508	0.000688536	0.000674087	0.000654847	0.000629847	0.000636063	0.000625116	0.000472035	0.00041127	0.000288083	0.000456465	0.000470949	0.000485544	0.000332554	0.000282193	0.000299209
2.4.1.10	levansucrase	0.000160975	0.000160317	0.0001617	0.000181842	0.000180238	0.000159863	0.000162391	0.000157054	0.000161251	0.000113019	8.87e-05	3.42e-05	0.000105621	9.4e-05	0.000106991	3.4e-05	2.91e-05	3.09e-05
2.4.1.11	glycogen(starch) synthase	2.06e-06	2.18e-06	2.04e-06	2e-06	1.9e-06	2.21e-06	2.08e-06	2.2e-06	2.06e-06	1.22e-06	1.21e-06	1.46e-06	1.12e-06	1.27e-06	1.34e-06	1.28e-06	1.51e-06	1.47e-06
2.4.1.117	dolichyl-phosphate beta-glucosyltransferase	0	0	0	0	0	0	0	0	0	0	0	0	0	0	0	0	0	0
2.4.1.12	cellulose synthase (UDP-forming)	3.68e-05	3.03e-05	3.94e-05	2.82e-05	3.44e-05	2.74e-05	3.62e-05	2.81e-05	3.82e-05	3.31e-05	3.52e-05	2.87e-05	3.54e-05	3.15e-05	3.25e-05	2.89e-05	2.87e-05	2.92e-05
2.4.1.129	peptidoglycan glycosyltransferase	0.00172348	0.00171465	0.00172537	0.00173552	0.00174034	0.00171292	0.00172175	0.00170832	0.00172382	0.00168444	0.00166301	0.00159375	0.00168008	0.0016744	0.00167612	0.00161309	0.00158772	0.00159188
2.4.1.13	sucrose synthase	0	0	1e-09	0	0	0	0	1e-09	0	0	0	0	1e-09	0	0	0	0	0
2.4.1.14	sucrose-phosphate synthase	7.5e-08	7.7e-08	7.7e-08	6.3e-08	6.1e-08	1e-07	7.3e-08	8.6e-08	7.4e-08	6.1e-08	7.7e-08	9.2e-08	1.11e-07	1.57e-07	1.15e-07	1.51e-07	8.8e-08	1.15e-07
2.4.1.15	alpha,alpha-trehalose-phosphate synthase (UDP-forming)	3.66e-06	3.49e-06	3.72e-06	3.8e-06	3.85e-06	3.31e-06	3.51e-06	3.68e-06	3.58e-06	4.81e-06	3.53e-06	1.8e-06	4.85e-06	3.6e-06	3.07e-06	2.1e-06	1.88e-06	1.95e-06
2.4.1.173	sterol 3beta-glucosyltransferase	6.81e-07	7.26e-07	6.74e-07	6.88e-07	6.53e-07	7.3e-07	6.88e-07	7.26e-07	6.82e-07	3.83e-07	3.01e-07	2.9e-07	2.86e-07	3.21e-07	3.64e-07	2.54e-07	3.02e-07	2.86e-07
2.4.1.175	glucuronosyl-N-acetylgalactosaminyl-proteoglycan 4-beta-N-acetylgalactosaminyltransferase	0	0	0	0	0	0	0	0	0	0	0	0	0	0	0	0	0	0
2.4.1.18	1,4-alpha-glucan branching enzyme	0.000515192	0.000517579	0.000505136	0.000560869	0.000547651	0.000528092	0.000509882	0.000516491	0.00050556	0.000395394	0.000342553	0.000246415	0.000372922	0.000375174	0.000394436	0.00026699	0.000241166	0.000248682
2.4.1.182	lipid-A-disaccharide synthase	4.55e-07	7.39e-07	6.69e-07	6.57e-07	5.18e-07	5.98e-07	4.42e-07	1.12e-06	5.5e-07	1.99e-06	1.11e-06	1.28e-06	1.25e-06	1e-06	9.72e-07	1.2e-06	1.3e-06	1.28e-06
2.4.1.187	N-acetylglucosaminyldiphosphoundecaprenol N-acetyl-beta-D-mannosaminyltransferase	0.000416351	0.000426692	0.000412704	0.000416813	0.000407824	0.000428456	0.000417128	0.000428289	0.000415336	0.000385005	0.000383957	0.000404561	0.000375877	0.00038335	0.000387203	0.000393204	0.000405722	0.000401555
2.4.1.19	cyclomaltodextrin glucanotransferase	3e-09	5.7e-08	7e-09	0	2e-09	3.5e-08	1e-09	7e-08	1e-09	3.7e-07	6.2e-08	7.9e-08	9.2e-08	1.58e-07	1.25e-07	1.91e-07	9.2e-08	1.35e-07
2.4.1.21	starch synthase (glycosyl-transferring)	0.000426241	0.000428959	0.000419453	0.000466381	0.000455815	0.000436944	0.000422176	0.000428908	0.000419477	0.00036171	0.000322266	0.000252767	0.000344396	0.000349853	0.00035754	0.000270049	0.00024852	0.000254149
2.4.1.211	1,3-beta-galactosyl-N-acetylhexosamine phosphorylase	9.92e-06	1.02e-05	9.64e-06	1.31e-05	1.26e-05	1.04e-05	9.68e-06	1.08e-05	9.57e-06	1.94e-05	1.88e-05	1.94e-05	1.82e-05	1.81e-05	1.82e-05	1.93e-05	1.97e-05	1.92e-05
2.4.1.212	hyaluronan synthase	1.18e-05	1.22e-05	1.17e-05	1.34e-05	1.3e-05	1.39e-05	1.15e-05	1.33e-05	1.14e-05	2.13e-05	2.29e-05	2.64e-05	2.31e-05	2.65e-05	2.48e-05	3.07e-05	2.7e-05	2.84e-05
2.4.1.213	glucosylglycerol-phosphate synthase	0	1.9e-08	2.4e-08	1.2e-08	0	1.2e-08	0	5.5e-08	1.2e-08	5e-08	6e-09	0	2.7e-08	0	0	0	0	0
2.4.1.216	trehalose 6-phosphate phosphorylase	5.05e-06	4.07e-06	5.84e-06	3.89e-06	4.95e-06	6e-06	4.9e-06	4.66e-06	5.26e-06	7.5e-06	9.84e-06	1.07e-05	1.17e-05	1.53e-05	1.42e-05	1.65e-05	1.05e-05	1.31e-05
2.4.1.226	N-acetylgalactosaminyl-proteoglycan 3-beta-glucuronosyltransferase	0	0	0	0	0	0	0	0	0	0	0	0	0	0	0	0	0	0
2.4.1.227	undecaprenyldiphospho-muramoylpentapeptide beta-N-acetylglucosaminyltransferase	0.000903545	0.000897509	0.000904626	0.000908455	0.000911726	0.000896271	0.000902852	0.000892757	0.000903823	0.000854526	0.000839905	0.000792658	0.000852569	0.000846356	0.000851486	0.000800618	0.000788511	0.000791147
2.4.1.230	kojibiose phosphorylase	4.14e-05	4.14e-05	4.12e-05	4.78e-05	4.74e-05	4.15e-05	4.18e-05	4.18e-05	4.1e-05	5.28e-05	5.03e-05	4.44e-05	5.31e-05	4.89e-05	5.04e-05	4.39e-05	4.38e-05	4.38e-05
2.4.1.245	alpha,alpha-trehalose synthase	1.3e-06	1.35e-06	1.26e-06	1.1e-06	1.04e-06	1.37e-06	1.29e-06	1.32e-06	1.29e-06	1.47e-07	9.4e-08	1.4e-08	1.37e-07	1.97e-07	2e-07	1.9e-08	2.4e-08	1.9e-08
2.4.1.25	4-alpha-glucanotransferase	7.85e-05	7.66e-05	7.93e-05	8.23e-05	8.27e-05	8.38e-05	7.71e-05	7.77e-05	7.78e-05	5.35e-05	4.89e-05	3.12e-05	5.97e-05	7.46e-05	7.08e-05	5.92e-05	3.3e-05	4.32e-05
2.4.1.250	D-inositol-3-phosphate glycosyltransferase	2.61e-06	2.49e-06	2.61e-06	2.65e-06	2.72e-06	2.46e-06	2.63e-06	2.42e-06	2.59e-06	1.7e-06	1.47e-06	6.06e-07	1.82e-06	1.42e-06	1.61e-06	6.12e-07	5.37e-07	5.81e-07
2.4.1.251	GlcA-beta-(1->2)-D-Man-alpha-(1->3)-D-Glc-beta-(1->4)-D-Glc-alpha-1-diphospho-ditrans,octacis-undecaprenol 4-beta-mannosyltransferase	0	5.1e-08	0	0	0	0	0	5.2e-08	0	3.08e-07	0	0	0	0	0	0	0	0
2.4.1.252	GDP-mannose:cellobiosyl-diphosphopolyprenol alpha-mannosyltransferase	4e-09	1.14e-07	0	0	0	0	0	1.15e-07	0	7.08e-07	1.5e-08	0	3e-08	1.9e-08	0	5e-09	5e-09	5e-09
2.4.1.264	D-Man-alpha-(1->3)-D-Glc-beta-(1->4)-D-Glc-alpha-1-diphosphoundecaprenol 2-beta-glucuronosyltransferase	6e-09	1.13e-07	0	0	0	0	0	1.13e-07	0	7.1e-07	2.1e-08	0	4.5e-08	2.9e-08	0	8e-09	8e-09	8e-09
2.4.1.276	zeaxanthin glucosyltransferase	1.67e-07	1.7e-07	1.59e-07	1.72e-07	1.66e-07	1.73e-07	1.62e-07	1.73e-07	1.6e-07	2.15e-07	2.19e-07	2.36e-07	2.14e-07	2.32e-07	2.02e-07	2.4e-07	2.33e-07	2.33e-07
2.4.1.281	4-O-beta-D-mannosyl-D-glucose phosphorylase	1e-09	0	0	0	1e-09	0	1e-09	0	0	1.2e-08	1.6e-08	0	0	1e-09	0	0	0	0
2.4.1.4	amylosucrase	0	9e-08	2e-09	1e-09	0	1e-09	0	9.3e-08	1e-09	5.35e-07	0	0	3e-09	0	0	0	0	0
2.4.1.5	dextransucrase	0.000354252	0.000224327	0.000404533	0.000173175	0.000299147	0.000169641	0.000352385	0.000171017	0.000384646	0.000180511	0.000233007	3.82e-05	0.000257509	0.000163736	0.00019602	6.67e-05	2.49e-05	3.77e-05
2.4.1.52	poly(glycerol-phosphate) alpha-glucosyltransferase	0.000813005	0.000769492	0.000802225	0.000875709	0.000891515	0.000765756	0.000810036	0.000744097	0.00079744	0.000538055	0.000431404	8.74e-05	0.000549937	0.000435837	0.000507784	0.000112024	5.35e-05	7.21e-05
2.4.1.56	lipopolysaccharide N-acetylglucosaminyltransferase	1e-09	0	0	0	0	0	0	0	0	4e-09	3e-09	0	6e-09	4e-09	0	1e-09	1e-09	1e-09
2.4.1.58	lipopolysaccharide glucosyltransferase I	2.84e-06	2.66e-06	3.01e-06	2.81e-06	3.05e-06	2.52e-06	2.88e-06	2.63e-06	2.96e-06	4.65e-06	4.87e-06	4.85e-06	4.8e-06	4.55e-06	4.4e-06	4.92e-06	4.86e-06	4.83e-06
2.4.1.64	alpha,alpha-trehalose phosphorylase	5.89e-06	5.49e-06	5.82e-06	6.32e-06	6.53e-06	5.43e-06	5.94e-06	5.3e-06	5.78e-06	4.31e-06	3.69e-06	1.04e-06	4.73e-06	3.4e-06	4.08e-06	1.15e-06	8.13e-07	9.25e-07
2.4.1.7	sucrose phosphorylase	0.000933767	0.000965703	0.000935864	0.000831889	0.000822009	0.000966136	0.000940791	0.000975561	0.000943859	0.000969102	0.00106544	0.0013151	0.000987408	0.00105202	0.00101357	0.00128497	0.00133122	0.00132033
2.4.1.8	maltose phosphorylase	0.00158118	0.00156109	0.00158282	0.00157705	0.00159108	0.0015532	0.00158603	0.00154278	0.00158213	0.0013736	0.00133728	0.00118249	0.00138608	0.00132292	0.00137009	0.00117898	0.00116363	0.0011698
2.4.1.80	ceramide glucosyltransferase	0	5.7e-08	5.9e-08	3.1e-08	0	3.1e-08	0	1.47e-07	2.9e-08	1.66e-07	2e-09	0	6.8e-08	0	0	0	0	0
2.4.1.83	dolichyl-phosphate beta-D-mannosyltransferase	0.000513646	0.000517786	0.000509492	0.000506067	0.000501851	0.000519463	0.000512688	0.000519323	0.000511079	0.000498128	0.00050235	0.000528303	0.000495535	0.0005014	0.000502127	0.000517549	0.000529308	0.000527468
2.4.2.1	purine-nucleoside phosphorylase	0.000572814	0.000584704	0.000575155	0.000564204	0.000561309	0.00058787	0.000576166	0.00059694	0.000575461	0.000762109	0.000810215	0.000931154	0.000779077	0.000797712	0.000773259	0.000928498	0.000942373	0.000939223
2.4.2.10	orotate phosphoribosyltransferase	0.000474494	0.000472316	0.000475395	0.000476167	0.00047748	0.000471914	0.000474375	0.000470172	0.000475078	0.000448175	0.0004413	0.00042055	0.000446527	0.000445055	0.000447621	0.000424458	0.000418846	0.000420463
2.4.2.12	nicotinamide phosphoribosyltransferase	0	0	0	0	0	0	0	0	0	0	0	0	0	0	0	0	0	0
2.4.2.14	amidophosphoribosyltransferase	0.000962152	0.000951127	0.000965934	0.000934847	0.000945761	0.000948434	0.000961301	0.000945733	0.000964723	0.000910267	0.000917765	0.00090605	0.000920399	0.000921809	0.000919251	0.000914094	0.000905175	0.00090957
2.4.2.17	ATP phosphoribosyltransferase	0.00021365	0.000216392	0.000211221	0.000210142	0.000207737	0.000217619	0.000213132	0.000218899	0.000211882	0.000231461	0.000238079	0.000264133	0.000232439	0.000235678	0.000233845	0.000257214	0.000265461	0.000264363
2.4.2.18	anthranilate phosphoribosyltransferase	0.000352539	0.000356676	0.000350078	0.000341703	0.000338838	0.000357983	0.000351866	0.000359822	0.000351162	0.00036457	0.000376579	0.000420351	0.000364392	0.000374119	0.0003711	0.000410384	0.000424192	0.000422149
2.4.2.19	nicotinate-nucleotide diphosphorylase (carboxylating)	0.000253682	0.00026455	0.000252231	0.000239326	0.000232943	0.000266602	0.000253707	0.000269736	0.000254346	0.000284479	0.000304113	0.000374832	0.000280597	0.000302781	0.000291724	0.000366254	0.00038164	0.000377179
2.4.2.2	pyrimidine-nucleoside phosphorylase	0.000672618	0.000683499	0.000669722	0.00067832	0.000671137	0.000687329	0.000673897	0.000692014	0.00067094	0.00078718	0.000810431	0.000880605	0.000793444	0.000803862	0.000790297	0.000875921	0.00088646	0.000882997
2.4.2.21	nicotinate-nucleotide---dimethylbenzimidazole phosphoribosyltransferase	5.06e-05	4.82e-05	5.03e-05	5.38e-05	5.51e-05	4.77e-05	5.12e-05	4.71e-05	4.99e-05	3.92e-05	3.43e-05	1.5e-05	4.26e-05	3.2e-05	3.71e-05	1.54e-05	1.31e-05	1.41e-05
2.4.2.22	xanthine phosphoribosyltransferase	0.000449991	0.000445702	0.000451474	0.000447443	0.000450703	0.000444381	0.000450222	0.000441989	0.000451075	0.000405635	0.00039897	0.000371075	0.000405862	0.00040107	0.000406741	0.000374143	0.000368413	0.000370198
2.4.2.28	S-methyl-5'-thioadenosine phosphorylase	1.59e-06	1.75e-06	1.66e-06	1.71e-06	1.54e-06	1.69e-06	1.5e-06	2e-06	1.58e-06	1.62e-06	7.26e-07	1.69e-07	1.29e-06	9.33e-07	6.72e-07	2.59e-07	2.31e-07	2.37e-07
2.4.2.29	tRNA-guanosine34 transglycosylase	0.000664783	0.000646952	0.000671159	0.000652031	0.000669081	0.00064178	0.000663805	0.000644259	0.000667355	0.000725526	0.000739063	0.000732698	0.000740784	0.000727961	0.000725331	0.000739405	0.000733131	0.000736314
2.4.2.3	uridine phosphorylase	2.95e-05	2.96e-05	2.85e-05	3.55e-05	3.4e-05	3.25e-05	2.85e-05	3.02e-05	2.82e-05	2.16e-05	1.68e-05	7.43e-06	2.15e-05	2.56e-05	2.54e-05	1.42e-05	6.62e-06	9.45e-06
2.4.2.37	NAD+---dinitrogen-reductase ADP-D-ribosyltransferase	0	1.2e-08	2.3e-08	1.2e-08	0	1.2e-08	0	4.6e-08	1.1e-08	2e-09	2e-09	0	2.6e-08	0	0	0	0	0
2.4.2.4	thymidine phosphorylase	7.37e-07	6.66e-07	8.51e-07	6.84e-07	5.95e-07	6.32e-07	5.65e-07	1.06e-06	6.99e-07	1.8e-06	1.37e-06	9.55e-07	2.43e-06	1.62e-06	8.12e-07	1.07e-06	1.15e-06	1.18e-06
2.4.2.43	lipid IVA 4-amino-4-deoxy-L-arabinosyltransferase	1.68e-07	1.74e-07	1.63e-07	2.02e-07	1.94e-07	1.76e-07	1.64e-07	1.83e-07	1.62e-07	3.16e-07	3.2e-07	3.12e-07	2.68e-07	2.69e-07	2.78e-07	3.09e-07	3.2e-07	3.09e-07
2.4.2.6	nucleoside deoxyribosyltransferase	0.000148033	0.000142741	0.000149461	0.00014019	0.000144109	0.000140626	0.000148269	0.000137076	0.000149314	6.93e-05	5.94e-05	2.15e-05	6.92e-05	6.34e-05	7.1e-05	2.39e-05	1.76e-05	1.96e-05
2.4.2.7	adenine phosphoribosyltransferase	0.000449007	0.00044513	0.000449442	0.000446651	0.000448963	0.000444347	0.000449232	0.000441101	0.00044933	0.000388608	0.000379127	0.000345475	0.000388913	0.00038236	0.00039012	0.00034871	0.000342531	0.000344727
2.4.2.8	hypoxanthine phosphoribosyltransferase	0.00077845	0.000786051	0.000780015	0.000737453	0.000736646	0.00078521	0.000781472	0.000785513	0.000782788	0.000731234	0.000758622	0.000818578	0.000739103	0.000756078	0.000750237	0.000809389	0.000821376	0.00081872
2.4.2.9	uracil phosphoribosyltransferase	0.00102183	0.00101781	0.00102314	0.00102033	0.00102197	0.00101689	0.0010234	0.00100855	0.00102367	0.000867552	0.000842319	0.00076408	0.000863423	0.000854494	0.000871972	0.000772261	0.000756794	0.000761476
2.4.99.12	lipid IVA 3-deoxy-D-manno-octulosonic acid transferase	1e-09	3.19e-07	3.12e-07	1.61e-07	0	1.61e-07	0	7.81e-07	1.54e-07	1.05e-06	7.9e-08	0	3.61e-07	4e-09	0	1e-09	1e-09	1e-09
2.4.99.13	(Kdo)-lipid IVA 3-deoxy-D-manno-octulosonic acid transferase	1e-09	3.19e-07	3.12e-07	1.61e-07	0	1.61e-07	0	7.81e-07	1.54e-07	1.05e-06	7.9e-08	0	3.61e-07	4e-09	0	1e-09	1e-09	1e-09
2.4.99.14	(Kdo)2-lipid IVA (2-8) 3-deoxy-D-manno-octulosonic acid transferase	1e-09	3.19e-07	3.12e-07	1.61e-07	0	1.61e-07	0	7.81e-07	1.54e-07	1.05e-06	7.9e-08	0	3.61e-07	4e-09	0	1e-09	1e-09	1e-09
2.4.99.15	(Kdo)3-lipid IVA (2-4) 3-deoxy-D-manno-octulosonic acid transferase	1e-09	3.19e-07	3.12e-07	1.61e-07	0	1.61e-07	0	7.81e-07	1.54e-07	1.05e-06	7.9e-08	0	3.61e-07	4e-09	0	1e-09	1e-09	1e-09
2.4.99.16	starch synthase (maltosyl-transferring)	1e-09	2.31e-07	9.9e-08	5.1e-08	0	5.1e-08	0	3.81e-07	4.9e-08	1.16e-06	8.7e-08	0	1.18e-07	3e-09	0	1e-09	1e-09	1e-09
2.5.1.1	dimethylallyltranstransferase	0.000631453	0.000628988	0.000632739	0.000626833	0.000628706	0.000628473	0.000632084	0.000625349	0.000632707	0.000571066	0.000563601	0.000534956	0.000571845	0.000568748	0.000574187	0.000540196	0.000532555	0.000535056
2.5.1.10	(2E,6E)-farnesyl diphosphate synthase	0.000631453	0.000628988	0.000632739	0.000626833	0.000628706	0.000628473	0.000632084	0.000625349	0.000632707	0.000571066	0.000563601	0.000534956	0.000571845	0.000568748	0.000574187	0.000540196	0.000532555	0.000535056
2.5.1.15	dihydropteroate synthase	0.000360592	0.000358159	0.000361974	0.000340543	0.000345514	0.000358552	0.000362569	0.000359172	0.000361633	0.000378888	0.000399044	0.000426976	0.00039854	0.000395175	0.000391234	0.00042891	0.000429082	0.000432017
2.5.1.16	spermidine synthase	7.71e-05	7.99e-05	7.49e-05	8.98e-05	8.6e-05	8.15e-05	7.57e-05	8.33e-05	7.48e-05	0.000121807	0.000120603	0.000133442	0.000116407	0.000120624	0.000117311	0.000132473	0.000135824	0.000133875
2.5.1.17	corrinoid adenosyltransferase	0.000186374	0.000195349	0.000185091	0.000169721	0.00016516	0.000196273	0.000187813	0.000199537	0.000187051	0.000212026	0.000232677	0.000293805	0.000215668	0.000226525	0.000218907	0.000283147	0.000298121	0.00029434
2.5.1.18	glutathione transferase	2.49e-05	2.45e-05	2.45e-05	2.82e-05	2.73e-05	2.46e-05	2.34e-05	2.63e-05	2.38e-05	3.84e-05	3.17e-05	2.48e-05	3.83e-05	3.46e-05	2.91e-05	2.77e-05	2.59e-05	2.63e-05
2.5.1.19	3-phosphoshikimate 1-carboxyvinyltransferase	0.000531328	0.000525242	0.000539909	0.000500672	0.000514015	0.000522025	0.000533702	0.000529838	0.000537429	0.000666563	0.000712863	0.000794362	0.000689958	0.00069479	0.000680085	0.000794842	0.000803325	0.000803082
2.5.1.21	squalene synthase	3.63e-06	3.84e-06	3.59e-06	3.56e-06	3.38e-06	3.9e-06	3.67e-06	3.88e-06	3.63e-06	2.06e-06	1.98e-06	2.43e-06	1.78e-06	1.98e-06	2.27e-06	2.04e-06	2.55e-06	2.45e-06
2.5.1.22	spermine synthase	0	0	0	0	0	0	0	0	0	2e-09	0	0	0	0	0	0	0	0
2.5.1.26	alkylglycerone-phosphate synthase	2e-09	2e-09	3e-09	1e-09	0	1e-09	0	6e-09	1e-09	4.4e-08	4.4e-08	0	1.7e-08	9e-09	0	2e-09	2e-09	2e-09
2.5.1.29	geranylgeranyl diphosphate synthase	0.00062888	0.000626567	0.000630095	0.00062459	0.000626371	0.000626236	0.000629609	0.000622811	0.000630168	0.000568578	0.000562107	0.000534773	0.00056926	0.000567191	0.000572994	0.000539793	0.000532296	0.000534733
2.5.1.3	thiamine phosphate synthase	0.000347265	0.000333923	0.000352086	0.000332815	0.000346073	0.000328194	0.000347638	0.000330587	0.000349696	0.000374319	0.000384633	0.000376327	0.000387055	0.000371295	0.000372731	0.000376673	0.000376156	0.000377134
2.5.1.30	heptaprenyl diphosphate synthase	0.00110463	0.00112527	0.00110019	0.00108699	0.00107506	0.00113118	0.00110856	0.00113652	0.00110399	0.00121113	0.00125614	0.00138333	0.00122487	0.00124451	0.00122982	0.00136557	0.0013893	0.00138404
2.5.1.31	ditrans,polycis-undecaprenyl-diphosphate synthase [(2E,6E)-farnesyl-diphosphate specific]	0.000600429	0.000593697	0.000602907	0.000595838	0.000601355	0.000591529	0.00060057	0.000588936	0.00060207	0.000552303	0.000544836	0.000509895	0.000553647	0.00054683	0.000552612	0.000515254	0.000507115	0.000509638
2.5.1.32	15-cis-phytoene synthase	5.93e-05	5.47e-05	6.04e-05	5.84e-05	6.23e-05	5.3e-05	6.02e-05	5.31e-05	5.96e-05	5.33e-05	5.2e-05	3.43e-05	5.87e-05	4.6e-05	5.22e-05	3.42e-05	3.3e-05	3.36e-05
2.5.1.44	homospermidine synthase	0	6.9e-08	1.37e-07	7.1e-08	0	7.1e-08	0	2.76e-07	6.8e-08	5e-09	6e-09	0	1.56e-07	0	0	0	0	0
2.5.1.46	deoxyhypusine synthase	2.4e-08	3.4e-08	5.3e-08	2.7e-08	4e-09	3.5e-08	8e-09	9.5e-08	2.9e-08	2.33e-07	2.3e-07	3.38e-07	3.17e-07	2.23e-07	1.69e-07	2.85e-07	3.76e-07	3.72e-07
2.5.1.47	cysteine synthase	0.000874115	0.000867617	0.000874187	0.000877132	0.000881285	0.000867254	0.000873996	0.000865457	0.00087313	0.00085699	0.000850528	0.00081632	0.000861893	0.000846691	0.000855611	0.000823499	0.000815139	0.000816905
2.5.1.48	cystathionine gamma-synthase	0.000345228	0.000341866	0.000348699	0.000310309	0.000318411	0.000339332	0.00034733	0.000343035	0.000348335	0.00037642	0.000409159	0.000465942	0.000395025	0.000396672	0.000391769	0.000460109	0.000471218	0.000470616
2.5.1.49	O-acetylhomoserine aminocarboxypropyltransferase	0.00035172	0.000357683	0.00035145	0.0003197	0.000319588	0.000359356	0.000353983	0.000363152	0.000352765	0.000394076	0.000431646	0.000519096	0.0004113	0.000423391	0.000414856	0.00050951	0.000526249	0.000524852
2.5.1.54	3-deoxy-7-phosphoheptulonate synthase	0.000395604	0.00039378	0.000401894	0.000372327	0.000380769	0.000393708	0.000397225	0.00040028	0.000399916	0.000528038	0.000569515	0.000654082	0.000548451	0.000561695	0.000542852	0.000658644	0.000663756	0.000665241
2.5.1.55	3-deoxy-8-phosphooctulonate synthase	1.58e-05	7.63e-06	1.95e-05	2.82e-06	1.12e-05	3.89e-06	1.58e-05	4.54e-06	1.81e-05	7.76e-06	1.2e-05	2e-06	1.31e-05	7.03e-06	8.49e-06	3.57e-06	1.37e-06	2.07e-06
2.5.1.56	N-acetylneuraminate synthase	4.47e-05	4.17e-05	4.68e-05	4.36e-05	4.63e-05	4.07e-05	4.37e-05	4.09e-05	4.6e-05	4.75e-05	4.64e-05	4.16e-05	4.52e-05	4.88e-05	4.55e-05	4.58e-05	4.25e-05	4.29e-05
2.5.1.6	methionine adenosyltransferase	0.000963	0.000954196	0.000966175	0.000957132	0.000963843	0.000953324	0.000963203	0.000947415	0.000965021	0.000872481	0.000859087	0.000803177	0.000875592	0.000869198	0.000878713	0.000815281	0.000798798	0.000804754
2.5.1.61	hydroxymethylbilane synthase	0.000233895	0.000241719	0.000232056	0.000221633	0.000217451	0.000242446	0.00023492	0.000246384	0.000233679	0.000277362	0.000297045	0.000356991	0.000281398	0.000289024	0.000281127	0.000345275	0.00036113	0.00035706
2.5.1.62	chlorophyll synthase	0	6.7e-08	1.33e-07	6.9e-08	0	6.9e-08	0	2.69e-07	6.6e-08	0	0	0	1.52e-07	0	0	0	0	0
2.5.1.68	(2Z,6E)-farnesyl diphosphate synthase	3e-09	0	0	0	0	0	0	0	0	1.7e-08	9e-09	0	2.2e-08	1.4e-08	0	4e-09	4e-09	4e-09
2.5.1.7	UDP-N-acetylglucosamine 1-carboxyvinyltransferase	0.00160166	0.00159717	0.00160632	0.00160141	0.00160817	0.00159753	0.00160446	0.00159775	0.00160457	0.00165296	0.001665	0.00167021	0.00166904	0.00166249	0.00166053	0.00167868	0.00167133	0.0016761
2.5.1.72	quinolinate synthase	0.000241285	0.000255541	0.000238946	0.000230108	0.000221771	0.000257646	0.000241972	0.000264359	0.000241287	0.000334639	0.000364394	0.000465422	0.00033362	0.000354886	0.000339409	0.000449264	0.000473622	0.000466525
2.5.1.74	1,4-dihydroxy-2-naphthoate polyprenyltransferase	0.000615886	0.000612479	0.000614315	0.000631429	0.000632405	0.000612448	0.000616814	0.000611888	0.000613606	0.000637719	0.000631264	0.000603644	0.000643632	0.00062426	0.000633529	0.000602541	0.000599002	0.000599792
2.5.1.75	tRNA dimethylallyltransferase	0.00070718	0.0007018	0.000709198	0.000703813	0.000707873	0.000700241	0.000707406	0.000696849	0.000708671	0.000645098	0.000634811	0.000596199	0.000644789	0.000639414	0.000646087	0.000601927	0.000593047	0.000595845
2.5.1.78	6,7-dimethyl-8-ribityllumazine synthase	0.00010883	0.000102623	0.000109976	0.000106364	0.00011112	0.000101094	0.000108842	9.98e-05	0.000109036	8.65e-05	8.24e-05	5.7e-05	9.08e-05	8.13e-05	8.63e-05	6.08e-05	5.52e-05	5.7e-05
2.5.1.89	tritrans,polycis-undecaprenyl diphosphate synthase [geranylgeranyl-diphosphate specific]	0	1e-09	2e-09	1e-09	0	1e-09	0	3e-09	1e-09	0	0	0	2e-09	0	0	0	0	0
2.5.1.9	riboflavin synthase	0.000113018	0.000103713	0.000115111	0.000111579	0.000119046	0.000101348	0.000112788	0.00010082	0.000113365	0.00011023	0.000107448	7.96e-05	0.000116994	0.000104064	0.00010832	8.46e-05	7.78e-05	8e-05
2.5.1.90	all-trans-octaprenyl-diphosphate synthase	1.75e-06	1.79e-06	1.8e-06	1.92e-06	1.81e-06	1.66e-06	1.58e-06	2.11e-06	1.68e-06	3.77e-06	2.6e-06	1.85e-06	3.52e-06	2.77e-06	2e-06	2.07e-06	2.03e-06	2.03e-06
2.5.1.96	4,4'-diapophytoene synthase	1e-09	0	0	0	1e-09	0	1e-09	0	0	0	1e-09	0	0	1e-09	0	0	0	0
2.6.1.1	aspartate transaminase	0.000564441	0.00055933	0.000568492	0.000542262	0.000550747	0.00055659	0.000564442	0.000562131	0.000567171	0.000645312	0.000675205	0.000730193	0.000657257	0.000659824	0.000651395	0.00072638	0.000735854	0.000734136
2.6.1.11	acetylornithine transaminase	0.000379749	0.000379025	0.000380105	0.00035702	0.000360953	0.000377423	0.000379397	0.000383267	0.000380006	0.0004603	0.000491346	0.000562954	0.00047148	0.000477407	0.000467092	0.000551251	0.000568119	0.000564347
2.6.1.13	ornithine aminotransferase	5.28e-05	5.48e-05	5.13e-05	6.08e-05	5.83e-05	5.58e-05	5.2e-05	5.71e-05	5.14e-05	8.29e-05	8.33e-05	9.51e-05	7.95e-05	8.22e-05	8.07e-05	9.17e-05	9.64e-05	9.47e-05
2.6.1.16	glutamine---fructose-6-phosphate transaminase (isomerizing)	0.00144794	0.00143502	0.00145277	0.00143796	0.00144813	0.00143124	0.00144847	0.00142418	0.00145136	0.0013147	0.00129367	0.00121008	0.00131576	0.00130254	0.00131714	0.00122285	0.00120325	0.00120965
2.6.1.17	succinyldiaminopimelate transaminase	9.71e-06	9.31e-06	9.78e-06	1e-05	1.02e-05	9.06e-06	9.44e-06	9.7e-06	9.54e-06	1.21e-05	1.04e-05	8.29e-06	1.2e-05	1.01e-05	9.68e-06	8.25e-06	8.45e-06	8.51e-06
2.6.1.18	beta-alanine---pyruvate transaminase	3.26e-06	3.53e-06	3.34e-06	3.75e-06	3.47e-06	3.49e-06	3.15e-06	4.01e-06	3.23e-06	5.61e-06	4.84e-06	5.08e-06	5.18e-06	4.9e-06	4.45e-06	5.02e-06	5.21e-06	5.14e-06
2.6.1.19	4-aminobutyrate---2-oxoglutarate transaminase	0.000259708	0.000240236	0.000262019	0.000258528	0.000272848	0.000234277	0.000258836	0.000233657	0.000258934	0.000233775	0.000224178	0.00016655	0.000241806	0.000210827	0.000228758	0.000162302	0.000161725	0.000163574
2.6.1.2	alanine transaminase	0.000125002	0.000123167	0.000130951	0.000134443	0.000139128	0.000123882	0.000126614	0.00012633	0.000128555	0.000219671	0.000229025	0.000238038	0.000227179	0.000229353	0.000220338	0.000255099	0.000241887	0.000245151
2.6.1.21	D-amino-acid transaminase	0.000210565	0.000222288	0.000207255	0.000205328	0.00019728	0.000224805	0.000210476	0.000230037	0.000209157	0.000289222	0.000311953	0.000391541	0.000289013	0.000306052	0.000292716	0.000379092	0.000397237	0.000391543
2.6.1.22	(S)-3-amino-2-methylpropionate transaminase	6.18e-05	6.4e-05	6e-05	7.11e-05	6.82e-05	6.52e-05	6.07e-05	6.68e-05	6e-05	9.78e-05	9.8e-05	0.000111224	9.42e-05	9.72e-05	9.46e-05	0.00010769	0.000112638	0.000110742
2.6.1.37	2-aminoethylphosphonate---pyruvate transaminase	8.96e-05	9.01e-05	8.83e-05	0.00010285	0.000101156	9.05e-05	8.92e-05	9.16e-05	8.8e-05	0.00012411	0.000120428	0.000116517	0.000122465	0.000118599	0.000117932	0.000115958	0.000116112	0.000115103
2.6.1.42	branched-chain-amino-acid transaminase	0.000701113	0.000691343	0.000703167	0.000680899	0.000689379	0.000689266	0.000699069	0.000688227	0.000702043	0.000659699	0.000664319	0.000659657	0.000662586	0.000661877	0.000667114	0.000660589	0.00066098	0.000662643
2.6.1.44	alanine---glyoxylate transaminase	2.76e-06	2.71e-06	3.32e-06	2.94e-06	2.94e-06	2.61e-06	2.77e-06	3.36e-06	3.02e-06	2.57e-06	2.49e-06	1.6e-06	3.34e-06	2.24e-06	2.44e-06	1.62e-06	1.52e-06	1.58e-06
2.6.1.45	serine---glyoxylate transaminase	2.76e-06	2.71e-06	3.32e-06	2.94e-06	2.94e-06	2.61e-06	2.77e-06	3.36e-06	3.02e-06	2.57e-06	2.49e-06	1.6e-06	3.34e-06	2.24e-06	2.44e-06	1.62e-06	1.52e-06	1.58e-06
2.6.1.48	5-aminovalerate transaminase	0	0	0	0	0	0	0	0	0	3.9e-08	4.6e-08	0	0	0	0	0	0	0
2.6.1.51	serine---pyruvate transaminase	2.76e-06	2.71e-06	3.32e-06	2.94e-06	2.94e-06	2.61e-06	2.77e-06	3.36e-06	3.02e-06	2.57e-06	2.49e-06	1.6e-06	3.34e-06	2.24e-06	2.44e-06	1.62e-06	1.52e-06	1.58e-06
2.6.1.52	phosphoserine transaminase	0.000398773	0.000395945	0.000400671	0.000368767	0.000374447	0.000394479	0.000398493	0.000396905	0.000400622	0.000411125	0.000435537	0.000485014	0.000419426	0.000427231	0.00042437	0.000478594	0.000489835	0.000488331
2.6.1.55	taurine---2-oxoglutarate transaminase	3.35e-06	3.49e-06	3.28e-06	3.71e-06	3.56e-06	3.56e-06	3.31e-06	3.65e-06	3.28e-06	4.8e-06	4.86e-06	5.71e-06	4.62e-06	4.78e-06	4.74e-06	5.43e-06	5.8e-06	5.7e-06
2.6.1.57	aromatic-amino-acid transaminase	1.57e-07	2.49e-07	1.95e-07	1.01e-07	0	1.01e-07	0	5.55e-07	9.7e-08	1.75e-06	5.55e-07	0	1.3e-06	6.98e-07	0	1.9e-07	1.88e-07	1.96e-07
2.6.1.62	adenosylmethionine---8-amino-7-oxononanoate transaminase	6.92e-05	6.54e-05	7e-05	6.98e-05	7.31e-05	6.36e-05	6.81e-05	6.57e-05	6.9e-05	0.000102103	0.000104405	0.000108837	0.000101686	9.99e-05	9.82e-05	0.00010702	0.000109822	0.000108403
2.6.1.66	valine---pyruvate transaminase	0.000132577	0.000131297	0.00013848	0.000141788	0.000146156	0.00013216	0.00013433	0.000134853	0.000136163	0.000227017	0.00023702	0.000250601	0.00023384	0.000236544	0.000228743	0.000265167	0.000255058	0.000257986
2.6.1.76	diaminobutyrate---2-oxoglutarate transaminase	3.22e-05	3.36e-05	3.14e-05	3.56e-05	3.41e-05	3.42e-05	3.18e-05	3.51e-05	3.15e-05	4.68e-05	4.76e-05	5.72e-05	4.45e-05	4.58e-05	4.64e-05	5.34e-05	5.86e-05	5.74e-05
2.6.1.77	taurine---pyruvate aminotransferase	5.88e-07	6.97e-07	7.26e-07	5.76e-07	4.79e-07	7.1e-07	5.96e-07	9.39e-07	6.61e-07	2.83e-07	3.25e-07	5.41e-07	4.39e-07	3.27e-07	3.63e-07	4.36e-07	5.6e-07	5.52e-07
2.6.1.81	succinylornithine transaminase	0	0	0	0	0	0	0	0	0	1e-09	0	0	0	0	0	0	0	0
2.6.1.82	putrescine---2-oxoglutarate transaminase	9.1e-06	9.62e-06	9.02e-06	8.67e-06	8.27e-06	1e-05	9.19e-06	9.74e-06	9.11e-06	5.24e-06	5.38e-06	6.64e-06	5.35e-06	6.51e-06	6.43e-06	6.51e-06	6.75e-06	6.89e-06
2.6.1.83	LL-diaminopimelate aminotransferase	1.02e-05	9.63e-06	1.03e-05	1.06e-05	1.1e-05	9.42e-06	1.03e-05	9.44e-06	1.02e-05	1.07e-05	1.04e-05	8.03e-06	1.11e-05	9.7e-06	1.02e-05	8.15e-06	7.86e-06	7.93e-06
2.6.1.84	arginine---pyruvate transaminase	0	5.5e-08	1.1e-07	5.7e-08	0	5.7e-08	0	2.22e-07	5.4e-08	2.3e-08	2.7e-08	0	1.25e-07	0	0	0	0	0
2.6.1.85	aminodeoxychorismate synthase	0.000344271	0.000366303	0.000340317	0.000317109	0.000304559	0.000375515	0.000345607	0.000381393	0.000343604	0.000467174	0.000521967	0.000686707	0.00048109	0.000524715	0.000495615	0.000678815	0.000701076	0.000697984
2.6.1.86	2-amino-4-deoxychorismate synthase	0	0	1e-09	0	0	0	0	1e-09	0	3.1e-08	3.7e-08	0	1e-09	0	0	0	0	0
2.6.1.87	UDP-4-amino-4-deoxy-L-arabinose aminotransferase	7.38e-07	7.59e-07	7.15e-07	6.81e-07	6.51e-07	7.78e-07	7.25e-07	7.89e-07	7.18e-07	5.33e-07	5.65e-07	7.25e-07	5.2e-07	6.56e-07	5.55e-07	8.62e-07	8.43e-07	8.87e-07
2.6.1.9	histidinol-phosphate transaminase	0.000498667	0.000495796	0.00049389	0.000504722	0.000503358	0.00049716	0.000493709	0.000498452	0.000493391	0.000527955	0.000524833	0.000538129	0.000520293	0.000525713	0.000524143	0.000531081	0.000538602	0.000537749
2.6.1.92	UDP-4-amino-4,6-dideoxy-N-acetyl-beta-L-altrosamine transaminase	2.1e-08	1.2e-08	1e-08	1e-08	1.4e-08	1.6e-08	1.2e-08	3e-08	7e-09	1.45e-07	1.8e-07	3.38e-07	1.41e-07	1.43e-07	1.69e-07	2.63e-07	3.54e-07	3.49e-07
2.6.99.2	pyridoxine 5'-phosphate synthase	1.32e-07	1.78e-07	1.72e-07	8.9e-08	0	8.9e-08	0	4.27e-07	8.5e-08	1.23e-06	4.27e-07	1e-09	1.1e-06	5.88e-07	0	1.66e-07	1.62e-07	1.7e-07
2.7.1.100	S-methyl-5-thioribose kinase	8.71e-05	8.99e-05	8.44e-05	0.000103405	9.92e-05	9.16e-05	8.53e-05	9.39e-05	8.43e-05	0.000147763	0.000147173	0.000162816	0.000142073	0.000146047	0.000141603	0.000159866	0.000164416	0.00016161
2.7.1.107	diacylglycerol kinase (ATP)	0.000217024	0.000210844	0.000219049	0.000211708	0.000217635	0.000209137	0.000216769	0.000209648	0.00021784	0.000233463	0.000238252	0.00023526	0.000238907	0.000234435	0.000234276	0.000237827	0.000235177	0.00023644
2.7.1.11	6-phosphofructokinase	0.000652738	0.000665536	0.00065023	0.000663487	0.000652006	0.000670849	0.000653237	0.000667706	0.000652418	0.000615219	0.000605707	0.000611118	0.000603205	0.000621802	0.000619266	0.000615414	0.000611883	0.000612563
2.7.1.113	deoxyguanosine kinase	3.29e-05	3.3e-05	3.23e-05	3.66e-05	3.6e-05	3.32e-05	3.25e-05	3.38e-05	3.21e-05	4.69e-05	4.68e-05	4.99e-05	4.58e-05	4.58e-05	4.56e-05	4.85e-05	5.02e-05	4.95e-05
2.7.1.12	gluconokinase	0.00120863	0.00119776	0.00120798	0.00121994	0.00122614	0.00119325	0.00120989	0.00118995	0.00120714	0.00115407	0.00113436	0.00105807	0.00115812	0.00112393	0.00114439	0.00105254	0.00104761	0.00104796
2.7.1.13	dehydrogluconokinase	0	0	0	0	0	0	0	0	0	1.5e-08	1.7e-08	0	0	0	0	0	0	0
2.7.1.130	tetraacyldisaccharide 4'-kinase	2.1e-07	3.24e-07	4.53e-07	1.37e-07	1.35e-07	1.52e-07	1.78e-07	5.75e-07	3.34e-07	8.92e-07	1.59e-07	1.2e-08	2.84e-07	9.6e-08	4.7e-08	4.5e-08	2e-08	2e-08
2.7.1.144	tagatose-6-phosphate kinase	0.000211686	0.000211451	0.000212686	0.000242882	0.000241287	0.000213547	0.000211022	0.000214103	0.000210983	0.000277024	0.000265341	0.000240873	0.000270161	0.00026713	0.000268415	0.000254102	0.000241818	0.000243239
2.7.1.148	4-(cytidine 5'-diphospho)-2-C-methyl-D-erythritol kinase	0.000467879	0.000463172	0.000466834	0.000469819	0.000472904	0.000461382	0.000467289	0.00046285	0.000466272	0.000493114	0.000493683	0.000489669	0.000496859	0.000484162	0.00048637	0.000484179	0.000488381	0.000487883
2.7.1.15	ribokinase	0.000818651	0.000779589	0.00082721	0.000826433	0.000855001	0.000766736	0.000819294	0.000758809	0.000821276	0.000673965	0.000628055	0.000431688	0.000685754	0.000616279	0.000656011	0.000444792	0.000413574	0.000422929
2.7.1.156	adenosylcobinamide kinase	0.000116973	0.000120744	0.000116647	0.00010527	0.000104004	0.000120729	0.000118089	0.000122362	0.000117644	0.000126589	0.000138916	0.000170057	0.000130758	0.00013437	0.000130934	0.000164218	0.000171951	0.000170255
2.7.1.16	ribulokinase	0.000246521	0.000226808	0.000250362	0.000245716	0.00026153	0.000220167	0.00024766	0.000219156	0.000247217	0.000223195	0.000213878	0.000147471	0.000236644	0.000198497	0.000216993	0.000145976	0.000141259	0.000144716
2.7.1.161	CTP-dependent riboflavin kinase	6.42e-06	6.91e-06	6.37e-06	5.44e-06	5.22e-06	6.96e-06	6.5e-06	7.13e-06	6.48e-06	8.26e-06	9.53e-06	1.3e-05	8.5e-06	9.22e-06	8.69e-06	1.26e-05	1.33e-05	1.31e-05
2.7.1.165	glycerate 2-kinase	0	0	1e-09	0	0	0	0	2e-09	0	0	0	0	1e-09	0	0	0	0	0
2.7.1.166	3-deoxy-D-manno-octulosonic acid kinase	1e-09	9e-08	0	0	0	0	0	9e-08	0	5.47e-07	6e-09	0	6e-09	4e-09	0	1e-09	1e-09	1e-09
2.7.1.167	D-glycero-beta-D-manno-heptose-7-phosphate kinase	0	0	0	0	0	0	0	0	0	6e-08	7.2e-08	0	0	0	0	0	0	0
2.7.1.168	D-glycero-alpha-D-manno-heptose-7-phosphate kinase	4.6e-08	3.2e-08	1.88e-07	1.7e-08	4.9e-08	8.28e-07	1.6e-08	3.82e-07	3.2e-08	6.21e-07	1.25e-06	1.76e-06	2.04e-06	3.35e-06	2.89e-06	3.7e-06	1.69e-06	2.57e-06
2.7.1.169	pantoate kinase	0	0	0	0	0	0	0	0	0	2e-09	0	0	0	0	0	0	0	0
2.7.1.17	xylulokinase	0.000355971	0.000335037	0.00036074	0.000351813	0.000367587	0.000328555	0.000353312	0.000327026	0.000357123	0.000314383	0.000300537	0.000235773	0.000315157	0.000296163	0.000307038	0.000238314	0.000230216	0.000233284
2.7.1.170	anhydro-N-acetylmuramic acid kinase	5.22e-05	5.32e-05	5.13e-05	5.99e-05	5.83e-05	5.35e-05	5.13e-05	5.53e-05	5.1e-05	8.4e-05	8.3e-05	8.83e-05	8.16e-05	8.17e-05	7.93e-05	8.76e-05	8.89e-05	8.76e-05
2.7.1.175	maltokinase	0	0	0	0	0	0	0	0	0	1e-09	0	0	0	0	0	0	0	0
2.7.1.176	UDP-N-acetylglucosamine kinase	1.03e-05	9.7e-06	1.09e-05	1.01e-05	1.1e-05	9.67e-06	1.06e-05	9.8e-06	1.07e-05	1.68e-05	1.82e-05	1.83e-05	1.86e-05	1.82e-05	1.73e-05	2.08e-05	1.9e-05	1.97e-05
2.7.1.19	phosphoribulokinase	0	4.6e-08	9.1e-08	4.7e-08	0	4.7e-08	0	1.92e-07	4.5e-08	6e-09	7e-09	0	1.04e-07	0	0	0	0	0
2.7.1.2	glucokinase	0.00112382	0.00112381	0.0011245	0.00111399	0.00111581	0.00112401	0.00112447	0.00112457	0.00112461	0.0011428	0.00115401	0.00117634	0.00114902	0.00115208	0.00114867	0.00117621	0.00117732	0.00117844
2.7.1.20	adenosine kinase	1.1e-08	7.9e-08	2e-09	1e-09	0	1e-09	0	8.3e-08	1e-09	5.18e-07	3.1e-08	0	7.5e-08	4.7e-08	0	1.3e-08	1.3e-08	1.3e-08
2.7.1.21	thymidine kinase	0.00047273	0.000467258	0.000474641	0.000469834	0.000474014	0.000465655	0.000472657	0.000463055	0.000473995	0.000426061	0.000418026	0.000385966	0.000426055	0.000421326	0.000426313	0.000390792	0.000383385	0.000385669
2.7.1.23	NAD+ kinase	0.000779581	0.000784383	0.000779507	0.000763715	0.000761815	0.000784973	0.000780292	0.000785224	0.000780919	0.00076624	0.000778613	0.000813244	0.000767078	0.00077912	0.000774976	0.000808314	0.000815541	0.000814128
2.7.1.24	dephospho-CoA kinase	0.000478288	0.000474369	0.000479976	0.000474974	0.000478292	0.000473059	0.000478556	0.000471231	0.00047952	0.000444312	0.000439583	0.000416795	0.000445186	0.000441215	0.000445119	0.00042073	0.000415026	0.000416626
2.7.1.25	adenylyl-sulfate kinase	4.17e-05	4.27e-05	4.01e-05	4.82e-05	4.65e-05	4.32e-05	4.15e-05	4.37e-05	4.02e-05	5.47e-05	5.05e-05	4.76e-05	5.41e-05	5e-05	5.01e-05	4.64e-05	4.76e-05	4.73e-05
2.7.1.26	riboflavin kinase	0.000775243	0.00077242	0.000775831	0.00077439	0.000776141	0.000771915	0.000776187	0.00076865	0.000775807	0.000717832	0.00070835	0.000675496	0.000719097	0.000711625	0.00071982	0.000678126	0.000672236	0.000674831
2.7.1.29	glycerone kinase	0.000131757	0.0001339	0.000127819	0.000157478	0.000152137	0.000138339	0.000129162	0.00013853	0.000127185	0.000196494	0.000190623	0.00019143	0.00019307	0.000197422	0.000192385	0.000198217	0.000192086	0.000192521
2.7.1.30	glycerol kinase	0.00145808	0.00146818	0.00144674	0.00146138	0.00144796	0.00147632	0.0014592	0.00146757	0.0014507	0.00134031	0.00132654	0.00129846	0.00134604	0.00133757	0.00135103	0.00129905	0.0012924	0.00129646
2.7.1.31	glycerate 3-kinase	0.00095791	0.000977093	0.000955489	0.000941133	0.000929794	0.000980804	0.000962198	0.000982976	0.000959609	0.000975637	0.00100176	0.00108156	0.000979013	0.000996084	0.000989147	0.001072	0.00108735	0.0010828
2.7.1.33	pantothenate kinase	0.000832868	0.000840004	0.000831725	0.000820866	0.00081674	0.000841643	0.00083416	0.000841766	0.000833529	0.000823907	0.000835571	0.000871356	0.000825892	0.000836271	0.000832399	0.000866049	0.000873362	0.00087221
2.7.1.35	pyridoxal kinase	0.000568189	0.000565716	0.000572877	0.000558102	0.000562865	0.000564884	0.000570105	0.000563262	0.000572212	0.000546954	0.000551832	0.000544554	0.000552869	0.000555803	0.000555363	0.000554134	0.000544866	0.000547731
2.7.1.36	mevalonate kinase	0.000611578	0.000606945	0.000614188	0.00059983	0.000604288	0.000605731	0.000612824	0.0006009	0.000614144	0.000526362	0.000520086	0.000482881	0.000529893	0.000526794	0.000533416	0.000491366	0.000479253	0.000483292
2.7.1.39	homoserine kinase	0.000523972	0.000523051	0.0005219	0.000518866	0.000518217	0.000523661	0.000523053	0.000520864	0.000522611	0.000469138	0.000463459	0.000451021	0.000465622	0.000466504	0.00047311	0.00045056	0.000450556	0.000451236
2.7.1.4	fructokinase	0.000721146	0.000704341	0.000729738	0.000704564	0.000721417	0.000696822	0.000721968	0.000696536	0.000726824	0.000695222	0.000695884	0.000655028	0.000703149	0.000687896	0.000693313	0.000661876	0.000652566	0.000655551
2.7.1.40	pyruvate kinase	0.00142151	0.00141486	0.00142297	0.00142798	0.00143108	0.00141294	0.00142087	0.00140734	0.00142247	0.00132601	0.00130157	0.00123154	0.00131798	0.00131056	0.00132154	0.00123938	0.00122558	0.00122858
2.7.1.45	2-dehydro-3-deoxygluconokinase	0.000472087	0.000444821	0.000481012	0.000484941	0.000506951	0.000437946	0.000470031	0.000438246	0.000474624	0.000530155	0.000519805	0.000443715	0.000541211	0.000513974	0.000516652	0.00046242	0.000439444	0.0004458
2.7.1.47	D-ribulokinase	0	4.2e-08	8.3e-08	4.3e-08	0	4.3e-08	0	1.77e-07	4.1e-08	0	0	0	9.5e-08	0	0	0	0	0
2.7.1.48	uridine/cytidine kinase	0.000559269	0.000559155	0.000557439	0.000569136	0.000567018	0.000560481	0.000558244	0.00055816	0.000557581	0.000541873	0.000532424	0.000511846	0.000538005	0.00053849	0.000540061	0.00051628	0.000509869	0.000510863
2.7.1.49	hydroxymethylpyrimidine kinase	0.000784778	0.000759532	0.000789526	0.00078298	0.000801299	0.000750176	0.000783256	0.000745775	0.000786176	0.000694029	0.000667633	0.000555695	0.000696423	0.000661334	0.000679505	0.00056207	0.000545199	0.000549678
2.7.1.5	rhamnulokinase	0.000455373	0.000468856	0.000454071	0.000459267	0.000451833	0.0004693	0.000458067	0.000477588	0.000455775	0.000599017	0.000626128	0.000707671	0.000602195	0.000608803	0.000592686	0.000695965	0.000713277	0.000706436
2.7.1.50	hydroxyethylthiazole kinase	0.000374445	0.000364539	0.00037817	0.000361165	0.000371857	0.000360148	0.00037533	0.000362721	0.000376394	0.000416656	0.000431509	0.000436544	0.000430626	0.000418653	0.000417088	0.000437148	0.000437019	0.000437664
2.7.1.51	L-fuculokinase	0	0	0	0	0	0	0	0	0	0	1e-09	1e-09	0	2e-09	0	7e-09	4e-09	6e-09
2.7.1.53	L-xylulokinase	1.86e-05	1.87e-05	1.78e-05	2.26e-05	2.16e-05	1.97e-05	1.8e-05	1.88e-05	1.78e-05	1.33e-05	9.46e-06	2.86e-06	1.17e-05	1.27e-05	1.33e-05	4.72e-06	2.16e-06	2.96e-06
2.7.1.56	1-phosphofructokinase	0.000964941	0.00098035	0.000965387	0.000975526	0.000963992	0.000983086	0.000965671	0.000983492	0.00096763	0.000967604	0.000964065	0.000995486	0.000948309	0.000975908	0.000966954	0.000991102	0.000996891	0.000994361
2.7.1.58	2-dehydro-3-deoxygalactonokinase	4.4e-08	1.07e-07	1.21e-07	6.3e-08	2e-09	6.3e-08	1e-09	3.01e-07	6e-08	4.98e-07	1.39e-07	0	4.39e-07	1.96e-07	0	5.3e-08	5.2e-08	5.5e-08
2.7.1.59	N-acetylglucosamine kinase	6.52e-07	7.13e-07	6.94e-07	8.43e-07	7.78e-07	7.18e-07	6.57e-07	7.73e-07	6.75e-07	4.89e-07	3.06e-07	5.9e-08	4.23e-07	3.77e-07	4.11e-07	7.8e-08	3.7e-08	4.4e-08
2.7.1.6	galactokinase	0.000676541	0.000645506	0.000684997	0.000678315	0.000701577	0.000636697	0.000676985	0.000627704	0.000680182	0.000528552	0.000490711	0.000329192	0.000536278	0.000491906	0.000522038	0.000348602	0.000316378	0.000326759
2.7.1.60	N-acylmannosamine kinase	5.99e-06	6.31e-06	5.96e-06	5.16e-06	5.04e-06	6.33e-06	6.05e-06	6.47e-06	6.04e-06	7.69e-06	8.74e-06	1.13e-05	7.96e-06	8.44e-06	7.96e-06	1.11e-05	1.15e-05	1.14e-05
2.7.1.63	polyphosphate---glucose phosphotransferase	2.33e-06	2.1e-06	2.34e-06	2.36e-06	2.52e-06	2.04e-06	2.34e-06	1.99e-06	2.31e-06	1.58e-06	1.35e-06	2.26e-07	1.75e-06	1.23e-06	1.47e-06	3.33e-07	1.33e-07	2.08e-07
2.7.1.71	shikimate kinase	0.000199203	0.000193191	0.000203638	0.000180521	0.000189208	0.00019045	0.000200036	0.000193333	0.000202234	0.000242747	0.000262723	0.000290096	0.000254868	0.000254435	0.000249077	0.000290596	0.000292904	0.00029337
2.7.1.74	deoxycytidine kinase	3.44e-05	3.58e-05	3.36e-05	3.81e-05	3.67e-05	3.64e-05	3.4e-05	3.73e-05	3.36e-05	5.3e-05	5.42e-05	6.31e-05	5.14e-05	5.34e-05	5.21e-05	6.11e-05	6.4e-05	6.29e-05
2.7.1.76	2'-deoxyadenosine kinase	0.000167718	0.000166287	0.000168374	0.000167499	0.000168621	0.000166956	0.000167884	0.000165415	0.000168052	0.00015269	0.000151035	0.000141529	0.000154513	0.00015416	0.000156448	0.000144864	0.000140614	0.000142096
2.7.1.83	pseudouridine kinase	3.9e-05	4.06e-05	3.89e-05	3.4e-05	3.37e-05	4.06e-05	3.94e-05	4.15e-05	3.93e-05	4.99e-05	5.63e-05	7.33e-05	5.24e-05	5.5e-05	5.18e-05	7.03e-05	7.41e-05	7.36e-05
2.7.1.87	streptomycin 3''-kinase	0	6e-09	0	0	0	0	0	6e-09	0	3.6e-08	3e-09	0	0	0	0	0	0	0
2.7.1.89	thiamine kinase	1.31e-06	1.38e-06	1.28e-06	1.12e-06	1.06e-06	1.4e-06	1.32e-06	1.35e-06	1.31e-06	9.5e-08	6.8e-08	2.1e-08	5.7e-08	1.72e-07	2.04e-07	8.7e-08	5.8e-08	6.8e-08
2.7.1.90	diphosphate---fructose-6-phosphate 1-phosphotransferase	0	0	0	0	0	0	0	0	0	0	0	0	0	0	0	0	0	0
2.7.1.92	5-dehydro-2-deoxygluconokinase	0.000245906	0.000256674	0.000243039	0.0002406	0.000233146	0.00025861	0.000245864	0.00026276	0.000245015	0.000301201	0.000318906	0.000385114	0.000297573	0.000312821	0.000303633	0.000373103	0.000389963	0.000384697
2.7.1.95	kanamycin kinase	6.46e-05	6.73e-05	6.43e-05	7.94e-05	7.59e-05	6.93e-05	6.44e-05	6.81e-05	6.42e-05	6.76e-05	5.8e-05	4.47e-05	6.24e-05	6.57e-05	6.56e-05	4.91e-05	4.35e-05	4.46e-05
2.7.10.1	receptor protein-tyrosine kinase	3.62e-05	3.57e-05	3.62e-05	3.83e-05	3.82e-05	3.56e-05	3.61e-05	3.51e-05	3.61e-05	2.69e-05	2.34e-05	1.53e-05	2.54e-05	2.44e-05	2.59e-05	1.57e-05	1.47e-05	1.48e-05
2.7.10.2	non-specific protein-tyrosine kinase	4.61e-06	4.34e-06	4.59e-06	4.98e-06	5.12e-06	4.28e-06	4.59e-06	4.26e-06	4.54e-06	4.67e-06	4.26e-06	2.74e-06	4.85e-06	4.18e-06	4.32e-06	2.9e-06	2.62e-06	2.69e-06
2.7.11.1	non-specific serine/threonine protein kinase	0.00193869	0.00194736	0.00193869	0.00192709	0.00192267	0.00194898	0.00194063	0.00194927	0.00194062	0.00193094	0.00194441	0.00198619	0.00192937	0.00194398	0.00194213	0.00198092	0.00199053	0.00198766
2.7.11.17	Ca2+/calmodulin-dependent protein kinase	0	0	0	0	0	0	0	0	0	1e-09	1e-09	0	0	0	0	0	0	0
2.7.11.5	[isocitrate dehydrogenase (NADP+)] kinase	0	1.05e-07	0	0	0	0	0	1.06e-07	0	6.81e-07	6.2e-08	0	0	0	0	0	0	0
2.7.13.3	histidine kinase	0.00598341	0.0060667	0.00596528	0.00598482	0.00593396	0.00608833	0.0059765	0.00615241	0.00597107	0.00708803	0.00730778	0.00809471	0.00707987	0.0072383	0.00709883	0.00799024	0.00816881	0.00812024
2.7.2.1	acetate kinase	0.00183483	0.00182902	0.001833	0.00180558	0.00180664	0.0018282	0.00183768	0.00180837	0.00183639	0.00143714	0.00139238	0.0012509	0.00143487	0.00142101	0.00145795	0.00125589	0.00123356	0.00124316
2.7.2.11	glutamate 5-kinase	0.000447627	0.000439677	0.000449759	0.000439259	0.000446928	0.000438334	0.000447079	0.000439851	0.000448019	0.00048121	0.000491112	0.000499607	0.00049028	0.000484424	0.000484863	0.000501134	0.000501833	0.000503687
2.7.2.15	propionate kinase	1e-09	0	0	1e-09	2e-09	1e-09	1e-09	0	0	0	1e-09	0	0	2e-09	0	0	0	0
2.7.2.2	carbamate kinase	0.000642698	0.000629526	0.000653854	0.000626952	0.000644891	0.000624335	0.000647428	0.000627206	0.000650459	0.00071568	0.000739419	0.000737333	0.000741927	0.000719636	0.000721234	0.000748493	0.000738498	0.000741691
2.7.2.3	phosphoglycerate kinase	0.000938017	0.00092931	0.000941304	0.000931804	0.000938538	0.000926785	0.00093822	0.000921876	0.000940368	0.000847158	0.000832691	0.000776134	0.000847118	0.000839357	0.000848959	0.000784781	0.000771649	0.000775824
2.7.2.4	aspartate kinase	0.00162487	0.0016533	0.00161462	0.00158658	0.00156541	0.00165823	0.00162633	0.00165823	0.00162279	0.00152368	0.00154352	0.00165481	0.00150747	0.00154435	0.00154267	0.00162081	0.0016613	0.00165255
2.7.2.7	butyrate kinase	0.000280396	0.000291826	0.000278637	0.000269675	0.000263675	0.000292967	0.000281822	0.00029896	0.000280614	0.000367259	0.000395511	0.000481978	0.000370709	0.000384669	0.000371176	0.000467157	0.000487873	0.000481951
2.7.2.8	acetylglutamate kinase	0.000205978	0.000204042	0.000207701	0.000182874	0.000187769	0.000202203	0.000206293	0.000205582	0.000207513	0.000240247	0.000262498	0.000308905	0.000249506	0.000253464	0.000247889	0.000301529	0.000312344	0.000310826
2.7.3.9	phosphoenolpyruvate---protein phosphotransferase	0.00140798	0.00139008	0.00141295	0.00140002	0.0014137	0.00138507	0.0014096	0.00137713	0.00141087	0.00126556	0.00124102	0.00113111	0.0012751	0.00124481	0.00126596	0.00114553	0.00112163	0.00112983
2.7.4.1	polyphosphate kinase	0.000651061	0.000617817	0.000649769	0.000657008	0.00067489	0.000609037	0.000645056	0.00059956	0.000646178	0.000457844	0.000403664	0.000225781	0.0004509	0.000402559	0.000438763	0.00023313	0.000211014	0.000216079
2.7.4.14	UMP/CMP kinase	0.00052671	0.000521872	0.000528355	0.000523027	0.00052672	0.000520552	0.000526876	0.000517672	0.000527891	0.000474605	0.000466585	0.000434552	0.000475062	0.000470208	0.000475819	0.00043948	0.000431919	0.000434364
2.7.4.16	thiamine-phosphate kinase	6.4e-06	6.54e-06	6.32e-06	5.87e-06	5.9e-06	6.45e-06	6.39e-06	6.88e-06	6.3e-06	9.08e-06	8.89e-06	1.2e-05	8.63e-06	8.14e-06	8.36e-06	1.02e-05	1.26e-05	1.24e-05
2.7.4.2	phosphomevalonate kinase	0.000739796	0.000735711	0.000741528	0.000735078	0.000738106	0.000734674	0.000741198	0.000729117	0.000741677	0.000644897	0.000631765	0.000580957	0.000646033	0.000638878	0.000648477	0.000589066	0.000576022	0.000580328
2.7.4.22	UMP kinase	0.000592214	0.000587206	0.000593444	0.000593374	0.000596643	0.000586041	0.000591836	0.000583694	0.000592753	0.000556701	0.000547783	0.000515771	0.000556132	0.000551217	0.000555583	0.000521122	0.000513184	0.000515185
2.7.4.23	ribose 1,5-bisphosphate phosphokinase	0	2.1e-08	4.2e-08	2.2e-08	0	2.2e-08	0	8.7e-08	2.1e-08	2.3e-08	2.8e-08	0	4.8e-08	0	0	0	0	0
2.7.4.3	adenylate kinase	0.000514127	0.000510318	0.000515355	0.000513983	0.000516496	0.000509492	0.000514234	0.000506859	0.000514929	0.000468469	0.000459338	0.000428112	0.000468067	0.000463311	0.000468628	0.000432629	0.000425505	0.00042784
2.7.4.6	nucleoside-diphosphate kinase	0.000234007	0.00022705	0.000235598	0.000226329	0.000232677	0.000224901	0.000233727	0.000225289	0.000234503	0.000242014	0.000246712	0.000239752	0.000248774	0.000241213	0.000242101	0.000242424	0.000239467	0.000240533
2.7.4.7	phosphooxymethylpyrimidine kinase	0.000784778	0.000759532	0.000789526	0.00078298	0.000801299	0.000750176	0.000783256	0.000745775	0.000786176	0.000694029	0.000667633	0.000555695	0.000696423	0.000661334	0.000679505	0.00056207	0.000545199	0.000549678
2.7.4.8	guanylate kinase	0.000747392	0.000734614	0.000750172	0.0007476	0.000755883	0.000730199	0.000747607	0.0007235	0.000748981	0.000618869	0.000590996	0.000494806	0.000616878	0.000596487	0.000614162	0.0005027	0.0004859	0.000490576
2.7.4.9	dTMP kinase	0.000499081	0.000493686	0.00050091	0.000495924	0.000500013	0.000492253	0.000499172	0.000489383	0.000500296	0.000447676	0.000439167	0.0004052	0.000448167	0.000442758	0.000448633	0.000410472	0.00040244	0.000405016
2.7.6.1	ribose-phosphate diphosphokinase	0.00144001	0.00142542	0.00144545	0.00142544	0.00143703	0.0014216	0.00144148	0.00141174	0.00144426	0.00126376	0.00124013	0.00113663	0.00126771	0.00125069	0.00127099	0.00115403	0.00112819	0.00113655
2.7.6.2	thiamine diphosphokinase	0.000485064	0.000481363	0.000486168	0.000481672	0.000484379	0.000480476	0.000485338	0.000477716	0.000485961	0.000434925	0.000428456	0.000401544	0.000435283	0.000431394	0.000437422	0.00040507	0.000399173	0.000401181
2.7.6.3	2-amino-4-hydroxy-6-hydroxymethyldihydropteridine diphosphokinase	0.000178417	0.000176628	0.000179708	0.000168446	0.00017176	0.000176147	0.000179266	0.000177253	0.000179316	0.000199349	0.00021041	0.000227118	0.000208269	0.000207229	0.000203728	0.000228603	0.000228973	0.000230074
2.7.6.5	GTP diphosphokinase	0.00236967	0.00235526	0.00237452	0.00236122	0.00237173	0.00235237	0.00237125	0.00234057	0.00237341	0.00217614	0.00214618	0.00202929	0.00217944	0.00216285	0.00218394	0.00204813	0.00201852	0.00202851
2.7.7.1	nicotinamide-nucleotide adenylyltransferase	1.36e-06	1.32e-06	1.44e-06	1.34e-06	1.44e-06	1.2e-06	1.33e-06	1.31e-06	1.41e-06	2.49e-06	2.21e-06	2.3e-06	2.04e-06	2.15e-06	1.99e-06	2.35e-06	2.32e-06	2.29e-06
2.7.7.12	UDP-glucose---hexose-1-phosphate uridylyltransferase	0.000821015	0.000792444	0.000829316	0.000837836	0.000858215	0.000784992	0.000822336	0.000775216	0.00082443	0.000677995	0.000631496	0.000452781	0.000682822	0.000635721	0.000668058	0.000477356	0.000439686	0.000451057
2.7.7.13	mannose-1-phosphate guanylyltransferase	3.32e-05	3.33e-05	3.34e-05	3.73e-05	3.69e-05	3.3e-05	3.25e-05	3.44e-05	3.3e-05	5.32e-05	5.12e-05	5.23e-05	5.06e-05	5.1e-05	4.8e-05	5.28e-05	5.31e-05	5.23e-05
2.7.7.15	choline-phosphate cytidylyltransferase	9.81e-06	9.82e-06	9.75e-06	9.93e-06	9.82e-06	9.81e-06	9.75e-06	9.61e-06	9.8e-06	5.26e-06	4.3e-06	2.51e-06	4.6e-06	4.73e-06	5.16e-06	2.48e-06	2.36e-06	2.39e-06
2.7.7.18	nicotinate-nucleotide adenylyltransferase	0.000483415	0.00047918	0.000484982	0.000481591	0.000484597	0.000479144	0.000483566	0.000475494	0.000484414	0.000429579	0.000420727	0.000387707	0.000430577	0.00042767	0.000433429	0.000394875	0.000384968	0.00038844
2.7.7.19	polynucleotide adenylyltransferase	2.25e-06	2.15e-06	2.24e-06	2.18e-06	2.16e-06	1.94e-06	2e-06	2.42e-06	2.11e-06	3.73e-06	2.03e-06	6.28e-07	3.3e-06	2.21e-06	1.4e-06	8.69e-07	8.43e-07	8.9e-07
2.7.7.2	FAD synthase	0.000775243	0.00077242	0.000775831	0.00077439	0.000776141	0.000771915	0.000776187	0.00076865	0.000775807	0.000717832	0.00070835	0.000675496	0.000719097	0.000711625	0.00071982	0.000678126	0.000672236	0.000674831
2.7.7.23	UDP-N-acetylglucosamine diphosphorylase	0.00110528	0.00109392	0.00110931	0.0010973	0.00110613	0.00109113	0.00110543	0.00108507	0.00110798	0.000998935	0.0009825	0.000914417	0.00100066	0.000990618	0.00100208	0.000925921	0.00090904	0.000914708
2.7.7.24	glucose-1-phosphate thymidylyltransferase	0.000471653	0.000462477	0.000475335	0.000468342	0.000476178	0.000460433	0.000471534	0.000458188	0.00047349	0.000452205	0.000448019	0.000410788	0.000457751	0.000451293	0.00045314	0.000423272	0.000407478	0.000411279
2.7.7.27	glucose-1-phosphate adenylyltransferase	0.000651939	0.000659048	0.000641348	0.00071567	0.000697342	0.000671698	0.000646286	0.00066005	0.000641877	0.000560043	0.000501687	0.000403014	0.000530896	0.000540378	0.000554842	0.000427457	0.000397887	0.000404651
2.7.7.3	pantetheine-phosphate adenylyltransferase	0.000367838	0.00036472	0.000369073	0.000365871	0.000368312	0.000363754	0.000368053	0.000361955	0.00036874	0.000334726	0.000329273	0.000307758	0.000335067	0.000331609	0.000335149	0.000310982	0.000305955	0.000307556
2.7.7.33	glucose-1-phosphate cytidylyltransferase	1.75e-05	1.8e-05	1.69e-05	2.04e-05	1.95e-05	1.84e-05	1.71e-05	1.87e-05	1.69e-05	2.68e-05	2.62e-05	2.84e-05	2.58e-05	2.66e-05	2.55e-05	2.79e-05	2.86e-05	2.82e-05
2.7.7.38	3-deoxy-manno-octulosonate cytidylyltransferase	5e-08	1.97e-07	1.78e-07	9.3e-08	3e-09	9.3e-08	1e-09	4.59e-07	8.8e-08	9.15e-07	1.85e-07	0	5.21e-07	2.06e-07	0	5.6e-08	5.5e-08	5.8e-08
2.7.7.39	glycerol-3-phosphate cytidylyltransferase	0.000196642	0.000196531	0.000197403	0.000185472	0.000186486	0.00019617	0.000197326	0.000194688	0.000197908	0.000154491	0.000156277	0.000156364	0.0001556	0.000157598	0.000161048	0.000154239	0.000155662	0.000156132
2.7.7.4	sulfate adenylyltransferase	8.75e-05	9.02e-05	8.47e-05	9.88e-05	9.51e-05	9.15e-05	8.73e-05	9.32e-05	8.48e-05	0.000116839	0.000112086	0.000113539	0.000116755	0.000110087	0.000110147	0.000110106	0.000114011	0.000113062
2.7.7.41	phosphatidate cytidylyltransferase	0.000608556	0.000603729	0.000610314	0.000604086	0.000607908	0.000602372	0.000609041	0.000599104	0.0006099	0.000549537	0.000540912	0.000505536	0.000550587	0.000545078	0.000551323	0.000511263	0.000502346	0.000505209
2.7.7.42	[glutamine synthetase] adenylyltransferase	1.8e-06	1.72e-06	1.95e-06	1.64e-06	1.5e-06	1.46e-06	1.41e-06	2.4e-06	1.67e-06	4.2e-06	2.08e-06	1.29e-07	4.24e-06	2.42e-06	8.55e-07	6.44e-07	5.24e-07	5.83e-07
2.7.7.43	N-acylneuraminate cytidylyltransferase	1.06e-05	1.01e-05	1.11e-05	1.06e-05	1.1e-05	1.06e-05	1.03e-05	1.02e-05	1.08e-05	1.22e-05	1.23e-05	1.19e-05	1.27e-05	1.49e-05	1.35e-05	1.51e-05	1.25e-05	1.34e-05
2.7.7.47	streptomycin 3''-adenylyltransferase	4.73e-05	4.75e-05	4.6e-05	5.65e-05	5.49e-05	4.85e-05	4.73e-05	4.75e-05	4.59e-05	4.32e-05	3.62e-05	2.07e-05	4.2e-05	3.68e-05	4.11e-05	2.17e-05	1.92e-05	1.98e-05
2.7.7.49	RNA-directed DNA polymerase	0.000652568	0.000648265	0.000639817	0.000760245	0.000750504	0.000652419	0.000662447	0.00064423	0.000638784	0.000610233	0.00053352	0.000306745	0.000626132	0.000501235	0.000581615	0.000310883	0.000287404	0.00029289
2.7.7.53	ATP adenylyltransferase	0	0	0	0	0	0	0	0	0	1e-09	1e-09	0	0	0	0	0	0	0
2.7.7.56	tRNA nucleotidyltransferase	0.000211403	0.000219388	0.000212536	0.000203574	0.000201038	0.000218774	0.000213	0.000225498	0.000213362	0.000308875	0.000333853	0.000405215	0.000312007	0.000321627	0.00030832	0.000395074	0.000411025	0.000405581
2.7.7.58	(2,3-dihydroxybenzoyl)adenylate synthase	6.33e-05	6.54e-05	6.13e-05	7.47e-05	7.17e-05	6.66e-05	6.19e-05	6.86e-05	6.12e-05	0.000113103	0.000113877	0.000128775	0.000109357	0.000112673	0.000108762	0.000126235	0.000130096	0.000128114
2.7.7.59	[protein-PII] uridylyltransferase	3.07e-06	2.8e-06	3.23e-06	2.5e-06	2.51e-06	2.5e-06	2.73e-06	3.43e-06	2.93e-06	4.82e-06	2.84e-06	2.42e-07	5.59e-06	3.05e-06	1.48e-06	8.22e-07	6.44e-07	7.52e-07
2.7.7.6	DNA-directed RNA polymerase	0.00670127	0.00663299	0.00672482	0.00666349	0.00671517	0.00661416	0.00670213	0.00657908	0.00671679	0.00606264	0.00595307	0.00552178	0.00606792	0.00599762	0.00606953	0.00558845	0.00548731	0.00551943
2.7.7.60	2-C-methyl-D-erythritol 4-phosphate cytidylyltransferase	0.000336245	0.000349389	0.000335106	0.000315788	0.000310321	0.000350495	0.000339496	0.000357767	0.000337387	0.000433683	0.000472103	0.000577147	0.000445924	0.000457387	0.000441916	0.000560913	0.000584616	0.000579098
2.7.7.61	citrate lyase holo-[acyl-carrier protein] synthase	0.000144031	0.000138053	0.00014573	0.000142701	0.0001467	0.000136221	0.000142418	0.000134092	0.000144894	0.000104882	9.54e-05	6.53e-05	9.94e-05	9.99e-05	0.000102706	7.01e-05	6.29e-05	6.42e-05
2.7.7.62	adenosylcobinamide-phosphate guanylyltransferase	0.000116973	0.000120744	0.000116647	0.00010527	0.000104004	0.000120729	0.000118089	0.000122362	0.000117644	0.000126589	0.000138916	0.000170057	0.000130758	0.00013437	0.000130934	0.000164218	0.000171951	0.000170255
2.7.7.65	diguanylate cyclase	1.19e-05	1.26e-05	1.17e-05	1.19e-05	1.14e-05	1.27e-05	1.19e-05	1.31e-05	1.18e-05	1.73e-05	1.79e-05	2.19e-05	1.69e-05	1.77e-05	1.67e-05	2.13e-05	2.23e-05	2.2e-05
2.7.7.66	malonate decarboxylase holo-[acyl-carrier protein] synthase	1.01e-05	1.03e-05	1.02e-05	9.79e-06	9.72e-06	1.02e-05	1.01e-05	1.04e-05	1.02e-05	1.13e-05	1.15e-05	1.31e-05	1.07e-05	1.14e-05	1.1e-05	1.28e-05	1.33e-05	1.31e-05
2.7.7.68	2-phospho-L-lactate guanylyltransferase	4e-09	1e-09	2e-09	1e-09	0	1e-09	0	6e-09	1e-09	1.9e-08	1.1e-08	0	2.8e-08	1.6e-08	0	4e-09	4e-09	5e-09
2.7.7.7	DNA-directed DNA polymerase	0.0132518	0.013176	0.0132835	0.013207	0.0132616	0.0131575	0.0132599	0.0130916	0.0132772	0.0120863	0.0118923	0.0111927	0.0120834	0.011999	0.0121157	0.01131	0.0111327	0.0111863
2.7.7.70	D-glycero-beta-D-manno-heptose 1-phosphate adenylyltransferase	0	0	0	0	0	0	0	0	0	6e-08	7.2e-08	0	0	0	0	0	0	0
2.7.7.71	D-glycero-alpha-D-manno-heptose 1-phosphate guanylyltransferase	0	0	0	0	0	0	0	0	0	1e-09	1e-09	0	0	0	0	0	0	0
2.7.7.72	CCA tRNA nucleotidyltransferase	0.000854934	0.000852225	0.000856391	0.000852123	0.000854355	0.000851952	0.000856378	0.000847316	0.000856462	0.000783373	0.000773493	0.000734829	0.000784725	0.000780014	0.0007881	0.000742527	0.000731222	0.000734908
2.7.7.73	sulfur carrier protein ThiS adenylyltransferase	1.3e-05	8.63e-06	1.48e-05	6.86e-06	1.13e-05	6.82e-06	1.33e-05	7.01e-06	1.41e-05	9.69e-06	1.23e-05	7.01e-06	1.35e-05	9.09e-06	1.09e-05	7.21e-06	6.61e-06	7.12e-06
2.7.7.75	molybdopterin adenylyltransferase	5.87e-06	5.71e-06	6.19e-06	6.17e-06	6.48e-06	5.49e-06	6.03e-06	5.78e-06	6.09e-06	9.63e-06	1e-05	9.95e-06	9.92e-06	9.02e-06	9.24e-06	9.94e-06	1e-05	9.9e-06
2.7.7.76	molybdenum cofactor cytidylyltransferase	1.87e-05	1.82e-05	1.96e-05	1.94e-05	2.02e-05	1.76e-05	1.91e-05	1.84e-05	1.93e-05	2.9e-05	2.98e-05	2.96e-05	3.01e-05	2.75e-05	2.75e-05	2.94e-05	2.98e-05	2.96e-05
2.7.7.77	molybdenum cofactor guanylyltransferase	0.000149097	0.000154862	0.00014796	0.000143443	0.000140555	0.000155487	0.000150686	0.000158581	0.000148964	0.000193169	0.000208179	0.000249198	0.000199148	0.000200767	0.000195549	0.000241461	0.000251721	0.000249142
2.7.7.8	polyribonucleotide nucleotidyltransferase	0.000690919	0.000710879	0.000698429	0.000670657	0.000666752	0.000716522	0.000694709	0.000731271	0.000698242	0.000991725	0.00106916	0.00127285	0.00101231	0.00105951	0.0010113	0.00127802	0.00129433	0.00128966
2.7.7.9	UTP---glucose-1-phosphate uridylyltransferase	0.000894861	0.000891505	0.00089675	0.000891845	0.000893561	0.000891101	0.000894649	0.000885229	0.00089684	0.000784425	0.00076694	0.00071628	0.00077654	0.000778033	0.000788321	0.000724603	0.000713418	0.000715822
2.7.8.12	teichoic acid poly(glycerol phosphate) polymerase	0.000236241	0.000237827	0.000236177	0.000225176	0.000225677	0.000237457	0.000236482	0.000240002	0.000236729	0.000254396	0.000267367	0.000308073	0.000254257	0.00025792	0.000260162	0.000294287	0.000311549	0.000309013
2.7.8.13	phospho-N-acetylmuramoyl-pentapeptide-transferase	0.000744187	0.000738317	0.000746499	0.000740298	0.000744895	0.000736755	0.000744687	0.000733126	0.000745855	0.00067992	0.000669635	0.000628195	0.000681328	0.000674624	0.000681442	0.000635085	0.000624779	0.000628195
2.7.8.20	phosphatidylglycerol---membrane-oligosaccharide glycerophosphotransferase	5.57e-05	5.76e-05	5.53e-05	6.12e-05	5.96e-05	5.78e-05	5.56e-05	5.91e-05	5.54e-05	7.58e-05	7.54e-05	8.15e-05	7.12e-05	7.09e-05	7.37e-05	7.95e-05	8.3e-05	8.1e-05
2.7.8.23	carboxyvinyl-carboxyphosphonate phosphorylmutase	2.26e-05	2.31e-05	2.21e-05	2.52e-05	2.45e-05	2.33e-05	2.23e-05	2.41e-05	2.21e-05	3.47e-05	3.52e-05	4.05e-05	3.37e-05	3.4e-05	3.4e-05	3.84e-05	4.11e-05	4.05e-05
2.7.8.24	phosphatidylcholine synthase	0	4.7e-08	9.4e-08	4.9e-08	0	4.9e-08	0	1.95e-07	4.7e-08	1.4e-08	1.6e-08	0	1.08e-07	0	0	0	0	0
2.7.8.26	adenosylcobinamide-GDP ribazoletransferase	0.000163212	0.000169513	0.000162401	0.00014753	0.000144901	0.000169875	0.000164873	0.000172205	0.000163969	0.000178905	0.000196513	0.00024306	0.000184549	0.000190404	0.000185271	0.000234432	0.000245885	0.000243383
2.7.8.28	2-phospho-L-lactate transferase	9.21e-07	8.49e-07	9.63e-07	8.98e-07	9.66e-07	8.05e-07	8.88e-07	8.46e-07	9.45e-07	1.51e-06	1.52e-06	1.54e-06	1.45e-06	1.5e-06	1.33e-06	1.59e-06	1.57e-06	1.55e-06
2.7.8.31	undecaprenyl-phosphate glucose phosphotransferase	0	1.15e-07	0	0	0	0	0	1.16e-07	0	6.92e-07	0	0	0	0	0	0	0	0
2.7.8.33	UDP-N-acetylglucosamine---undecaprenyl-phosphate N-acetylglucosaminephosphotransferase	0	0	0	0	0	0	0	0	0	1e-08	1.1e-08	0	0	1e-09	0	4e-09	2e-09	3e-09
2.7.8.5	CDP-diacylglycerol---glycerol-3-phosphate 1-phosphatidyltransferase	0.000473842	0.000468231	0.000476216	0.000471137	0.0004759	0.000465979	0.000473913	0.000464476	0.000475412	0.00044366	0.000437616	0.000409656	0.000443962	0.000438067	0.0004418	0.000413973	0.000407476	0.000409085
2.7.8.6	undecaprenyl-phosphate galactose phosphotransferase	7.53e-05	7.22e-05	7.57e-05	7.52e-05	7.7e-05	7.11e-05	7.48e-05	6.98e-05	7.54e-05	4.73e-05	4.08e-05	2.07e-05	4.54e-05	4.22e-05	4.56e-05	2.21e-05	1.89e-05	1.97e-05
2.7.8.7	holo-[acyl-carrier-protein] synthase	0.000265959	0.000263649	0.000267046	0.000262901	0.000264944	0.00026289	0.000266237	0.000261695	0.000266813	0.000243171	0.000241072	0.000227614	0.000244576	0.000242164	0.000244354	0.000230289	0.000226563	0.000227597
2.7.8.8	CDP-diacylglycerol---serine O-phosphatidyltransferase	5.66e-05	5.77e-05	5.52e-05	6.56e-05	6.37e-05	5.82e-05	5.54e-05	5.97e-05	5.5e-05	9.11e-05	8.92e-05	9.56e-05	8.71e-05	8.89e-05	8.55e-05	9.44e-05	9.66e-05	9.51e-05
2.7.9.1	pyruvate, phosphate dikinase	0.000777631	0.000796666	0.000775306	0.000759591	0.00074883	0.000800229	0.000778607	0.000809045	0.000778272	0.000906182	0.000948447	0.00108931	0.000909863	0.000938998	0.000913517	0.00106751	0.00109904	0.00109202
2.7.9.2	pyruvate, water dikinase	0.000688749	0.000725706	0.000678488	0.000661158	0.000637237	0.000733139	0.000695377	0.000742525	0.000686184	0.000786842	0.000843579	0.00103723	0.000795133	0.000820457	0.000809915	0.00099425	0.00105058	0.00103736
2.7.9.3	selenide, water dikinase	5.65e-05	5.43e-05	5.96e-05	5.84e-05	6.19e-05	5.2e-05	5.8e-05	5.46e-05	5.86e-05	9.31e-05	9.74e-05	9.63e-05	9.71e-05	8.83e-05	8.92e-05	9.66e-05	9.68e-05	9.59e-05
2.8.1.1	thiosulfate sulfurtransferase	4.29e-05	4.36e-05	4.23e-05	4.9e-05	4.78e-05	4.39e-05	4.21e-05	4.54e-05	4.2e-05	6.9e-05	6.83e-05	7.38e-05	6.68e-05	6.78e-05	6.54e-05	7.28e-05	7.47e-05	7.37e-05
2.8.1.2	3-mercaptopyruvate sulfurtransferase	4.29e-05	4.36e-05	4.23e-05	4.9e-05	4.78e-05	4.39e-05	4.21e-05	4.54e-05	4.2e-05	6.9e-05	6.83e-05	7.38e-05	6.68e-05	6.78e-05	6.54e-05	7.28e-05	7.47e-05	7.37e-05
2.8.1.6	biotin synthase	5.19e-05	5.3e-05	5.11e-05	5.84e-05	5.7e-05	5.36e-05	5.12e-05	5.5e-05	5.08e-05	8.33e-05	8.32e-05	9.17e-05	8.15e-05	8.24e-05	7.99e-05	9.03e-05	9.3e-05	9.2e-05
2.8.1.7	cysteine desulfurase	0.00273105	0.00275196	0.00272382	0.00275547	0.00273607	0.00276201	0.00273288	0.00275841	0.00272755	0.00272888	0.00272274	0.00274578	0.00272213	0.00273811	0.00273367	0.00274719	0.00274652	0.00274824
2.8.1.8	lipoyl synthase	3.97e-05	4.12e-05	3.86e-05	4.56e-05	4.37e-05	4.18e-05	3.89e-05	4.32e-05	3.85e-05	6.37e-05	6.28e-05	7.1e-05	6.08e-05	6.22e-05	6.04e-05	6.86e-05	7.22e-05	7.09e-05
2.8.2.1	aryl sulfotransferase	2.2e-08	3.4e-08	0	0	0	0	0	3.4e-08	0	3.13e-07	6.4e-08	0	1.53e-07	9.9e-08	0	2.7e-08	2.7e-08	2.8e-08
2.8.2.22	aryl-sulfate sulfotransferase	6.89e-05	6.55e-05	6.9e-05	7.11e-05	7.32e-05	6.45e-05	6.93e-05	6.36e-05	6.86e-05	5.39e-05	4.89e-05	2.86e-05	5.74e-05	4.8e-05	5.18e-05	2.89e-05	2.65e-05	2.76e-05
2.8.3.1	propionate CoA-transferase	0.000257378	0.000272379	0.000257067	0.000222319	0.000216183	0.000273187	0.000259465	0.000279201	0.000260333	0.000312885	0.000354722	0.000472844	0.000318479	0.000346184	0.000326337	0.000457047	0.000481114	0.000474598
2.8.3.10	citrate CoA-transferase	0.000452868	0.000445083	0.000453093	0.00048192	0.00048365	0.000444235	0.000452027	0.000438619	0.000451535	0.000391258	0.000355098	0.000256998	0.000382445	0.00036435	0.000378295	0.000268655	0.000247825	0.000252188
2.8.3.12	glutaconate CoA-transferase	9.2e-08	5.5e-08	2e-09	3e-09	6e-09	2e-09	3e-09	6.9e-08	0	8.17e-07	3.21e-07	0	6.19e-07	4.05e-07	0	1.09e-07	1.08e-07	1.12e-07
2.8.3.16	formyl-CoA transferase	0.000211605	0.000219158	0.00020886	0.0002119	0.000203505	0.000221405	0.00021305	0.000215596	0.000211303	7.56e-05	5.48e-05	1.38e-05	6.77e-05	6.78e-05	7.87e-05	1.47e-05	1.03e-05	1.11e-05
2.8.3.5	3-oxoacid CoA-transferase	1.75e-05	1.83e-05	1.73e-05	1.7e-05	1.61e-05	1.87e-05	1.73e-05	1.9e-05	1.73e-05	1.37e-05	1.25e-05	1.4e-05	1.34e-05	1.35e-05	1.28e-05	1.31e-05	1.51e-05	1.49e-05
2.8.3.6	3-oxoadipate CoA-transferase	1.26e-07	1.08e-07	1e-07	8.7e-08	8.3e-08	1.1e-07	1.04e-07	1.22e-07	1.02e-07	1.75e-07	1.39e-07	9.9e-08	2.1e-07	1.61e-07	6.5e-08	1.08e-07	1.33e-07	1.31e-07
2.8.3.8	acetate CoA-transferase	5.33e-05	5.52e-05	5.21e-05	6.14e-05	5.91e-05	5.86e-05	5.23e-05	5.84e-05	5.17e-05	8.6e-05	8.8e-05	0.000100625	8.67e-05	9.39e-05	9.04e-05	0.000104863	0.000102227	0.000103476
2.8.4.1	coenzyme-B sulfoethylthiotransferase	1e-09	0	0	0	0	0	0	0	0	4e-09	3e-09	0	6e-09	4e-09	0	1e-09	1e-09	1e-09
2.9.1.1	L-seryl-tRNASec selenium transferase	0.000231932	0.000226292	0.000233795	0.000255803	0.000259664	0.000223305	0.000232398	0.000226092	0.000231795	0.000308764	0.000301096	0.000270643	0.00031036	0.000291054	0.000290715	0.000273924	0.000267773	0.000267073
3.1.1.1	carboxylesterase	0.00035509	0.000363788	0.000352884	0.000357147	0.000351575	0.000364553	0.000356566	0.000369218	0.000354276	0.000429936	0.000445452	0.000497861	0.00043144	0.000434528	0.000427575	0.000485082	0.000500856	0.000496075
3.1.1.11	pectinesterase	3.22e-05	3.35e-05	3.3e-05	3.62e-05	3.57e-05	3.32e-05	3.23e-05	3.47e-05	3.28e-05	5.84e-05	5.95e-05	6.82e-05	5.58e-05	5.79e-05	5.57e-05	6.64e-05	6.92e-05	6.82e-05
3.1.1.15	L-arabinonolactonase	2e-09	1.6e-08	2e-09	1e-09	0	1e-09	0	2e-08	1e-09	1e-07	8e-09	0	1.4e-08	7e-09	0	2e-09	2e-09	2e-09
3.1.1.17	gluconolactonase	5.99e-07	6.83e-07	5.79e-07	6.86e-07	6.17e-07	5.78e-07	4.97e-07	8.18e-07	5.33e-07	2.09e-06	1.21e-06	9.9e-07	1.58e-06	1.28e-06	8.98e-07	1.09e-06	1.11e-06	1.09e-06
3.1.1.22	hydroxybutyrate-dimer hydrolase	1e-09	2e-09	3e-09	2e-09	0	2e-09	0	7e-09	2e-09	1.7e-08	1.4e-08	0	1e-08	4e-09	0	1e-09	1e-09	1e-09
3.1.1.23	acylglycerol lipase	1.1e-08	0	0	0	0	0	0	0	0	5.5e-08	3.4e-08	0	7.7e-08	4.9e-08	0	1.3e-08	1.3e-08	1.4e-08
3.1.1.24	3-oxoadipate enol-lactonase	1.78e-05	1.83e-05	1.73e-05	2.1e-05	1.99e-05	1.86e-05	1.74e-05	1.86e-05	1.73e-05	1.52e-05	1.18e-05	7.35e-06	1.33e-05	1.32e-05	1.33e-05	7.64e-06	7.08e-06	7.06e-06
3.1.1.29	aminoacyl-tRNA hydrolase	0.000444446	0.000440191	0.000445961	0.000441272	0.000444601	0.000438999	0.000444593	0.000436803	0.000445486	0.0004039	0.000397739	0.0003719	0.000404774	0.000400412	0.000404838	0.000375809	0.000369738	0.000371767
3.1.1.3	triacylglycerol lipase	0.000108623	0.000111906	0.000105406	0.000128331	0.000123386	0.000113675	0.000106442	0.000116371	0.000105275	0.000181437	0.000180063	0.000195924	0.000174634	0.000179039	0.000173036	0.000193893	0.000197517	0.000194311
3.1.1.31	6-phosphogluconolactonase	0.000817242	0.000806423	0.000820759	0.000806658	0.00081545	0.000801313	0.000817055	0.000797906	0.000819869	0.000732396	0.000720527	0.000667631	0.000730714	0.000720059	0.000730059	0.000670352	0.000662651	0.00066445
3.1.1.32	phospholipase A1	2.9e-07	4.25e-07	2.81e-07	3.48e-07	3.32e-07	3.03e-07	2.8e-07	4.46e-07	2.78e-07	1.32e-06	5.6e-07	6.04e-07	5.33e-07	5.43e-07	5.17e-07	6.02e-07	6.08e-07	5.99e-07
3.1.1.41	cephalosporin-C deacetylase	1.29e-05	1.27e-05	1.35e-05	1.22e-05	1.29e-05	1.34e-05	1.32e-05	1.34e-05	1.32e-05	1.96e-05	2.21e-05	2.7e-05	2.19e-05	2.33e-05	2.28e-05	2.93e-05	2.84e-05	2.97e-05
3.1.1.45	carboxymethylenebutenolidase	1.69e-06	1.47e-06	1.46e-06	1.64e-06	1.65e-06	1.41e-06	1.48e-06	1.48e-06	1.43e-06	2.66e-06	1.62e-06	1.53e-07	2.92e-06	1.88e-06	1.01e-06	4.7e-07	3.6e-07	4.19e-07
3.1.1.47	1-alkyl-2-acetylglycerophosphocholine esterase	0	7e-08	0	0	0	0	0	7e-08	0	4.19e-07	0	0	0	0	0	0	0	0
3.1.1.5	lysophospholipase	0.000112864	0.000114379	0.000109556	0.000129757	0.000125337	0.000116259	0.000110203	0.000116536	0.000109488	0.000134254	0.000124522	0.000120345	0.000124775	0.000128302	0.000127139	0.000118972	0.000120106	0.000118971
3.1.1.53	sialate O-acetylesterase	1.23e-05	1.21e-05	1.25e-05	1.38e-05	1.38e-05	1.31e-05	1.2e-05	1.22e-05	1.22e-05	1.01e-05	7.74e-06	3.89e-06	9.83e-06	1.22e-05	1.17e-05	7.57e-06	3.44e-06	5e-06
3.1.1.57	2-pyrone-4,6-dicarboxylate lactonase	2.5e-08	1e-09	2e-09	1e-09	0	1e-09	0	3e-09	1e-09	1.21e-07	7.3e-08	0	1.73e-07	1.1e-07	0	3e-08	3e-08	3.1e-08
3.1.1.6	acetylesterase	5e-09	1e-08	7e-09	3e-09	4e-09	1.1e-08	8e-09	2.5e-08	6e-09	1.43e-07	1.77e-07	3.38e-07	1.38e-07	1.42e-07	1.69e-07	2.63e-07	3.54e-07	3.49e-07
3.1.1.61	protein-glutamate methylesterase	7.45e-05	7.58e-05	7.43e-05	7.5e-05	7.37e-05	7.58e-05	7.39e-05	7.74e-05	7.42e-05	7.19e-05	6.84e-05	7.65e-05	6.62e-05	6.73e-05	6.95e-05	6.98e-05	7.87e-05	7.76e-05
3.1.1.73	feruloyl esterase	2e-08	6.1e-08	3.3e-08	1.6e-08	4e-09	2.5e-08	8e-09	1.15e-07	1.9e-08	4.68e-07	2.49e-07	3.38e-07	2.68e-07	2.07e-07	1.69e-07	2.81e-07	3.72e-07	3.67e-07
3.1.1.75	poly(3-hydroxybutyrate) depolymerase	7.08e-07	7.61e-07	7.55e-07	5.96e-07	4.38e-07	6.72e-07	5.04e-07	1.15e-06	6.3e-07	1.85e-06	8.4e-07	2.95e-07	1.93e-06	1.15e-06	2.62e-07	4.98e-07	5.62e-07	5.57e-07
3.1.1.81	quorum-quenching N-acyl-homoserine lactonase	3.19e-05	3.31e-05	3.1e-05	3.6e-05	3.46e-05	3.36e-05	3.14e-05	3.44e-05	3.11e-05	5.32e-05	5.41e-05	6.12e-05	5.2e-05	5.38e-05	5.13e-05	6.07e-05	6.17e-05	6.08e-05
3.1.1.85	pimelyl-[acyl-carrier protein] methyl ester esterase	2.87e-05	2.97e-05	2.78e-05	3.38e-05	3.24e-05	3.01e-05	2.81e-05	3.08e-05	2.78e-05	4.64e-05	4.54e-05	4.89e-05	4.4e-05	4.52e-05	4.38e-05	4.85e-05	4.94e-05	4.85e-05
3.1.11.1	exodeoxyribonuclease I	1.08e-07	2.86e-07	1e-07	8.6e-08	8.3e-08	1.1e-07	1.03e-07	2.9e-07	1.02e-07	1.22e-06	1.61e-07	9.9e-08	8.7e-08	8.1e-08	6.5e-08	8.6e-08	1.12e-07	1.08e-07
3.1.11.2	exodeoxyribonuclease III	0.000673975	0.000667746	0.000676075	0.000679953	0.000683319	0.000666344	0.000674671	0.000660995	0.000675229	0.000582991	0.000558959	0.000485751	0.000581528	0.000568555	0.000579723	0.00049667	0.00047951	0.00048452
3.1.11.5	exodeoxyribonuclease V	0.00214977	0.00213916	0.00214723	0.00218103	0.00218147	0.00213946	0.00214642	0.00212612	0.00214634	0.00196125	0.00189486	0.00173726	0.00193571	0.00192232	0.00194749	0.00175797	0.00172272	0.00173238
3.1.11.6	exodeoxyribonuclease VII	0.00116861	0.00116206	0.0011713	0.00116238	0.00116708	0.0011605	0.00116923	0.00115425	0.00117092	0.00105448	0.00103722	0.00097618	0.00105362	0.00104768	0.00105847	0.000985979	0.000970993	0.000975872
3.1.13.1	exoribonuclease II	0	0	0	0	0	0	0	0	0	1e-08	1.2e-08	0	0	0	0	0	0	0
3.1.13.5	ribonuclease D	3.18e-07	3.17e-07	3.75e-07	1.93e-07	0	1.94e-07	0	8.64e-07	1.85e-07	2.37e-06	9.8e-07	0	2.61e-06	1.41e-06	0	3.83e-07	3.8e-07	3.95e-07
3.1.2.1	acetyl-CoA hydrolase	7.15e-06	7.31e-06	7.01e-06	7.87e-06	7.63e-06	7.33e-06	7.05e-06	7.55e-06	6.99e-06	9.22e-06	8.63e-06	8.61e-06	8.76e-06	8.48e-06	8.36e-06	8.45e-06	8.76e-06	8.59e-06
3.1.2.12	S-formylglutathione hydrolase	1.56e-05	1.46e-05	1.58e-05	1.65e-05	1.72e-05	1.42e-05	1.54e-05	1.5e-05	1.55e-05	2.8e-05	2.82e-05	2.76e-05	2.91e-05	2.68e-05	2.54e-05	2.8e-05	2.77e-05	2.76e-05
3.1.2.14	oleoyl-[acyl-carrier-protein] hydrolase	0.000308341	0.000301085	0.000310598	0.000315098	0.000319319	0.000300095	0.000308593	0.000294622	0.000309471	0.000227804	0.00020668	0.000137592	0.000226057	0.000216243	0.000227374	0.00014982	0.000132276	0.000137187
3.1.2.2	palmitoyl-CoA hydrolase	1.1e-08	2.1e-08	1.4e-08	6e-09	9e-09	2.3e-08	1.5e-08	5e-08	1.2e-08	2.87e-07	3.53e-07	6.76e-07	2.76e-07	2.83e-07	3.37e-07	5.26e-07	7.08e-07	6.97e-07
3.1.2.20	acyl-CoA hydrolase	4.91e-05	4.91e-05	4.82e-05	5.44e-05	5.37e-05	4.93e-05	4.87e-05	4.96e-05	4.81e-05	6.19e-05	6.02e-05	5.89e-05	6.12e-05	5.97e-05	5.94e-05	5.8e-05	5.85e-05	5.82e-05
3.1.2.23	4-hydroxybenzoyl-CoA thioesterase	7e-09	1.6e-08	3.2e-08	1.6e-08	0	1.6e-08	0	6.3e-08	1.6e-08	4.9e-08	3.9e-08	0	8.3e-08	3e-08	0	8e-09	8e-09	8e-09
3.1.2.6	hydroxyacylglutathione hydrolase	0.000143436	0.000146307	0.000143469	0.00015134	0.000149498	0.000147644	0.000142666	0.000151612	0.00014284	0.000226372	0.000234807	0.000266743	0.000226737	0.000232075	0.000223036	0.000266958	0.000271108	0.000269231
3.1.21.1	deoxyribonuclease I	6.9e-07	7.08e-07	6.67e-07	7.66e-07	7.39e-07	7.23e-07	7.07e-07	7.08e-07	6.72e-07	5.06e-07	4.49e-07	2.4e-07	5.02e-07	3.92e-07	4.78e-07	2.1e-07	2.25e-07	2.3e-07
3.1.21.2	deoxyribonuclease IV	0.000426798	0.000429896	0.000425343	0.000436952	0.000434684	0.000428982	0.000426452	0.000434028	0.000425534	0.000514643	0.00052257	0.000556785	0.000511307	0.0005102	0.000504598	0.000544347	0.000558558	0.000554075
3.1.21.3	type I site-specific deoxyribonuclease	0.00226903	0.00225122	0.00226827	0.00221154	0.00221898	0.00225302	0.00227136	0.00221387	0.00227199	0.00149194	0.00140005	0.00111171	0.00147544	0.00146443	0.00154048	0.00116737	0.0011025	0.0011257
3.1.21.4	type II site-specific deoxyribonuclease	2.71e-06	2.76e-06	2.66e-06	3.06e-06	2.95e-06	3.13e-06	2.67e-06	2.91e-06	2.62e-06	2.42e-06	2.37e-06	1.99e-06	2.76e-06	3.7e-06	3.15e-06	4.16e-06	2.65e-06	3.28e-06
3.1.21.5	type III site-specific deoxyribonuclease	0.000483848	0.000458747	0.000488356	0.000487477	0.000502233	0.000451025	0.000478474	0.000440998	0.000485448	0.000286988	0.000235851	8.37e-05	0.000266494	0.00025035	0.000272791	0.000100651	7.31e-05	7.89e-05
3.1.21.7	deoxyribonuclease V	7.08e-06	7.56e-06	7.02e-06	7.21e-06	6.93e-06	7.93e-06	7.11e-06	7.98e-06	7.02e-06	8.65e-06	8.79e-06	1.19e-05	8.17e-06	9.16e-06	9.52e-06	1.12e-05	1.23e-05	1.23e-05
3.1.22.4	crossover junction endodeoxyribonuclease	2.49e-07	2.78e-07	2.61e-07	1.85e-07	1.21e-07	2.15e-07	1.47e-07	4.45e-07	2.03e-07	1e-06	4.12e-07	8.9e-08	9.34e-07	5.79e-07	7.6e-08	2.24e-07	2.04e-07	2.17e-07
3.1.26.11	tRNase Z	0.0007509	0.000743385	0.000753464	0.000746038	0.000751793	0.000741636	0.000751061	0.000737028	0.000752726	0.000675956	0.000665151	0.000618379	0.000676588	0.00067095	0.000679172	0.000626296	0.000614385	0.000618078
3.1.26.12	ribonuclease E	6.45e-05	6.37e-05	6.29e-05	6.9e-05	6.71e-05	6.34e-05	6.1e-05	6.79e-05	6.17e-05	0.000102657	9.2e-05	8.73e-05	0.000103348	9.51e-05	8.22e-05	9e-05	9.09e-05	9.03e-05
3.1.26.3	ribonuclease III	0.000535374	0.000530114	0.000537175	0.000531899	0.000536039	0.000528628	0.000535577	0.000526076	0.000536573	0.000489188	0.000481967	0.000451002	0.000490315	0.000484568	0.000490155	0.000455562	0.000448449	0.000450863
3.1.26.4	ribonuclease H	0.00141506	0.00140567	0.00141863	0.00139872	0.00140772	0.00140223	0.00141617	0.00139885	0.00141789	0.00134644	0.00134543	0.00131238	0.00135338	0.00134424	0.00135288	0.00131618	0.00130926	0.00131208
3.1.26.5	ribonuclease P	0.00027251	0.000270734	0.000272948	0.000271785	0.000272816	0.000270488	0.000272365	0.000268847	0.000272823	0.000244272	0.000239145	0.000223319	0.00024329	0.000242308	0.000244892	0.000225785	0.000221988	0.00022325
3.1.26.8	ribonuclease M5	0.000439606	0.000436251	0.000440419	0.000439357	0.000441463	0.000435745	0.000439585	0.000432957	0.000440156	0.000397014	0.000389304	0.000362059	0.000396235	0.000393468	0.000398277	0.000366317	0.000359599	0.000361711
3.1.3.1	alkaline phosphatase	0.000268833	0.000274042	0.00026705	0.000286987	0.000282581	0.000275033	0.000268241	0.000280602	0.000266765	0.000371883	0.000375444	0.000412847	0.00036616	0.000367648	0.000362231	0.000402096	0.000416998	0.000412341
3.1.3.10	glucose-1-phosphatase	7.97e-06	8.22e-06	7.71e-06	8.65e-06	8.26e-06	8.35e-06	7.85e-06	8.27e-06	7.77e-06	7.1e-06	6.37e-06	5.97e-06	6.43e-06	6.8e-06	6.78e-06	5.86e-06	5.87e-06	5.86e-06
3.1.3.11	fructose-bisphosphatase	0.000743658	0.00075274	0.000741614	0.000743681	0.000737496	0.00075626	0.000740356	0.000762516	0.000742248	0.000880701	0.000906235	0.000999774	0.000876054	0.0009051	0.000879777	0.000992715	0.0010061	0.00100139
3.1.3.12	trehalose-phosphatase	2.7e-06	2.77e-06	2.6e-06	3.13e-06	2.96e-06	2.76e-06	2.63e-06	2.89e-06	2.57e-06	2.67e-06	1.67e-06	5.05e-07	2.49e-06	1.83e-06	1.76e-06	5.8e-07	4.99e-07	5.43e-07
3.1.3.15	histidinol-phosphatase	0.000336442	0.000334073	0.000336357	0.00032583	0.000328833	0.000332653	0.000335131	0.000335288	0.000336161	0.00037073	0.000382995	0.000414266	0.000371	0.00037464	0.000372381	0.000406465	0.000416607	0.000414316
3.1.3.16	protein-serine/threonine phosphatase	0.00108912	0.00110303	0.00108217	0.00111424	0.00109954	0.00110798	0.00108648	0.00111037	0.00108425	0.00115157	0.00114988	0.00118922	0.00113375	0.0011536	0.00114513	0.00118341	0.00119372	0.00118674
3.1.3.18	phosphoglycolate phosphatase	0.000307489	0.000304897	0.000305131	0.000338125	0.000336619	0.000306082	0.000306388	0.000307345	0.000303543	0.000369022	0.000355182	0.000324255	0.000369514	0.000353507	0.000355101	0.000330331	0.000322381	0.000323596
3.1.3.2	acid phosphatase	1.08e-05	1.15e-05	1.07e-05	1.07e-05	1.03e-05	1.27e-05	1.07e-05	1.24e-05	1.06e-05	1.77e-05	1.85e-05	2.32e-05	1.85e-05	2.18e-05	2.01e-05	2.65e-05	2.37e-05	2.5e-05
3.1.3.23	sugar-phosphatase	0.000109953	0.000112125	0.000109392	0.0001104	0.000108107	0.000112684	0.000110336	0.000110848	0.000110121	7.08e-05	6.45e-05	5.34e-05	6.73e-05	6.87e-05	7.2e-05	5.36e-05	5.23e-05	5.27e-05
3.1.3.25	inositol-phosphate phosphatase	0.000426596	0.000415177	0.00043075	0.000417501	0.000428123	0.00041184	0.000425391	0.000413687	0.000428244	0.00046125	0.000468848	0.000464084	0.000470169	0.000463203	0.000459739	0.000469223	0.000464787	0.000466723
3.1.3.26	4-phytase	3e-09	8.7e-08	0	0	0	0	0	8.8e-08	0	5.36e-07	9e-09	0	1.9e-08	1.2e-08	0	3e-09	3e-09	3e-09
3.1.3.27	phosphatidylglycerophosphatase	0.000185277	0.000187353	0.000184424	0.000189409	0.000187483	0.000188198	0.000184846	0.00018938	0.000184542	0.000211385	0.000214053	0.00022754	0.00020985	0.000213248	0.000210871	0.000225727	0.000228713	0.000227444
3.1.3.3	phosphoserine phosphatase	0.000124756	0.000131109	0.000124138	0.000111783	0.00010864	0.000133472	0.000125557	0.000134873	0.000125244	0.000142909	0.000159568	0.000206975	0.00014797	0.000160774	0.00015294	0.00020468	0.000211574	0.000211117
3.1.3.41	4-nitrophenylphosphatase	0.000580221	0.000576065	0.000581792	0.000575752	0.000579244	0.000575172	0.00058111	0.000571896	0.000581527	0.000527428	0.000521783	0.000492075	0.000530254	0.000524936	0.000531453	0.000497048	0.000489281	0.000492041
3.1.3.45	3-deoxy-manno-octulosonate-8-phosphatase	5.07e-06	5.23e-06	4.94e-06	5.61e-06	5.42e-06	5.23e-06	4.98e-06	5.27e-06	4.96e-06	5.52e-06	4.71e-06	4.3e-06	4.67e-06	4.9e-06	4.83e-06	4.4e-06	4.31e-06	4.27e-06
3.1.3.48	protein-tyrosine-phosphatase	0.00191209	0.00194384	0.00189769	0.00193127	0.00189743	0.00195229	0.00191677	0.00193593	0.00190751	0.001569	0.00150977	0.00142204	0.00153555	0.00154037	0.00157283	0.00140966	0.00140994	0.00140828
3.1.3.5	5'-nucleotidase	0.000960926	0.00098879	0.000955416	0.000914936	0.00089786	0.000997784	0.000964243	0.000998819	0.000961501	0.000955424	0.00100482	0.00114861	0.000968528	0.00101528	0.000991997	0.00114161	0.00115834	0.00115395
3.1.3.69	glucosylglycerol 3-phosphatase	0	0	0	0	0	0	0	0	0	1e-09	1e-09	0	0	0	0	0	0	0
3.1.3.7	3'(2'),5'-bisphosphate nucleotidase	1.25e-06	1.28e-06	1.31e-06	1.31e-06	1.25e-06	1.16e-06	1.13e-06	1.54e-06	1.21e-06	2.82e-06	1.99e-06	1.57e-06	2.65e-06	2.04e-06	1.51e-06	1.64e-06	1.72e-06	1.72e-06
3.1.3.70	mannosyl-3-phosphoglycerate phosphatase	9.02e-06	9.01e-06	8.83e-06	9.97e-06	9.72e-06	9.19e-06	8.8e-06	9.02e-06	8.82e-06	7.44e-06	6.38e-06	4.84e-06	6.7e-06	7.16e-06	7.19e-06	5.14e-06	4.71e-06	4.82e-06
3.1.3.71	2-phosphosulfolactate phosphatase	4.44e-06	4.68e-06	4.38e-06	4.32e-06	4.14e-06	4.77e-06	4.5e-06	4.73e-06	4.43e-06	2.41e-06	2.38e-06	2.92e-06	2.09e-06	2.39e-06	2.71e-06	2.44e-06	3.06e-06	2.94e-06
3.1.3.73	adenosylcobalamin/alpha-ribazole phosphatase	9.24e-05	9.83e-05	9.19e-05	7.99e-05	7.73e-05	9.89e-05	9.34e-05	0.000100904	9.32e-05	0.000110984	0.000126332	0.000169784	0.000113782	0.000123098	0.000116925	0.000163471	0.000172782	0.000170545
3.1.3.77	acireductone synthase	0	8.9e-08	0	0	0	0	0	9e-08	0	5.49e-07	1.7e-08	0	0	0	0	0	0	0
3.1.3.8	3-phytase	1.78e-07	3.06e-07	1.8e-07	9.1e-08	1.25e-07	2.51e-07	1.68e-07	6.32e-07	1.31e-07	3.64e-06	3.62e-06	6.42e-06	3.1e-06	3.01e-06	3.2e-06	5.07e-06	6.8e-06	6.7e-06
3.1.3.82	D-glycero-beta-D-manno-heptose 1,7-bisphosphate 7-phosphatase	2.8e-05	2.67e-05	2.76e-05	3.07e-05	3.09e-05	2.7e-05	2.72e-05	2.63e-05	2.74e-05	2.32e-05	1.98e-05	1.15e-05	2.18e-05	2.18e-05	2.26e-05	1.32e-05	1.07e-05	1.13e-05
3.1.3.83	D-glycero-alpha-D-manno-heptose 1,7-bisphosphate 7-phosphatase	2.8e-05	2.67e-05	2.76e-05	3.07e-05	3.09e-05	2.7e-05	2.72e-05	2.63e-05	2.74e-05	2.32e-05	1.98e-05	1.15e-05	2.18e-05	2.18e-05	2.26e-05	1.32e-05	1.07e-05	1.13e-05
3.1.3.87	2-hydroxy-3-keto-5-methylthiopentenyl-1-phosphate phosphatase	2.79e-05	2.89e-05	2.71e-05	3.23e-05	3.1e-05	2.95e-05	2.75e-05	3.01e-05	2.71e-05	4.42e-05	4.42e-05	4.99e-05	4.23e-05	4.37e-05	4.28e-05	4.84e-05	5.05e-05	4.96e-05
3.1.30.1	Aspergillus nuclease S1	2e-09	5e-08	5e-09	3e-09	0	3e-09	0	5.6e-08	2e-09	2.96e-07	5e-09	0	1.8e-08	8e-09	0	2e-09	2e-09	2e-09
3.1.31.1	micrococcal nuclease	4.47e-05	4.35e-05	4.59e-05	4.71e-05	4.88e-05	4.24e-05	4.53e-05	4.39e-05	4.53e-05	7.1e-05	7.36e-05	7.47e-05	7.3e-05	6.88e-05	6.82e-05	7.45e-05	7.5e-05	7.43e-05
3.1.4.12	sphingomyelin phosphodiesterase	3.8e-05	3.92e-05	3.68e-05	4.59e-05	4.4e-05	3.99e-05	3.71e-05	4.09e-05	3.67e-05	6.84e-05	6.8e-05	7.35e-05	6.6e-05	6.77e-05	6.48e-05	7.35e-05	7.4e-05	7.28e-05
3.1.4.14	[acyl-carrier-protein] phosphodiesterase	0	0	0	0	0	0	0	0	0	2e-09	3e-09	0	0	0	0	0	0	0
3.1.4.16	2',3'-cyclic-nucleotide 2'-phosphodiesterase	0.00093248	0.000932561	0.00093079	0.000994852	0.000987372	0.000934809	0.000929495	0.000931209	0.000929158	0.000937886	0.000892139	0.000801755	0.000912309	0.000909558	0.000915177	0.000816013	0.000795207	0.000794512
3.1.4.17	3',5'-cyclic-nucleotide phosphodiesterase	4e-09	6e-09	1.4e-08	3e-09	2e-09	4.2e-08	1e-09	3.2e-08	4e-09	5.5e-08	7e-08	8.7e-08	1.18e-07	1.79e-07	1.38e-07	2.11e-07	1.02e-07	1.5e-07
3.1.4.3	phospholipase C	0.000146977	0.000156667	0.000145257	0.000134847	0.000129668	0.000157802	0.000147627	0.000162158	0.000147049	0.000208341	0.000230205	0.000299374	0.000209555	0.000223918	0.000211809	0.000291174	0.000304257	0.000299878
3.1.4.4	phospholipase D	3.3e-08	1.7e-08	3.4e-08	1.8e-08	0	1.8e-08	0	7.3e-08	1.7e-08	1.63e-07	9.8e-08	0	2.68e-07	1.48e-07	0	4e-08	4e-08	4.2e-08
3.1.4.46	glycerophosphodiester phosphodiesterase	0.00190317	0.00189154	0.00190198	0.00192786	0.00193192	0.00188912	0.00190015	0.00188386	0.00190045	0.00184703	0.00181426	0.00172738	0.00183576	0.00182105	0.00183355	0.00173057	0.00171742	0.00171991
3.1.4.50	glycosylphosphatidylinositol phospholipase D	0	1e-09	2e-09	1e-09	0	1e-09	0	5e-09	1e-09	0	0	0	3e-09	0	0	0	0	0
3.1.4.52	cyclic-guanylate-specific phosphodiesterase	2.72e-05	2.82e-05	2.64e-05	3.07e-05	2.94e-05	2.87e-05	2.67e-05	2.94e-05	2.65e-05	4.37e-05	4.38e-05	4.87e-05	4.22e-05	4.35e-05	4.16e-05	4.84e-05	4.93e-05	4.85e-05
3.1.5.1	dGTPase	0.000222799	0.000236536	0.000222497	0.000192282	0.000186882	0.0002377	0.000225664	0.000243725	0.000225221	0.000285849	0.000325761	0.000433123	0.000296561	0.000315791	0.000298545	0.000419186	0.000440838	0.000435712
3.1.6.1	arylsulfatase	5.9e-06	5.41e-06	5.62e-06	5.12e-06	5.13e-06	5.36e-06	5.46e-06	5.47e-06	5.56e-06	4.65e-06	3.55e-06	1.19e-06	5.66e-06	4.26e-06	2.6e-06	1.82e-06	1.63e-06	1.69e-06
3.1.6.12	N-acetylgalactosamine-4-sulfatase	1e-09	0	0	0	0	0	0	0	0	7e-09	4e-09	0	1e-08	6e-09	0	2e-09	2e-09	2e-09
3.1.6.13	iduronate-2-sulfatase	0	0	0	0	0	0	0	0	0	0	0	0	0	0	0	0	0	0
3.1.6.6	choline-sulfatase	2.05e-07	3.4e-07	4.49e-07	3.02e-07	1.66e-07	3.47e-07	2.07e-07	7.27e-07	3.27e-07	1.07e-07	1.2e-07	1e-07	3.39e-07	7.1e-08	8.1e-08	8.4e-08	1.08e-07	1.02e-07
3.1.6.8	cerebroside-sulfatase	1e-09	0	0	0	0	0	0	0	0	4e-09	2e-09	0	5e-09	4e-09	0	1e-09	1e-09	1e-09
3.1.7.2	guanosine-3',5'-bis(diphosphate) 3'-diphosphatase	3e-09	2.67e-07	4e-09	2e-09	0	2e-09	0	2.75e-07	2e-09	1.67e-06	8.3e-08	0	2.7e-08	1.4e-08	0	4e-09	4e-09	4e-09
3.11.1.1	phosphonoacetaldehyde hydrolase	4.85e-05	4.85e-05	4.77e-05	5.56e-05	5.48e-05	4.88e-05	4.8e-05	4.95e-05	4.74e-05	7.12e-05	6.99e-05	6.98e-05	7.08e-05	6.93e-05	6.78e-05	6.92e-05	6.95e-05	6.91e-05
3.11.1.2	phosphonoacetate hydrolase	8.81e-05	9.09e-05	8.87e-05	8.31e-05	8.26e-05	9.19e-05	8.86e-05	9.37e-05	8.88e-05	0.000126369	0.000138527	0.000168875	0.000130874	0.000137849	0.000130715	0.000169838	0.000171712	0.000171479
3.13.1.1	UDP-sulfoquinovose synthase	1.9e-05	1.74e-05	2.01e-05	1.9e-05	2.02e-05	1.66e-05	1.85e-05	1.65e-05	1.98e-05	1.13e-05	8.73e-06	1.41e-06	8.99e-06	9.68e-06	9.62e-06	2.78e-06	1.2e-06	1.09e-06
3.13.1.3	2'-hydroxybiphenyl-2-sulfinate desulfinase	0	0	0	0	0	0	0	0	0	5e-09	6e-09	0	0	0	0	0	0	0
3.2.1.1	alpha-amylase	0.000185272	0.000187454	0.000185105	0.000208592	0.000205377	0.000192364	0.00018449	0.000192064	0.000183713	0.00024159	0.000236061	0.000232039	0.00023949	0.000246295	0.000242283	0.000248597	0.000235947	0.000239526
3.2.1.10	oligo-1,6-glucosidase	0.00120338	0.00113978	0.00122079	0.00111025	0.00116876	0.00111136	0.00119882	0.00111377	0.00121283	0.00112656	0.00115529	0.00108388	0.00115529	0.00110904	0.00112696	0.00107537	0.00107407	0.00107474
3.2.1.11	dextranase	0	0	0	0	0	0	0	0	0	0	0	0	0	2e-09	0	5e-09	3e-09	4e-09
3.2.1.122	maltose-6'-phosphate glucosidase	0.000411169	0.000422645	0.000403133	0.000445089	0.000428243	0.000427857	0.00040948	0.000420615	0.000406111	0.000277961	0.000233257	0.000170023	0.000245662	0.000248887	0.000271197	0.000165497	0.00016526	0.000163692
3.2.1.132	chitosanase	5.83e-06	5.13e-06	5.91e-06	5.67e-06	6.2e-06	4.92e-06	5.82e-06	4.81e-06	5.82e-06	3.82e-06	3.33e-06	5.32e-07	4.2e-06	3e-06	3.51e-06	7.52e-07	2.77e-07	4.43e-07
3.2.1.133	glucan 1,4-alpha-maltohydrolase	2.44e-06	2.46e-06	2.33e-06	2.95e-06	2.87e-06	2.52e-06	2.53e-06	2.48e-06	2.33e-06	2.27e-06	1.98e-06	1.11e-06	2.56e-06	1.81e-06	2.25e-06	9.68e-07	9.92e-07	1.06e-06
3.2.1.135	neopullulanase	0.000755908	0.00077963	0.000750752	0.000757081	0.000738149	0.000786016	0.000757249	0.000785346	0.000755493	0.000733767	0.000738877	0.000796985	0.00071906	0.000750711	0.000742301	0.000789269	0.000800335	0.000795895
3.2.1.136	glucuronoarabinoxylan endo-1,4-beta-xylanase	5.38e-06	5.71e-06	5.29e-06	4.57e-06	4.39e-06	5.81e-06	5.46e-06	5.82e-06	5.38e-06	2.59e-06	2.95e-06	5.18e-06	2.32e-06	2.78e-06	3.38e-06	4.01e-06	5.41e-06	5.31e-06
3.2.1.139	alpha-glucuronidase	1.56e-07	1.49e-07	3.15e-07	6e-09	1.21e-07	1.64e-06	4.2e-08	7.51e-07	3.1e-08	2.21e-06	2.71e-06	3.55e-06	4.38e-06	6.99e-06	5.82e-06	7.52e-06	3.47e-06	5.24e-06
3.2.1.14	chitinase	0.000573191	0.000605502	0.000568929	0.000530124	0.000514098	0.000612185	0.000576874	0.00062659	0.000574313	0.000801465	0.000889697	0.00114826	0.000819558	0.000870437	0.000828633	0.00111604	0.001166	0.00115353
3.2.1.141	4-alpha-D-{(1->4)-alpha-D-glucano}trehalose trehalohydrolase	6.1e-07	7.35e-07	6.3e-07	7.49e-07	6.93e-07	7e-07	5.77e-07	8.32e-07	5.94e-07	1.25e-06	4.84e-07	1.89e-07	6.33e-07	6.56e-07	5.8e-07	3.94e-07	1.93e-07	2.71e-07
3.2.1.15	endo-polygalacturonase	4.14e-06	4.42e-06	4.16e-06	4.88e-06	4.77e-06	4.25e-06	4.11e-06	4.51e-06	4.14e-06	7.4e-06	6.17e-06	6.18e-06	6e-06	6.2e-06	5.93e-06	6.24e-06	6.19e-06	6.11e-06
3.2.1.156	oligosaccharide reducing-end xylanase	5.4e-08	2.4e-08	1.74e-07	2e-09	6e-08	9.09e-07	2e-08	3.59e-07	1.7e-08	7.4e-07	1.41e-06	1.97e-06	2.24e-06	3.76e-06	3.23e-06	4.14e-06	1.9e-06	2.88e-06
3.2.1.17	lysozyme	0.000228855	0.000224031	0.000224692	0.000249559	0.00024943	0.000224824	0.000230637	0.000220894	0.000224277	0.000193257	0.000172087	0.000103305	0.000202803	0.000168921	0.000186432	0.000106076	9.53e-05	9.96e-05
3.2.1.170	mannosylglycerate hydrolase	0.000591144	0.000623973	0.000580871	0.000567953	0.000543954	0.00063452	0.000591561	0.00063927	0.000587513	0.000666072	0.000711122	0.000881401	0.000662525	0.000712396	0.000689132	0.000858611	0.00089176	0.000883801
3.2.1.172	unsaturated rhamnogalacturonyl hydrolase	0.000129086	0.000128673	0.000134149	0.000139638	0.000142878	0.00012554	0.000130237	0.000131108	0.000132624	0.00022889	0.000236274	0.000254598	0.000227087	0.0002265	0.000217749	0.000252682	0.000256754	0.000253941
3.2.1.177	alpha-D-xyloside xylohydrolase	0.000279698	0.000273788	0.000284441	0.00026226	0.000270186	0.000268663	0.000282141	0.000268893	0.000283939	0.000243259	0.000247091	0.000236413	0.000249637	0.000239912	0.000244903	0.00023163	0.000234562	0.000234682
3.2.1.18	exo-alpha-sialidase	6.7e-06	6.47e-06	6.85e-06	7e-06	7.11e-06	8.2e-06	6.57e-06	7.15e-06	6.54e-06	6.37e-06	7.34e-06	6.73e-06	8.74e-06	1.43e-05	1.07e-05	1.96e-05	1.11e-05	1.47e-05
3.2.1.20	alpha-glucosidase	0.00186695	0.00190721	0.00185263	0.00192904	0.00188845	0.00191886	0.00187635	0.00190789	0.00186125	0.00165474	0.00159071	0.00150313	0.00162662	0.00160602	0.00164847	0.00148468	0.00149116	0.00148756
3.2.1.21	beta-glucosidase	0.00134366	0.00139278	0.00134168	0.00123317	0.00121611	0.00139562	0.00135418	0.00142169	0.00135122	0.00165749	0.00181061	0.00223714	0.00169599	0.00176188	0.00169814	0.00217682	0.00226849	0.0022489
3.2.1.22	alpha-galactosidase	0.00126869	0.00124804	0.00125661	0.00137305	0.00136538	0.00125088	0.00125927	0.00122615	0.00125467	0.000917752	0.000766307	0.000423361	0.000860593	0.000812794	0.000874476	0.000450924	0.000396201	0.000411216
3.2.1.23	beta-galactosidase	0.00211124	0.00206364	0.00212746	0.00216286	0.00219578	0.00204672	0.00212287	0.00202191	0.00212031	0.00170052	0.00157485	0.00112709	0.00171471	0.00158979	0.00166669	0.00118395	0.00109303	0.00111935
3.2.1.24	alpha-mannosidase	0.00140733	0.00148816	0.00140639	0.00125208	0.00122083	0.00149891	0.00142544	0.00153251	0.00142116	0.0018663	0.00210339	0.00273108	0.00193294	0.00204993	0.00194546	0.0026676	0.00277617	0.00275083
3.2.1.25	beta-mannosidase	3.9e-08	2.69e-07	3e-09	3e-09	1.1e-08	0	5e-09	2.71e-07	0	1.77e-06	1.07e-07	0	2.14e-07	1.44e-07	0	3.8e-08	3.7e-08	3.9e-08
3.2.1.26	beta-fructofuranosidase	0.000818743	0.000796209	0.000827849	0.000830763	0.000845575	0.000789771	0.000816162	0.000778808	0.000824164	0.000621718	0.000568037	0.000407114	0.000599946	0.000589192	0.00061473	0.000434266	0.000399207	0.000407929
3.2.1.28	alpha,alpha-trehalase	1.1e-05	1.01e-05	1.17e-05	1.04e-05	1.16e-05	9.33e-06	1.12e-05	9.75e-06	1.15e-05	1.6e-05	1.61e-05	1.47e-05	1.63e-05	1.47e-05	1.47e-05	1.49e-05	1.46e-05	1.46e-05
3.2.1.3	glucan 1,4-alpha-glucosidase	2.94e-07	3.52e-07	2.93e-07	2.87e-07	2.73e-07	3.18e-07	2.98e-07	3.57e-07	2.96e-07	4.17e-07	1.81e-07	1.95e-07	1.41e-07	1.56e-07	1.81e-07	1.63e-07	2.04e-07	1.96e-07
3.2.1.31	beta-glucuronidase	0.000147139	0.000141584	0.000146023	0.000163542	0.000164295	0.000143563	0.000143971	0.000140188	0.000144694	0.000124161	0.000105829	6.82e-05	0.000116142	0.000116471	0.000121865	7.59e-05	6.67e-05	7.03e-05
3.2.1.35	hyaluronoglucosaminidase	8.02e-06	7.5e-06	8.87e-06	7.81e-06	8.54e-06	1e-05	7.72e-06	8.59e-06	8.2e-06	1.54e-05	1.77e-05	2.01e-05	1.93e-05	2.59e-05	2.23e-05	3.04e-05	2.15e-05	2.52e-05
3.2.1.37	xylan 1,4-beta-xylosidase	0.000187793	0.000165919	0.000196865	0.000172675	0.000193462	0.00015804	0.000186853	0.000159156	0.000192532	0.000209878	0.000215107	0.000179483	0.000220921	0.000204875	0.000205909	0.00018874	0.000177393	0.000180084
3.2.1.39	glucan endo-1,3-beta-D-glucosidase	4.5e-08	1.5e-08	2.8e-08	1.6e-08	4e-09	1.5e-08	2e-09	4.2e-08	1.3e-08	2.24e-07	1.37e-07	0	3.26e-07	1.94e-07	0	5.2e-08	5.1e-08	5.3e-08
3.2.1.4	cellulase	0.000408925	0.000426339	0.000408243	0.000409803	0.000400801	0.000427096	0.000410664	0.000438863	0.000409971	0.000591275	0.000625387	0.000752023	0.000586758	0.000608246	0.000586429	0.000729425	0.000761846	0.000751884
3.2.1.40	alpha-L-rhamnosidase	0.000267535	0.000277213	0.000261724	0.000331112	0.000316046	0.000281937	0.000264807	0.000282198	0.000261779	0.000322269	0.000285172	0.00025087	0.000293289	0.00029568	0.000299842	0.000246974	0.000247602	0.000245569
3.2.1.41	pullulanase	0.000290281	0.000298132	0.000285711	0.000322923	0.000311944	0.000308193	0.000286333	0.00030556	0.000285345	0.000343293	0.000334925	0.000344877	0.000333601	0.000361425	0.000349364	0.000368258	0.000351478	0.000354939
3.2.1.45	glucosylceramidase	4.8e-05	4.64e-05	4.7e-05	5.41e-05	5.4e-05	4.65e-05	4.72e-05	4.58e-05	4.67e-05	3.99e-05	3.29e-05	1.89e-05	3.67e-05	3.35e-05	3.68e-05	1.84e-05	1.79e-05	1.81e-05
3.2.1.50	alpha-N-acetylglucosaminidase	0	2.8e-08	0	0	0	0	0	2.8e-08	0	1.68e-07	0	0	0	0	0	0	0	0
3.2.1.51	alpha-L-fucosidase	0.00019932	0.000198738	0.000193267	0.000235883	0.000229095	0.000200823	0.000195017	0.000197454	0.000193117	0.000174508	0.000136938	7.4e-05	0.000152746	0.000149511	0.000154571	8.35e-05	7.09e-05	7.31e-05
3.2.1.52	beta-N-acetylhexosaminidase	0.000433367	0.00043557	0.000433544	0.00045881	0.000454776	0.000444262	0.000433369	0.00043773	0.000432098	0.000418013	0.00039913	0.000356426	0.000418288	0.000429005	0.000426819	0.000395729	0.00036124	0.000373742
3.2.1.54	cyclomaltodextrinase	1.92e-06	2.02e-06	1.88e-06	1.64e-06	1.56e-06	2.04e-06	1.93e-06	1.97e-06	1.92e-06	1.34e-07	8.9e-08	2e-08	8.2e-08	2.14e-07	2.99e-07	7e-09	1.4e-08	7e-09
3.2.1.55	non-reducing end alpha-L-arabinofuranosidase	0.000161128	0.000151952	0.000165914	0.000161105	0.000170661	0.000146899	0.000161311	0.000150502	0.000163667	0.000213359	0.000217406	0.000212812	0.000215654	0.000204472	0.000204975	0.000209434	0.00021349	0.000212189
3.2.1.58	glucan 1,3-beta-glucosidase	2.84e-06	1.32e-06	3.53e-06	4.56e-07	2.08e-06	9.39e-07	3.1e-06	8.19e-07	3.24e-06	1.77e-06	3.19e-06	1.06e-06	4.31e-06	2.48e-06	3.1e-06	1.93e-06	8e-07	1.33e-06
3.2.1.6	endo-1,3(4)-beta-glucanase	0	0	0	0	0	0	0	0	0	0	0	0	0	0	0	0	0	0
3.2.1.65	levanase	3.77e-05	3.76e-05	3.82e-05	3.41e-05	3.48e-05	3.73e-05	3.81e-05	3.78e-05	3.82e-05	2.89e-05	3.1e-05	4.07e-05	2.73e-05	2.81e-05	3.25e-05	3.35e-05	4.24e-05	4.14e-05
3.2.1.70	glucan 1,6-alpha-glucosidase	0.000349684	0.000352846	0.000351814	0.000384796	0.000380206	0.000358691	0.00035235	0.000352357	0.000350666	0.000317178	0.000290225	0.000224394	0.000315362	0.000310653	0.000321353	0.000247352	0.000220603	0.000229083
3.2.1.78	mannan endo-1,4-beta-mannosidase	3.27e-06	3.34e-06	3.26e-06	2.94e-06	2.91e-06	3.39e-06	3.25e-06	3.35e-06	3.28e-06	2.05e-06	1.89e-06	2.02e-06	1.73e-06	2.08e-06	2.11e-06	2.25e-06	2.24e-06	2.3e-06
3.2.1.8	endo-1,4-beta-xylanase	3.44e-05	3.62e-05	3.41e-05	3.18e-05	3.09e-05	3.65e-05	3.47e-05	3.71e-05	3.44e-05	4.13e-05	4.45e-05	5.63e-05	4.14e-05	4.38e-05	4.22e-05	5.43e-05	5.7e-05	5.65e-05
3.2.1.80	fructan beta-fructosidase	1.58e-05	1.66e-05	1.55e-05	1.35e-05	1.29e-05	1.68e-05	1.59e-05	1.63e-05	1.59e-05	1.16e-06	8.33e-07	2.84e-07	6.77e-07	2.17e-06	2.47e-06	1.34e-06	8.68e-07	1.04e-06
3.2.1.81	beta-agarase	0	0	0	0	0	0	0	0	0	3e-08	3.6e-08	0	0	0	0	0	0	0
3.2.1.85	6-phospho-beta-galactosidase	0.000236983	0.00023939	0.000234815	0.000279286	0.000271724	0.000243655	0.000234069	0.000239891	0.000233981	0.000235472	0.000202467	0.000147593	0.000216246	0.000224012	0.000222608	0.0001656	0.000145525	0.000150013
3.2.1.86	6-phospho-beta-glucosidase	0.00600005	0.00611324	0.00601618	0.0058597	0.00581637	0.0061251	0.00603898	0.00615485	0.00603536	0.00638876	0.00662576	0.00725009	0.00644894	0.00656747	0.00648986	0.00717967	0.00728961	0.00726414
3.2.1.89	arabinogalactan endo-beta-1,4-galactanase	5.64e-05	5.12e-05	5.87e-05	5.3e-05	5.83e-05	4.87e-05	5.66e-05	4.95e-05	5.77e-05	6.36e-05	6.46e-05	5.73e-05	6.56e-05	5.94e-05	6.11e-05	5.68e-05	5.71e-05	5.74e-05
3.2.1.91	cellulose 1,4-beta-cellobiosidase (non-reducing end)	4.4e-07	5.18e-07	4.41e-07	3.65e-07	3.57e-07	5.03e-07	4.57e-07	5.98e-07	4.44e-07	1.08e-06	1.11e-06	2.09e-06	8.68e-07	9.19e-07	1.1e-06	1.62e-06	2.19e-06	2.15e-06
3.2.1.93	alpha,alpha-phosphotrehalase	0.00105449	0.00108187	0.00104746	0.00103314	0.00101454	0.00108979	0.00105749	0.00109283	0.00105313	0.00110273	0.00114123	0.00127651	0.0011082	0.00114563	0.00112333	0.00125964	0.00128419	0.00128039
3.2.1.96	mannosyl-glycoprotein endo-beta-N-acetylglucosaminidase	6.08e-05	6.06e-05	6.08e-05	6.48e-05	6.51e-05	6.47e-05	6.19e-05	6.26e-05	6e-05	7.03e-05	7.3e-05	7.14e-05	8.08e-05	8.09e-05	8.13e-05	8.36e-05	7.34e-05	7.93e-05
3.2.1.99	arabinan endo-1,5-alpha-L-arabinanase	4.33e-06	4.81e-06	4.43e-06	5.23e-06	5.08e-06	4.9e-06	4.46e-06	5.56e-06	4.37e-06	1.34e-05	1.47e-05	2.12e-05	1.29e-05	1.33e-05	1.38e-05	1.85e-05	2.19e-05	2.16e-05
3.2.2.1	purine nucleosidase	0.000830045	0.000786163	0.000842558	0.00082858	0.000862707	0.00076802	0.000827054	0.000765424	0.000835448	0.000743178	0.000709107	0.000548183	0.000743497	0.000692093	0.000719067	0.000555766	0.000534912	0.000537422
3.2.2.20	DNA-3-methyladenine glycosylase I	0.000477721	0.000468351	0.000478233	0.000483941	0.000489349	0.000466619	0.000477805	0.00046223	0.000477092	0.000415538	0.000396967	0.000330853	0.00041893	0.000399488	0.000411205	0.00033795	0.000324312	0.000329175
3.2.2.21	DNA-3-methyladenine glycosylase II	0.00046397	0.000473602	0.000460041	0.00048602	0.000476194	0.000475495	0.000464029	0.000477216	0.00046144	0.000498575	0.000489994	0.000497063	0.000488066	0.000489907	0.0004875	0.000490822	0.000496695	0.000492669
3.2.2.23	DNA-formamidopyrimidine glycosylase	0.000646649	0.000639658	0.000648934	0.000641683	0.000647141	0.000637675	0.000646868	0.000634218	0.000648154	0.000582888	0.000572823	0.000530772	0.000584103	0.000576451	0.000584007	0.000537124	0.000527373	0.000530586
3.2.2.26	futalosine hydrolase	0	0	0	0	1e-09	0	1e-09	0	0	0	1e-09	0	0	1e-09	0	0	0	0
3.2.2.27	uracil-DNA glycosylase	0.000635543	0.000639608	0.000635824	0.000619555	0.00061844	0.000639637	0.000636916	0.000639378	0.000637241	0.000614646	0.000625037	0.000650452	0.000617075	0.000624809	0.000622	0.000646587	0.000651682	0.000651016
3.2.2.4	AMP nucleosidase	2.36e-07	1.67e-07	3.16e-07	1.63e-07	0	1.63e-07	0	6.29e-07	1.56e-07	1.25e-06	7.42e-07	0	1.98e-06	1.05e-06	0	2.84e-07	2.81e-07	2.93e-07
3.2.2.8	ribosylpyrimidine nucleosidase	9.32e-06	8.26e-06	9.44e-06	9.16e-06	9.93e-06	7.95e-06	9.31e-06	7.77e-06	9.3e-06	6.16e-06	5.44e-06	8.83e-07	6.84e-06	4.87e-06	5.71e-06	1.38e-06	5.74e-07	7.13e-07
3.2.2.9	adenosylhomocysteine nucleosidase	0.000620366	0.000618864	0.000619361	0.000634262	0.000633336	0.000619327	0.000619008	0.00061827	0.000618938	0.000626498	0.000617478	0.000597675	0.000621096	0.000620422	0.000621871	0.000601323	0.000596238	0.000595963
3.3.1.1	adenosylhomocysteinase	2.56e-07	3.75e-07	3.85e-07	1.98e-07	0	1.99e-07	0	9.37e-07	1.9e-07	2.4e-06	8.26e-07	0	2.2e-06	1.13e-06	0	3.08e-07	3.05e-07	3.18e-07
3.3.2.1	isochorismatase	2.95e-05	3.04e-05	2.85e-05	3.59e-05	3.45e-05	3.09e-05	2.88e-05	3.19e-05	2.84e-05	5.53e-05	5.52e-05	6.12e-05	5.33e-05	5.46e-05	5.27e-05	6.03e-05	6.18e-05	6.08e-05
3.3.2.8	limonene-1,2-epoxide hydrolase	8e-09	0	0	0	0	0	0	0	0	3.7e-08	2.2e-08	0	5.2e-08	3.4e-08	0	9e-09	9e-09	9e-09
3.3.2.9	microsomal epoxide hydrolase	7.8e-08	1.1e-08	1.8e-08	9e-09	0	9e-09	0	3.7e-08	9e-09	3.92e-07	2.28e-07	0	5.58e-07	3.47e-07	0	9.4e-08	9.3e-08	9.7e-08
3.4.11.1	leucyl aminopeptidase	9.03e-05	9.08e-05	8.97e-05	9.99e-05	9.82e-05	9.07e-05	8.82e-05	9.32e-05	8.9e-05	0.000122203	0.000116238	0.000119614	0.000114743	0.00011676	0.000112549	0.000117835	0.000121489	0.000119307
3.4.11.10	bacterial leucyl aminopeptidase	0	1e-09	0	0	0	0	0	1e-09	0	7e-09	2e-09	0	0	0	0	0	0	0
3.4.11.14	cytosol alanyl aminopeptidase	2.1e-06	2.33e-06	2.07e-06	2.52e-06	2.4e-06	2.23e-06	2.09e-06	2.37e-06	2.07e-06	3.41e-06	2.33e-06	2.16e-06	2.37e-06	2.44e-06	2.39e-06	2.17e-06	2.15e-06	2.12e-06
3.4.11.15	aminopeptidase Y	1.52e-06	1.56e-06	1.47e-06	1.88e-06	1.81e-06	1.59e-06	1.48e-06	1.64e-06	1.46e-06	2.82e-06	2.78e-06	2.95e-06	2.68e-06	2.72e-06	2.65e-06	2.95e-06	2.98e-06	2.92e-06
3.4.11.18	methionyl aminopeptidase	0.000715318	0.000707782	0.00071647	0.00071607	0.000720926	0.000706162	0.000714766	0.000703149	0.00071549	0.000667753	0.000656848	0.000614627	0.000668331	0.000659499	0.000666875	0.000620323	0.000611584	0.000613706
3.4.11.19	D-stereospecific aminopeptidase	2.13e-05	2.22e-05	2.09e-05	2.11e-05	2e-05	2.26e-05	2.12e-05	2.25e-05	2.11e-05	9.47e-06	8.08e-06	8.1e-06	8.14e-06	8.94e-06	1.05e-05	6.58e-06	8.12e-06	8.02e-06
3.4.11.2	membrane alanyl aminopeptidase	0.00115957	0.00111994	0.0011578	0.001186	0.00120112	0.00111845	0.0011527	0.00108677	0.00115408	0.000654997	0.00053107	0.000176212	0.000636878	0.000588749	0.000649467	0.000221872	0.000146481	0.000171827
3.4.11.21	aspartyl aminopeptidase	0	0	0	0	0	0	0	0	0	5.5e-08	6.6e-08	0	0	0	0	0	0	0
3.4.11.4	tripeptide aminopeptidase	0.00127756	0.00127341	0.00128146	0.00127069	0.00127337	0.00127045	0.00128016	0.00125997	0.00128252	0.00106298	0.00103075	0.00093053	0.00105382	0.001046	0.00106711	0.00094039	0.000921527	0.00092588
3.4.11.5	prolyl aminopeptidase	0.000829883	0.000835565	0.000812908	0.000900481	0.000877297	0.000842729	0.000824401	0.000825096	0.000816342	0.000546313	0.000443158	0.000246446	0.00050012	0.00047934	0.000520528	0.000251147	0.000227867	0.00023152
3.4.11.7	glutamyl aminopeptidase	0.000225387	0.000213067	0.000236343	0.00019933	0.000216409	0.000208338	0.000227355	0.000211624	0.000232963	0.000295696	0.0003248	0.000347071	0.000315466	0.000315887	0.000306513	0.000361095	0.000351321	0.000354213
3.4.11.9	Xaa-Pro aminopeptidase	0.000840366	0.000837347	0.00084127	0.00084465	0.000845434	0.000836762	0.000840223	0.000832679	0.000841031	0.000771104	0.000754139	0.000702599	0.000766976	0.000761978	0.000769047	0.000712804	0.00069887	0.000701037
3.4.13.19	membrane dipeptidase	0.000186173	0.000197635	0.000183945	0.000173434	0.000166877	0.000199321	0.000186978	0.000204614	0.000186013	0.000255258	0.000280677	0.000362664	0.000257302	0.000272438	0.00026018	0.000350056	0.000369211	0.000363641
3.4.13.21	dipeptidase E	0.00012792	0.000124186	0.000130662	0.000105315	0.000111717	0.000120991	0.000128601	0.000123703	0.000130338	0.000150415	0.000170334	0.000201551	0.000159308	0.000160322	0.000156515	0.000197117	0.000203698	0.000201996
3.4.13.22	D-Ala-D-Ala dipeptidase	6.5e-05	6.1e-05	6.57e-05	6.49e-05	6.79e-05	5.96e-05	6.49e-05	5.93e-05	6.51e-05	5.54e-05	5.2e-05	3.7e-05	5.62e-05	4.95e-05	5.34e-05	3.67e-05	3.57e-05	3.62e-05
3.4.13.9	Xaa-Pro dipeptidase	0.000987505	0.000980871	0.000988522	0.000986849	0.000991061	0.000980059	0.000987506	0.000975156	0.000987892	0.000918255	0.000905274	0.000855745	0.000919592	0.000912638	0.000920723	0.00086526	0.000851205	0.000855169
3.4.14.11	Xaa-Pro dipeptidyl-peptidase	0.00103023	0.00101081	0.00102198	0.00107749	0.00107609	0.00101812	0.00102478	0.000989867	0.00102071	0.000642791	0.00053653	0.000261298	0.000623987	0.000595992	0.000644913	0.000303373	0.000238139	0.000260237
3.4.14.4	dipeptidyl-peptidase III	0	1e-09	0	0	0	0	0	1e-09	0	8e-09	0	0	0	0	0	0	0	0
3.4.14.5	dipeptidyl-peptidase IV	6.38e-06	6.59e-06	6.2e-06	6.36e-06	6.17e-06	6.43e-06	6.16e-06	6.83e-06	6.17e-06	1.02e-05	8.95e-06	9.49e-06	9.47e-06	9.05e-06	7.99e-06	9.57e-06	9.8e-06	9.68e-06
3.4.15.1	peptidyl-dipeptidase A	2.57e-07	1.88e-07	8.1e-08	4.2e-08	0	4.2e-08	0	2.7e-07	4e-08	2.13e-06	7.45e-07	0	1.86e-06	1.14e-06	0	3.09e-07	3.06e-07	3.19e-07
3.4.15.5	peptidyl-dipeptidase Dcp	3.61e-06	4.1e-06	3.85e-06	3.53e-06	3.26e-06	3.69e-06	3.37e-06	4.82e-06	3.64e-06	7.65e-06	4.99e-06	5.15e-06	6.05e-06	5.26e-06	4.13e-06	5.26e-06	5.47e-06	5.42e-06
3.4.15.6	cyanophycinase	1.09e-06	1.16e-06	1.08e-06	1.04e-06	9.87e-07	1.17e-06	1.1e-06	1.17e-06	1.09e-06	5.97e-07	5.39e-07	6.84e-07	4.71e-07	5.4e-07	6.23e-07	5.71e-07	7.2e-07	6.89e-07
3.4.16.4	serine-type D-Ala-D-Ala carboxypeptidase	0.00162594	0.00163245	0.00160814	0.00172106	0.00170106	0.00164407	0.00161481	0.0016494	0.00160654	0.00188503	0.00186496	0.00188038	0.00186611	0.00187197	0.00185649	0.00188431	0.00188196	0.00187507
3.4.17.11	glutamate carboxypeptidase	6.16e-06	6.29e-06	5.96e-06	5.83e-06	5.58e-06	6.37e-06	6.04e-06	6.4e-06	6e-06	4.74e-06	4.37e-06	4.63e-06	4.78e-06	4.54e-06	4.15e-06	4.19e-06	5.06e-06	4.9e-06
3.4.17.13	muramoyltetrapeptide carboxypeptidase	0.000235832	0.000247667	0.000233237	0.000222503	0.000215714	0.000249986	0.000236353	0.000255342	0.000235337	0.000316846	0.000346334	0.000439194	0.000320189	0.000339684	0.000324219	0.00042581	0.000445943	0.000440418
3.4.17.19	carboxypeptidase Taq	0.000415295	0.000416836	0.000422813	0.000371375	0.000380488	0.000410153	0.000418711	0.000422459	0.000422714	0.0005569	0.000615978	0.000740413	0.000573956	0.000583708	0.00056597	0.000720997	0.000750555	0.000741445
3.4.17.21	glutamate carboxypeptidase II	1e-09	0	0	0	0	0	0	0	0	4e-09	2e-09	0	5e-09	4e-09	0	1e-09	1e-09	1e-09
3.4.19.1	acylaminoacyl-peptidase	3.22e-05	3.26e-05	3.13e-05	3.32e-05	3.22e-05	3.29e-05	3.19e-05	3.22e-05	3.16e-05	1.66e-05	1.31e-05	7.72e-06	1.45e-05	1.45e-05	1.63e-05	7.04e-06	7.43e-06	7.41e-06
3.4.19.11	gamma-D-glutamyl-meso-diaminopimelate peptidase	8.01e-06	8.53e-06	7.92e-06	7.4e-06	7.12e-06	8.7e-06	8.15e-06	8.84e-06	8.01e-06	6.15e-06	6.81e-06	1.09e-05	5.58e-06	6.23e-06	7.3e-06	8.68e-06	1.14e-05	1.12e-05
3.4.19.3	pyroglutamyl-peptidase I	0.000261152	0.000264913	0.000260224	0.000282478	0.000276985	0.000266817	0.000260632	0.00026458	0.000260476	0.000240538	0.000221978	0.000191345	0.000227853	0.000231301	0.000234167	0.000198018	0.00019029	0.000190727
3.4.19.5	beta-aspartyl-peptidase	2.68e-05	2.67e-05	2.65e-05	3.1e-05	3.05e-05	2.67e-05	2.65e-05	2.67e-05	2.64e-05	3.04e-05	2.69e-05	2.09e-05	2.91e-05	2.78e-05	2.74e-05	2.15e-05	2.04e-05	2.06e-05
3.4.21.10	acrosin	0	3e-09	4e-09	2e-09	0	2e-09	0	1e-08	2e-09	6e-09	0	0	4e-09	0	0	0	0	0
3.4.21.100	sedolisin	4.99e-07	5.11e-07	4.78e-07	6.02e-07	5.76e-07	5.21e-07	4.87e-07	5.27e-07	4.78e-07	5.5e-07	4.64e-07	4.97e-07	4.59e-07	4.64e-07	5.24e-07	4.08e-07	5.01e-07	4.98e-07
3.4.21.102	C-terminal processing peptidase	0.000645175	0.00066107	0.000641518	0.000667095	0.000654084	0.000662465	0.000645476	0.000668923	0.000643518	0.000735548	0.000734969	0.000787677	0.000717187	0.000727364	0.000720389	0.00076829	0.000790621	0.000783107
3.4.21.107	peptidase Do	0	4.6e-08	2e-09	1e-09	0	1e-09	0	4.9e-08	1e-09	2.7e-07	0	0	2e-09	0	0	0	0	0
3.4.21.110	C5a peptidase	2.94e-07	1.07e-07	9.74e-07	3e-09	3.14e-07	5.11e-06	1.07e-07	2.03e-06	1.02e-07	4.11e-06	8.18e-06	1.16e-05	1.27e-05	2.18e-05	1.83e-05	2.54e-05	1.21e-05	1.8e-05
3.4.21.116	SpoIVB peptidase	5.61e-05	5.82e-05	5.45e-05	6.48e-05	6.22e-05	5.92e-05	5.52e-05	6.07e-05	5.45e-05	8.89e-05	8.91e-05	0.000101478	8.52e-05	8.8e-05	8.64e-05	9.8e-05	0.000102811	0.000100994
3.4.21.19	glutamyl endopeptidase	3.32e-06	3.55e-06	3.27e-06	3.2e-06	3.09e-06	3.6e-06	3.33e-06	3.79e-06	3.3e-06	5.8e-06	6.41e-06	9.04e-06	5.76e-06	6.11e-06	6.02e-06	8.25e-06	9.24e-06	9.12e-06
3.4.21.26	prolyl oligopeptidase	4.26e-05	4.38e-05	4.1e-05	5.17e-05	4.96e-05	4.43e-05	4.13e-05	4.58e-05	4.08e-05	7.93e-05	7.69e-05	8.16e-05	7.62e-05	7.71e-05	7.26e-05	8.2e-05	8.25e-05	8.12e-05
3.4.21.4	trypsin	0	0	0	0	0	0	0	0	0	0	0	0	0	0	0	0	0	0
3.4.21.53	endopeptidase La	0.000159277	0.000159599	0.000155708	0.000178813	0.00017461	0.000160748	0.000154753	0.000163175	0.000154998	0.000202853	0.000190917	0.000192077	0.000188454	0.000193626	0.000189404	0.000188035	0.000193721	0.000190808
3.4.21.62	subtilisin	6.8e-06	7.29e-06	6.73e-06	6.09e-06	5.88e-06	7.44e-06	6.93e-06	7.7e-06	6.8e-06	6.72e-06	7.71e-06	1.32e-05	6.28e-06	6.88e-06	8.02e-06	1.05e-05	1.37e-05	1.35e-05
3.4.21.66	thermitase	2.97e-05	3.05e-05	2.87e-05	3.67e-05	3.52e-05	3.11e-05	2.89e-05	3.19e-05	2.86e-05	5.5e-05	5.44e-05	5.82e-05	5.29e-05	5.39e-05	5.19e-05	5.82e-05	5.86e-05	5.76e-05
3.4.21.72	IgA-specific serine endopeptidase	2.6e-08	9e-09	8.7e-08	0	2.8e-08	4.6e-07	9e-09	1.78e-07	9e-09	3.51e-07	7.09e-07	9.99e-07	1.13e-06	1.9e-06	1.64e-06	2.1e-06	9.6e-07	1.46e-06
3.4.21.83	oligopeptidase B	3.1e-06	3.27e-06	2.88e-06	3.46e-06	3.26e-06	3.04e-06	2.78e-06	3.53e-06	2.82e-06	8.88e-06	6.68e-06	6.11e-06	7.88e-06	7.22e-06	5.18e-06	7.05e-06	6.86e-06	6.89e-06
3.4.21.88	repressor LexA	0.000485238	0.00048238	0.000485823	0.000484982	0.000486773	0.000479188	0.000485066	0.00047874	0.000485934	0.000449899	0.00044066	0.000416771	0.000444126	0.000437295	0.000442473	0.000411931	0.000413858	0.000412385
3.4.21.89	signal peptidase I	0.000949908	0.0009537	0.000951774	0.000942985	0.000943139	0.000953816	0.000952771	0.000955844	0.000952149	0.000991186	0.00100744	0.00103918	0.00100152	0.00100324	0.00099701	0.00103861	0.00104164	0.00104106
3.4.21.92	endopeptidase Clp	0.000675575	0.000674387	0.00067707	0.000663743	0.000666414	0.000673304	0.000675817	0.000673954	0.000677091	0.000678983	0.000688512	0.000705325	0.000682068	0.000685912	0.000683674	0.000703312	0.000706245	0.000705854
3.4.21.96	lactocepin	0.000640631	0.00065384	0.00062133	0.000696525	0.000666336	0.000677201	0.000630601	0.000650159	0.00062489	0.000330416	0.000243204	9.5e-05	0.000289444	0.00032939	0.000347338	0.000141638	8.54e-05	0.000103407
3.4.22.10	streptopain	3.5e-08	1.2e-08	1.18e-07	0	3.8e-08	6.19e-07	1.2e-08	2.45e-07	1.2e-08	4.85e-07	9.77e-07	1.37e-06	1.53e-06	2.65e-06	2.21e-06	3.12e-06	1.47e-06	2.19e-06
3.4.22.40	bleomycin hydrolase	0.00144064	0.0014445	0.00143609	0.00149098	0.00147729	0.00144822	0.0014419	0.00142888	0.00143853	0.00112333	0.00103179	0.000829476	0.00108989	0.00107262	0.00111235	0.000844692	0.000809649	0.000819465
3.4.22.48	staphopain	1e-09	0	0	0	1e-09	0	1e-09	0	0	0	1e-09	0	0	1e-09	0	0	0	0
3.4.22.70	sortase A	0.000811341	0.000810318	0.00081082	0.000814707	0.000814399	0.000815536	0.000808895	0.000812159	0.000809928	0.000831356	0.000834851	0.000841844	0.000835097	0.000853311	0.000842722	0.000858119	0.000841943	0.000847783
3.4.23.36	signal peptidase II	0.000366266	0.000369751	0.000363151	0.000382694	0.000376683	0.000372566	0.000365219	0.000369774	0.000363784	0.000337931	0.000321465	0.000296375	0.000329462	0.000330856	0.000333674	0.000299906	0.000294079	0.000295446
3.4.23.42	thermopsin	0	0	0	0	0	0	0	0	0	0	0	0	0	1e-09	0	3e-09	2e-09	2e-09
3.4.23.43	prepilin peptidase	0.000352695	0.000356955	0.00035265	0.00034921	0.000346837	0.000358294	0.000353544	0.000358453	0.000353311	0.000358522	0.000364044	0.00038207	0.000359883	0.000366863	0.000362689	0.000382781	0.000383634	0.0003838
3.4.23.49	omptin	9.52e-07	1e-06	9.32e-07	8.13e-07	7.71e-07	1.01e-06	9.59e-07	9.77e-07	9.53e-07	6.6e-08	4.4e-08	1e-08	4.1e-08	1.06e-07	1.49e-07	4e-09	7e-09	3e-09
3.4.23.51	HycI peptidase	3e-09	0	0	0	1e-09	0	0	0	0	1.4e-08	9e-09	0	1.9e-08	1.3e-08	0	3e-09	3e-09	3e-09
3.4.23.52	preflagellin peptidase	8e-08	8.3e-08	7.8e-08	9.6e-08	9.3e-08	8.4e-08	7.8e-08	8.7e-08	7.7e-08	1.52e-07	1.53e-07	1.69e-07	1.48e-07	1.52e-07	1.45e-07	1.69e-07	1.7e-07	1.68e-07
3.4.24.13	IgA-specific metalloendopeptidase	3e-09	1e-09	1.1e-08	0	4e-09	5.8e-08	1e-09	1.36e-07	1e-09	3.15e-07	5.73e-07	7e-07	1.43e-07	2.23e-06	2.07e-07	6.61e-06	3.86e-06	5.05e-06
3.4.24.15	thimet oligopeptidase	0	0	0	0	0	0	0	0	0	9e-09	1.1e-08	0	0	0	0	0	0	0
3.4.24.20	peptidyl-Lys metalloendopeptidase	0	8e-09	0	0	0	0	0	9e-09	0	5.1e-08	0	0	0	0	0	0	0	0
3.4.24.25	vibriolysin	0	1e-09	0	0	0	0	0	1e-09	0	8e-09	6e-09	0	0	0	0	0	0	0
3.4.24.26	pseudolysin	0	0	0	0	0	0	0	0	0	1e-08	1.1e-08	0	0	0	0	0	0	0
3.4.24.27	thermolysin	3.36e-05	3.48e-05	3.26e-05	3.92e-05	3.76e-05	3.54e-05	3.3e-05	3.61e-05	3.26e-05	5.45e-05	5.44e-05	5.95e-05	5.25e-05	5.42e-05	5.22e-05	5.9e-05	6e-05	5.9e-05
3.4.24.28	bacillolysin	0.000290066	0.000299908	0.000281288	0.000341804	0.000327978	0.000304785	0.00028401	0.00031293	0.0002811	0.000509518	0.000511599	0.000564583	0.000493413	0.000507329	0.00048658	0.000561636	0.000569338	0.000559841
3.4.24.29	aureolysin	7.48e-06	7.96e-06	7.38e-06	6.93e-06	6.66e-06	8.04e-06	7.51e-06	8.25e-06	7.47e-06	1.05e-05	1.17e-05	1.51e-05	1.06e-05	1.13e-05	1.07e-05	1.47e-05	1.54e-05	1.52e-05
3.4.24.3	microbial collagenase	0.000282451	0.000290304	0.000272824	0.000340952	0.000327043	0.000295456	0.000275289	0.000302113	0.000272233	0.000496028	0.000490363	0.000524398	0.000480574	0.000494525	0.000468517	0.000526228	0.000526223	0.000518704
3.4.24.40	serralysin	1e-08	9.6e-08	1.88e-07	9.7e-08	0	9.7e-08	0	3.2e-07	9.3e-08	9.3e-08	6.6e-08	0	2.8e-07	4.3e-08	0	1.2e-08	1.2e-08	1.2e-08
3.4.24.55	pitrilysin	0	0	0	0	0	0	0	0	0	5e-09	6e-09	0	0	0	0	0	0	0
3.4.24.57	O-sialoglycoprotein endopeptidase	0.000844064	0.000835555	0.000846512	0.000842213	0.000848179	0.000833323	0.000843764	0.000829075	0.000845487	0.000770525	0.000755781	0.000701368	0.000769915	0.000761312	0.000769907	0.000709496	0.000696992	0.00070064
3.4.24.64	mitochondrial processing peptidase	3e-09	8.9e-08	1.78e-07	9.2e-08	0	9.2e-08	0	3.64e-07	8.8e-08	1.6e-08	1e-08	0	2.25e-07	1.5e-08	0	4e-09	4e-09	4e-09
3.4.24.69	bontoxilysin	0	0	0	0	0	0	0	0	0	0	0	0	0	0	0	0	0	0
3.4.24.70	oligopeptidase A	5.3e-08	2.61e-07	3e-09	1e-09	2e-09	6e-09	4e-09	2.7e-07	3e-09	1.97e-06	3.7e-07	1.69e-07	4.18e-07	2.96e-07	8.4e-08	1.93e-07	2.38e-07	2.37e-07
3.4.24.71	endothelin-converting enzyme 1	0	2.7e-08	5.4e-08	2.8e-08	0	2.8e-08	0	8.1e-08	2.7e-08	0	0	0	6.1e-08	0	0	0	0	0
3.4.24.75	lysostaphin	1.25e-06	1.17e-06	1.32e-06	1.23e-06	1.35e-06	1.11e-06	1.29e-06	1.16e-06	1.3e-06	2.09e-06	2.2e-06	2.14e-06	2.23e-06	2.02e-06	1.98e-06	2.16e-06	2.14e-06	2.13e-06
3.4.24.78	gpr endopeptidase	4.74e-05	4.91e-05	4.6e-05	5.47e-05	5.25e-05	5e-05	4.67e-05	5.13e-05	4.61e-05	7.54e-05	7.57e-05	8.62e-05	7.23e-05	7.47e-05	7.32e-05	8.32e-05	8.74e-05	8.58e-05
3.4.24.83	anthrax lethal factor endopeptidase	6.49e-06	6.68e-06	6.27e-06	7.79e-06	7.48e-06	6.8e-06	6.32e-06	7.01e-06	6.26e-06	1.19e-05	1.19e-05	1.31e-05	1.14e-05	1.16e-05	1.13e-05	1.3e-05	1.32e-05	1.3e-05
3.4.24.84	Ste24 endopeptidase	4.03e-07	3.99e-07	3.83e-07	4.81e-07	4.62e-07	4.07e-07	4.06e-07	4.11e-07	3.79e-07	3.67e-07	2.81e-07	4.5e-08	4.48e-07	2.82e-07	2.95e-07	6.1e-08	3.4e-08	4.8e-08
3.4.25.1	proteasome endopeptidase complex	3e-09	0	0	0	0	0	0	0	0	1.7e-08	1e-08	0	2.2e-08	1.4e-08	0	4e-09	4e-09	4e-09
3.4.25.2	HslU---HslV peptidase	0.000346945	0.000353391	0.000344902	0.000354716	0.000348596	0.000354033	0.000347148	0.00035437	0.00034626	0.000338106	0.00033178	0.000335527	0.000329229	0.000332328	0.000332816	0.000328616	0.000335055	0.000332551
3.5.1.1	asparaginase	0.000740436	0.000737592	0.000740457	0.000736385	0.000737765	0.000737919	0.000740257	0.000733989	0.000740589	0.000670058	0.000661685	0.000636739	0.000667878	0.000667691	0.000676789	0.000638275	0.000635046	0.00063718
3.5.1.10	formyltetrahydrofolate deformylase	9.01e-06	9.57e-06	8.81e-06	8.17e-06	7.81e-06	9.65e-06	8.99e-06	1.01e-05	8.88e-06	8.73e-06	8.56e-06	1.3e-05	7.84e-06	8.01e-06	8.48e-06	1.05e-05	1.38e-05	1.35e-05
3.5.1.103	N-acetyl-1-D-myo-inositol-2-amino-2-deoxy-alpha-D-glucopyranoside deacetylase	8e-08	7.6e-08	7.2e-08	6.4e-08	6.2e-08	7.8e-08	7.4e-08	7.5e-08	7.2e-08	5.3e-08	4.9e-08	4.4e-08	6.9e-08	7.6e-08	3.8e-08	5.2e-08	4.3e-08	4.7e-08
3.5.1.106	N-formylmaleamate deformylase	1.91e-07	8.9e-08	2.38e-07	3e-08	1.39e-07	7.9e-08	2.07e-07	6.2e-08	2.16e-07	1.45e-07	2.46e-07	1.07e-07	3.33e-07	2.37e-07	2.66e-07	2.06e-07	8.9e-08	1.42e-07
3.5.1.107	maleamate amidohydrolase	6e-09	0	0	0	0	0	0	0	0	3.2e-08	2.1e-08	0	4e-08	2.6e-08	0	7e-09	7e-09	7e-09
3.5.1.108	UDP-3-O-acyl-N-acetylglucosamine deacetylase	0	2.08e-07	1.83e-07	9.4e-08	0	9.5e-08	0	4.78e-07	9.1e-08	7.48e-07	5.7e-08	0	2.09e-07	0	0	0	0	0
3.5.1.11	penicillin amidase	7.84e-05	8.1e-05	7.62e-05	9.56e-05	9.15e-05	8.22e-05	7.64e-05	8.52e-05	7.57e-05	0.000141205	0.000138346	0.000148092	0.000135349	0.00013803	0.000132171	0.000148055	0.00014906	0.000146598
3.5.1.110	ureidoacrylate amidohydrolase	5.66e-07	4.99e-07	5.69e-07	5.4e-07	5.92e-07	4.81e-07	5.59e-07	4.85e-07	5.58e-07	7.49e-07	7.45e-07	6.85e-07	8.46e-07	7.67e-07	6.78e-07	6.53e-07	6.64e-07	6.96e-07
3.5.1.16	acetylornithine deacetylase	0.00013139	0.00012976	0.000130601	0.000143185	0.000143147	0.00013075	0.000129167	0.000133021	0.000129359	0.000190214	0.000190709	0.000201229	0.000187375	0.000190101	0.000186927	0.000200466	0.000202648	0.000201307
3.5.1.18	succinyl-diaminopimelate desuccinylase	0.00153362	0.00149631	0.00154341	0.00151661	0.0015485	0.00148233	0.00153385	0.00148229	0.00153757	0.00152245	0.00152019	0.00142138	0.0015459	0.00148998	0.00151047	0.00142993	0.0014132	0.00141765
3.5.1.19	nicotinamidase	9.69e-05	0.000103884	9.62e-05	8.33e-05	8e-05	0.000104696	9.8e-05	0.000107344	9.77e-05	0.000122686	0.000140246	0.000191353	0.00012603	0.00013637	0.00012888	0.000183805	0.000194746	0.000192206
3.5.1.2	glutaminase	0.000188904	0.000190403	0.00018751	0.000217631	0.000213806	0.000191042	0.000188671	0.000191914	0.000186946	0.00022436	0.000209294	0.000187433	0.000216626	0.000208672	0.000212749	0.000185213	0.00018547	0.000184408
3.5.1.24	choloylglycine hydrolase	0.000977429	0.000987422	0.000972662	0.00101207	0.00100034	0.000990001	0.000982851	0.000984356	0.000975094	0.00090063	0.00086798	0.000793459	0.000898978	0.000870989	0.000890822	0.000790971	0.000782312	0.0007842
3.5.1.25	N-acetylglucosamine-6-phosphate deacetylase	0.00111925	0.00112022	0.00112199	0.00109949	0.00110157	0.00111864	0.00111918	0.00111876	0.00112272	0.00110669	0.00111891	0.00114252	0.00110478	0.00111928	0.00111215	0.00114429	0.00114374	0.00114264
3.5.1.26	N4-(beta-N-acetylglucosaminyl)-L-asparaginase	2.54e-05	2.51e-05	2.55e-05	2.87e-05	2.87e-05	2.51e-05	2.53e-05	2.52e-05	2.53e-05	3.22e-05	3.02e-05	2.65e-05	3.17e-05	3.07e-05	3.03e-05	2.72e-05	2.6e-05	2.63e-05
3.5.1.28	N-acetylmuramoyl-L-alanine amidase	0.00219986	0.00224989	0.00217186	0.00224279	0.00219742	0.00226567	0.00218716	0.00229409	0.00217878	0.0027545	0.00283801	0.0032131	0.00272326	0.00281152	0.00273878	0.00315165	0.0032429	0.00320874
3.5.1.32	hippurate hydrolase	0.000118579	0.000119961	0.000120524	0.000109198	0.000110339	0.000118733	0.000119368	0.000122517	0.000120343	0.000156061	0.000169051	0.000198139	0.000161688	0.000162278	0.000155788	0.000194602	0.000200944	0.000199158
3.5.1.38	glutamin-(asparagin-)ase	6.33e-07	5.64e-07	6.44e-07	6.12e-07	6.6e-07	5.43e-07	6.02e-07	5.49e-07	6.33e-07	5.75e-07	5.32e-07	4.89e-07	4.62e-07	4.92e-07	5.27e-07	4.23e-07	4.96e-07	4.95e-07
3.5.1.4	amidase	0.000632991	0.000652556	0.000629694	0.000623231	0.000612156	0.000659605	0.000633023	0.00066993	0.000631678	0.000854214	0.000909934	0.00107491	0.000865455	0.000900449	0.000866797	0.00106677	0.00108803	0.00108104
3.5.1.41	chitin deacetylase	2.26e-06	2.42e-06	2.31e-06	2.79e-06	2.62e-06	2.45e-06	2.21e-06	2.7e-06	2.24e-06	4.23e-06	4.03e-06	4.31e-06	4.06e-06	4.08e-06	3.85e-06	4.36e-06	4.34e-06	4.3e-06
3.5.1.44	protein-glutamine glutaminase	1.36e-05	1.3e-05	1.38e-05	1.3e-05	1.35e-05	1.28e-05	1.34e-05	1.31e-05	1.36e-05	1.43e-05	1.44e-05	1.67e-05	1.33e-05	1.34e-05	1.43e-05	1.48e-05	1.71e-05	1.69e-05
3.5.1.46	6-aminohexanoate-oligomer exohydrolase	7.45e-05	7.66e-05	7.21e-05	9.05e-05	8.69e-05	7.78e-05	7.26e-05	7.99e-05	7.19e-05	0.000134605	0.000133369	0.000143203	0.000129819	0.000132836	0.000127161	0.000143328	0.000144248	0.000141816
3.5.1.47	N-acetyldiaminopimelate deacetylase	0.000724176	0.00072053	0.00072235	0.000713121	0.000714818	0.000719498	0.000724253	0.000715075	0.000723308	0.000629274	0.000621325	0.000591139	0.000629495	0.000622898	0.000634307	0.000589283	0.000587686	0.000589583
3.5.1.48	acetylspermidine deacetylase	2.74e-07	3.41e-07	3.44e-07	3.75e-07	3.21e-07	3.31e-07	2.75e-07	4.58e-07	3.08e-07	4.19e-07	2.85e-07	2.84e-07	3.63e-07	2.8e-07	2.99e-07	2.43e-07	2.94e-07	2.87e-07
3.5.1.49	formamidase	3.26e-05	3.36e-05	3.16e-05	3.89e-05	3.73e-05	3.42e-05	3.18e-05	3.53e-05	3.15e-05	5.84e-05	5.85e-05	6.4e-05	5.63e-05	5.75e-05	5.56e-05	6.37e-05	6.47e-05	6.35e-05
3.5.1.5	urease	1.82e-05	1.91e-05	1.82e-05	1.88e-05	1.8e-05	1.95e-05	1.82e-05	2.01e-05	1.81e-05	1.67e-05	1.66e-05	1.87e-05	1.58e-05	1.68e-05	1.65e-05	1.82e-05	1.98e-05	1.94e-05
3.5.1.53	N-carbamoylputrescine amidase	1.65e-06	1.7e-06	1.58e-06	1.78e-06	1.7e-06	1.94e-06	1.5e-06	1.93e-06	1.5e-06	3.22e-06	2.43e-06	2.26e-06	3.17e-06	3.8e-06	2.63e-06	4.32e-06	3.18e-06	3.76e-06
3.5.1.54	allophanate hydrolase	6.9e-06	7.01e-06	6.81e-06	6.01e-06	5.89e-06	7.05e-06	6.88e-06	7.03e-06	6.86e-06	3.13e-06	3.02e-06	3.05e-06	3.1e-06	3.02e-06	3.19e-06	2.74e-06	3.28e-06	3.18e-06
3.5.1.56	N,N-dimethylformamidase	4.3e-08	0	0	0	0	0	0	0	0	2.09e-07	1.25e-07	0	2.97e-07	1.92e-07	0	5.2e-08	5.2e-08	5.4e-08
3.5.1.59	N-carbamoylsarcosine amidase	0	0	0	0	0	0	0	5e-09	0	0	0	0	0	0	0	0	0	0
3.5.1.6	beta-ureidopropionase	1e-09	1.2e-08	2.5e-08	1.3e-08	0	1.3e-08	0	5e-08	1.2e-08	7e-09	6e-09	0	3.5e-08	4e-09	0	1e-09	1e-09	1e-09
3.5.1.68	N-formylglutamate deformylase	2e-09	3.6e-08	6.2e-08	3.2e-08	0	3.2e-08	0	1.18e-07	3.1e-08	3.8e-08	5e-09	0	8.3e-08	8e-09	0	2e-09	2e-09	2e-09
3.5.1.77	N-carbamoyl-D-amino-acid hydrolase	2.1e-08	2.3e-08	4.6e-08	2.4e-08	0	2.4e-08	0	9.3e-08	2.3e-08	1.02e-07	6.1e-08	0	1.98e-07	9.4e-08	0	2.6e-08	2.5e-08	2.6e-08
3.5.1.81	N-acyl-D-amino-acid deacylase	1.06e-05	1.08e-05	1.02e-05	1.25e-05	1.2e-05	1.09e-05	1.02e-05	1.13e-05	1.02e-05	1.96e-05	1.94e-05	2.08e-05	1.92e-05	1.91e-05	1.81e-05	2.08e-05	2.12e-05	2.08e-05
3.5.1.82	N-acyl-D-glutamate deacylase	2e-09	0	0	0	0	0	0	0	0	1.1e-08	7e-09	0	1.3e-08	8e-09	0	2e-09	2e-09	2e-09
3.5.1.87	N-carbamoyl-L-amino-acid hydrolase	7.09e-06	7.39e-06	7.37e-06	6.76e-06	6.51e-06	7.42e-06	7.14e-06	7.86e-06	7.27e-06	4.11e-06	4.05e-06	4.51e-06	4.05e-06	3.94e-06	4.36e-06	3.86e-06	4.75e-06	4.58e-06
3.5.1.88	peptide deformylase	0.000623783	0.000616668	0.000625799	0.000628128	0.000632622	0.000615249	0.000624288	0.000610804	0.000624808	0.000551964	0.00053407	0.000473106	0.000552636	0.00054035	0.000550214	0.000482677	0.000468451	0.000472911
3.5.1.9	arylformamidase	2.74e-05	2.78e-05	2.68e-05	3.2e-05	3.11e-05	2.81e-05	2.68e-05	2.89e-05	2.67e-05	4.64e-05	4.61e-05	4.97e-05	4.49e-05	4.56e-05	4.4e-05	4.94e-05	5.03e-05	4.95e-05
3.5.1.96	succinylglutamate desuccinylase	0	0	0	0	0	0	0	0	0	3.8e-08	4.6e-08	0	0	0	0	0	0	0
3.5.1.97	acyl-homoserine-lactone acylase	5.4e-08	5e-09	0	0	0	0	0	5e-09	0	4.47e-07	3.38e-07	0	3.73e-07	2.4e-07	0	6.5e-08	6.5e-08	6.7e-08
3.5.2.10	creatininase	0.000125719	0.000135238	0.000124815	0.000106631	0.000102209	0.000136369	0.000127253	0.000139851	0.000126819	0.000159904	0.000184559	0.000254156	0.000164794	0.000179002	0.000168802	0.000244328	0.0002589	0.000255286
3.5.2.12	6-aminohexanoate-cyclic-dimer hydrolase	1e-09	1e-09	2e-09	1e-09	0	1e-09	0	4e-09	1e-09	3e-09	2e-09	0	7e-09	3e-09	0	1e-09	1e-09	1e-09
3.5.2.14	N-methylhydantoinase (ATP-hydrolysing)	2.78e-05	2.98e-05	2.79e-05	2.43e-05	2.32e-05	3.03e-05	2.77e-05	3.36e-05	2.78e-05	4.35e-05	4.91e-05	7.79e-05	4.42e-05	4.46e-05	4.63e-05	6.58e-05	8.15e-05	8.02e-05
3.5.2.15	cyanuric acid amidohydrolase	0	0	0	0	0	0	0	0	0	0	0	0	0	0	0	0	0	0
3.5.2.17	hydroxyisourate hydrolase	1.98e-06	2.16e-06	2.03e-06	1.94e-06	1.81e-06	2.17e-06	2.01e-06	2.3e-06	2.02e-06	1.33e-06	1.22e-06	1.61e-06	1.15e-06	1.18e-06	1.33e-06	1.33e-06	1.69e-06	1.63e-06
3.5.2.18	enamidase	1e-09	1.1e-08	2.3e-08	1.2e-08	0	1.2e-08	0	4.6e-08	1.1e-08	4e-09	3e-09	0	3.2e-08	4e-09	0	1e-09	1e-09	1e-09
3.5.2.2	dihydropyrimidinase	6.77e-05	6.61e-05	7.09e-05	6.98e-05	7.29e-05	6.39e-05	6.94e-05	6.68e-05	6.99e-05	0.000101844	0.000106171	0.000106195	0.000105408	9.63e-05	9.86e-05	0.00010537	0.000107081	0.000105746
3.5.2.3	dihydroorotase	0.00115624	0.0011499	0.00115678	0.00118027	0.00118169	0.00114887	0.00115482	0.00114559	0.00115533	0.00112502	0.00109713	0.00102528	0.00111724	0.00110458	0.00111084	0.00103504	0.00101925	0.00102243
3.5.2.5	allantoinase	9.18e-05	8.53e-05	9.53e-05	9e-05	9.72e-05	8.17e-05	9.34e-05	8.38e-05	9.39e-05	0.00012267	0.000127306	0.000118582	0.000130881	0.000116159	0.000118285	0.000117709	0.000117992	0.000118132
3.5.2.6	beta-lactamase	0.000405612	0.000418012	0.000395859	0.000441471	0.000424528	0.000427767	0.000402387	0.0004237	0.000397514	0.000407855	0.000386382	0.000377233	0.000395105	0.000410187	0.000405848	0.000385616	0.000376357	0.000377338
3.5.2.7	imidazolonepropionase	7.53e-05	7.77e-05	7.35e-05	8.68e-05	8.35e-05	7.99e-05	7.41e-05	8.09e-05	7.33e-05	0.000114781	0.000113963	0.000123335	0.00011214	0.000116622	0.000112462	0.000125288	0.000125072	0.000124284
3.5.2.9	5-oxoprolinase (ATP-hydrolysing)	1.85e-06	1.66e-06	1.87e-06	1.91e-06	1.74e-06	1.66e-06	1.56e-06	2.11e-06	1.68e-06	2.75e-06	1.94e-06	3.23e-07	3.94e-06	2.35e-06	1.15e-06	7.28e-07	6.18e-07	6.78e-07
3.5.3.1	arginase	6.61e-05	6.85e-05	6.51e-05	7.37e-05	7.13e-05	6.92e-05	6.58e-05	7.07e-05	6.51e-05	8.86e-05	8.73e-05	9.84e-05	8.42e-05	8.59e-05	8.67e-05	9.29e-05	9.97e-05	9.82e-05
3.5.3.11	agmatinase	4.99e-05	5.2e-05	4.91e-05	5.52e-05	5.28e-05	5.29e-05	4.95e-05	5.44e-05	4.91e-05	6.6e-05	6.63e-05	7.6e-05	6.34e-05	6.54e-05	6.52e-05	7.24e-05	7.74e-05	7.59e-05
3.5.3.12	agmatine deiminase	0.000430365	0.000433698	0.000432003	0.000395441	0.000399116	0.000431234	0.00043219	0.000438306	0.000433093	0.000526451	0.000570153	0.000667425	0.000544212	0.000552738	0.000532683	0.000655656	0.000673787	0.000670266
3.5.3.13	formimidoylglutamate deiminase	7e-08	9.6e-08	9.1e-08	4.7e-08	0	4.7e-08	0	2.23e-07	4.5e-08	6.75e-07	2.4e-07	0	5.84e-07	3.1e-07	0	8.4e-08	8.4e-08	8.7e-08
3.5.3.18	dimethylargininase	9.92e-06	8.74e-06	1.01e-05	9.66e-06	1.05e-05	8.39e-06	9.89e-06	8.21e-06	9.92e-06	6.5e-06	5.65e-06	9.07e-07	7.17e-06	5.07e-06	5.99e-06	1.28e-06	4.72e-07	7.55e-07
3.5.3.23	N-succinylarginine dihydrolase	2.07e-07	3.2e-08	6.3e-08	3.3e-08	0	3.3e-08	0	9.6e-08	3.1e-08	1.05e-06	6.53e-07	0	1.49e-06	9.17e-07	0	2.49e-07	2.47e-07	2.57e-07
3.5.3.3	creatinase	0	1.04e-07	2.08e-07	1.07e-07	0	1.07e-07	0	4.54e-07	1.03e-07	1e-08	1.2e-08	0	2.37e-07	0	0	0	0	0
3.5.3.4	allantoicase	3e-09	4e-09	0	0	0	0	0	4e-09	0	6.3e-08	3.9e-08	0	2.2e-08	1.4e-08	0	4e-09	4e-09	4e-09
3.5.3.6	arginine deiminase	0.000600412	0.00060444	0.000603487	0.000570352	0.000572999	0.000605644	0.00060471	0.000606	0.000604512	0.000608929	0.000639361	0.000690422	0.000629936	0.000635885	0.000628617	0.000692549	0.000694066	0.000695909
3.5.3.7	guanidinobutyrase	0	0	0	0	0	0	0	0	0	1.6e-08	1.9e-08	0	0	0	0	0	0	0
3.5.3.8	formimidoylglutamase	9.13e-05	9.3e-05	8.79e-05	0.000107709	0.000103029	9.57e-05	8.9e-05	9.45e-05	8.79e-05	9.73e-05	8.61e-05	7.4e-05	8.95e-05	9.33e-05	9.27e-05	7.71e-05	7.33e-05	7.36e-05
3.5.3.9	allantoate deiminase	0.000314842	0.000313589	0.000319672	0.000273418	0.000282525	0.000308258	0.000318949	0.000315268	0.00031999	0.000380256	0.000423653	0.000504871	0.000401399	0.000398078	0.000391048	0.000487602	0.000510133	0.000506135
3.5.4.1	cytosine deaminase	0.000427392	0.000402548	0.000433338	0.000433688	0.00045266	0.000393909	0.000426747	0.00039298	0.000429038	0.000406733	0.000388285	0.000295129	0.000415137	0.000373619	0.000390492	0.000301599	0.000288051	0.000291862
3.5.4.10	IMP cyclohydrolase	0.00103069	0.00102182	0.00103373	0.00100308	0.00101221	0.00102039	0.00103007	0.00101711	0.00103294	0.00097403	0.000982257	0.000975555	0.000984608	0.000988648	0.000985513	0.000983929	0.000975017	0.000979786
3.5.4.12	dCMP deaminase	0.000365858	0.000363494	0.000366737	0.000361602	0.000363549	0.000362883	0.000365993	0.000360967	0.000366683	0.000330229	0.000327057	0.000312329	0.00033037	0.000329504	0.00033285	0.000314434	0.000310979	0.000312321
3.5.4.13	dCTP deaminase	1.12e-06	1.26e-06	1.23e-06	9.96e-07	8.39e-07	1.21e-06	1.04e-06	1.57e-06	1.14e-06	1e-06	4.06e-07	1.5e-08	9.81e-07	5.69e-07	1.64e-07	1.52e-07	1.44e-07	1.25e-07
3.5.4.16	GTP cyclohydrolase I	0.000208979	0.000208357	0.000209294	0.000197177	0.000199544	0.000209025	0.000210352	0.000209511	0.000209252	0.000226163	0.000239733	0.000261458	0.000238735	0.000236959	0.000234279	0.00026176	0.000263118	0.000264805
3.5.4.19	phosphoribosyl-AMP cyclohydrolase	0.000112888	0.00011263	0.000112527	0.000107501	0.000108138	0.000112878	0.000112724	0.000113422	0.00011254	0.00011889	0.000124026	0.000137255	0.000121205	0.000122483	0.000122173	0.000134136	0.000138014	0.000137973
3.5.4.2	adenine deaminase	0.000638485	0.000630681	0.000646827	0.000586063	0.000602872	0.000620773	0.000641859	0.000632864	0.000645547	0.000767819	0.000827584	0.000938374	0.000795274	0.00079293	0.000775016	0.00091237	0.00094456	0.000938139
3.5.4.25	GTP cyclohydrolase II	0.000264773	0.000243728	0.000268594	0.000263226	0.000279448	0.000238316	0.000264464	0.000236749	0.000264806	0.000247461	0.000236924	0.000164435	0.000263479	0.000229002	0.000240699	0.000174915	0.000159412	0.000164749
3.5.4.26	diaminohydroxyphosphoribosylaminopyrimidine deaminase	0.000197509	0.000183838	0.000199981	0.000197687	0.000208201	0.000180826	0.000196766	0.000180157	0.000197325	0.000200331	0.000195764	0.000156307	0.000210078	0.000191581	0.000197217	0.000163491	0.000153694	0.000157072
3.5.4.28	S-adenosylhomocysteine deaminase	9.47e-05	9.51e-05	9.28e-05	0.000109879	0.000107545	9.57e-05	9.31e-05	9.69e-05	9.25e-05	0.000130587	0.00012505	0.000119696	0.00012468	0.000129049	0.000121826	0.00013474	0.000127017	0.000128501
3.5.4.3	guanine deaminase	0.000130396	0.000121548	0.000133652	0.000133933	0.00014115	0.000117732	0.000130344	0.000118268	0.000131882	0.000131886	0.000125372	9.21e-05	0.000133715	0.000118906	0.000123602	9.44e-05	8.98e-05	9.05e-05
3.5.4.31	S-methyl-5'-thioadenosine deaminase	9.47e-05	9.51e-05	9.28e-05	0.000109879	0.000107545	9.57e-05	9.31e-05	9.69e-05	9.25e-05	0.000130587	0.00012505	0.000119696	0.00012468	0.000129049	0.000121826	0.00013474	0.000127017	0.000128501
3.5.4.4	adenosine deaminase	0.000327397	0.000329034	0.000326034	0.000337207	0.000332644	0.000332626	0.000327888	0.000324265	0.000326712	0.00020362	0.000176602	0.00011034	0.000199107	0.000198837	0.000208466	0.00012369	0.000103971	0.000110069
3.5.4.5	cytidine deaminase	0.000203385	0.000204018	0.00020399	0.000201806	0.000202326	0.00020431	0.000202829	0.000206719	0.000203635	0.00025427	0.000265142	0.000292039	0.000255736	0.000261899	0.000255675	0.000292449	0.0002952	0.000293614
3.5.4.9	methenyltetrahydrofolate cyclohydrolase	0.000701752	0.000697712	0.000703477	0.000703574	0.000705761	0.00069682	0.000702244	0.000692153	0.000703145	0.000618785	0.000601279	0.000548842	0.000616164	0.000610243	0.000618973	0.000556001	0.000544316	0.000547955
3.5.5.1	nitrilase	2.72e-07	2.94e-07	3.37e-07	2.45e-07	1.7e-07	2.92e-07	2.11e-07	4.8e-07	2.73e-07	4.84e-07	3.39e-07	2e-07	6.8e-07	3.92e-07	1.3e-07	2.35e-07	2.87e-07	2.87e-07
3.5.5.7	aliphatic nitrilase	2.16e-06	2.23e-06	2.1e-06	1.79e-06	1.67e-06	2.26e-06	2.09e-06	2.36e-06	2.1e-06	1.46e-06	1.42e-06	1.99e-06	1.65e-06	1.49e-06	1.3e-06	1.66e-06	2.2e-06	2.16e-06
3.5.99.2	aminopyrimidine aminohydrolase	0.000304984	0.000298683	0.000307271	0.000295986	0.000302807	0.000295601	0.000303837	0.000299072	0.000305948	0.000360853	0.000374628	0.000398306	0.000365214	0.000365898	0.000359671	0.000394322	0.000400079	0.000398623
3.5.99.5	2-aminomuconate deaminase	8e-09	0	0	0	0	0	0	0	0	4.1e-08	2.4e-08	0	5.7e-08	3.7e-08	0	1e-08	1e-08	1e-08
3.5.99.6	glucosamine-6-phosphate deaminase	0.000654934	0.000661423	0.000656143	0.000628983	0.00062785	0.000661761	0.000657371	0.000662527	0.000657977	0.000645289	0.000667912	0.000719263	0.000652361	0.000665941	0.000659535	0.000713921	0.000722444	0.000720985
3.5.99.7	1-aminocyclopropane-1-carboxylate deaminase	0	0	0	0	0	0	0	0	0	4.4e-08	5.1e-08	0	0	0	0	0	0	0
3.6.1.1	inorganic diphosphatase	0.000921719	0.000925892	0.000921629	0.000901132	0.000899984	0.000926362	0.000922583	0.000926282	0.00092308	0.00090078	0.000913756	0.000947321	0.000904898	0.00091502	0.000909697	0.000943431	0.000949557	0.000949096
3.6.1.11	exopolyphosphatase	0.000757067	0.000699086	0.0007613	0.000747483	0.000785778	0.000682076	0.000750788	0.000670224	0.000754141	0.0005136	0.000453514	0.000202152	0.000522102	0.000440677	0.00049168	0.000215511	0.000180398	0.000190317
3.6.1.13	ADP-ribose diphosphatase	0.000501549	0.000500042	0.000500315	0.000504487	0.000503886	0.000500575	0.00050138	0.000496807	0.000500633	0.000442754	0.000430065	0.000397062	0.00044042	0.00043655	0.000443039	0.000400007	0.000393669	0.000396051
3.6.1.15	nucleoside-triphosphate phosphatase	3.23e-07	3.35e-07	3.18e-07	3.95e-07	3.77e-07	3.41e-07	3.17e-07	3.47e-07	3.15e-07	4.93e-07	4.68e-07	4.6e-07	4.93e-07	5.16e-07	4.55e-07	4.75e-07	4.5e-07	4.51e-07
3.6.1.17	bis(5'-nucleosyl)-tetraphosphatase (asymmetrical)	1.9e-08	6e-09	6.3e-08	0	2e-08	3.3e-07	6e-09	1.31e-07	6e-09	2.61e-07	5.25e-07	7.37e-07	8.16e-07	1.43e-06	1.18e-06	1.71e-06	8.11e-07	1.21e-06
3.6.1.22	NAD+ diphosphatase	4.57e-05	4.64e-05	4.43e-05	5.14e-05	4.94e-05	4.72e-05	4.54e-05	4.64e-05	4.44e-05	3.47e-05	2.82e-05	1.62e-05	3.32e-05	3.06e-05	3.23e-05	1.72e-05	1.51e-05	1.56e-05
3.6.1.23	dUTP diphosphatase	0.000386049	0.000380885	0.000387717	0.000382981	0.000386755	0.000380461	0.000386089	0.000376872	0.000387048	0.0003328	0.000324455	0.000289527	0.000334793	0.000330447	0.0003361	0.000297205	0.000286355	0.000289881
3.6.1.26	CDP-diacylglycerol diphosphatase	1e-09	2e-08	0	0	0	0	0	2e-08	0	1.23e-07	2e-09	0	5e-09	4e-09	0	1e-09	1e-09	1e-09
3.6.1.27	undecaprenyl-diphosphate phosphatase	0.000392791	0.000376647	0.000396396	0.000405181	0.000416913	0.000373668	0.000389866	0.00037474	0.000392423	0.000449063	0.000443612	0.000407753	0.000451789	0.000438567	0.000441701	0.000418276	0.00040742	0.000409502
3.6.1.31	phosphoribosyl-ATP diphosphatase	0.000111594	0.000111193	0.000111155	0.000107279	0.000107858	0.000111483	0.000111356	0.000111874	0.000111138	0.000116486	0.000120589	0.00013147	0.000118385	0.000119334	0.000119372	0.000128667	0.000132008	0.000132059
3.6.1.40	guanosine-5'-triphosphate,3'-diphosphate phosphatase	0.000757067	0.000699086	0.0007613	0.000747483	0.000785778	0.000682076	0.000750788	0.000670224	0.000754141	0.0005136	0.000453514	0.000202152	0.000522102	0.000440677	0.00049168	0.000215511	0.000180398	0.000190317
3.6.1.41	bis(5'-nucleosyl)-tetraphosphatase (symmetrical)	2.57e-07	4.21e-07	2.7e-07	2.08e-07	2.21e-07	3.27e-07	2.83e-07	5.55e-07	2.59e-07	2.04e-06	1.68e-06	3.07e-06	1.26e-06	1.32e-06	1.56e-06	2.39e-06	3.22e-06	3.17e-06
3.6.1.45	UDP-sugar diphosphatase	1.53e-06	1.55e-06	1.56e-06	1.39e-06	1.41e-06	1.54e-06	1.56e-06	1.54e-06	1.56e-06	1.49e-06	1.62e-06	1.74e-06	1.59e-06	1.6e-06	1.57e-06	1.79e-06	1.75e-06	1.76e-06
3.6.1.54	UDP-2,3-diacylglucosamine diphosphatase	1.89e-07	1.81e-07	2.32e-07	3.1e-08	1.37e-07	4.4e-08	2.06e-07	1.42e-07	2.16e-07	7.01e-07	2.3e-07	2.9e-08	2.48e-07	9e-08	1.39e-07	4.3e-08	1.5e-08	2.9e-08
3.6.1.7	acylphosphatase	0.000184682	0.000183713	0.000185573	0.000180883	0.000182089	0.000183379	0.000185058	0.000182302	0.000185582	0.000163088	0.000162136	0.000155627	0.000163468	0.000163571	0.000165411	0.000156981	0.000155154	0.000156085
3.6.1.8	ATP diphosphatase	9.2e-07	9.63e-07	9.82e-07	8.59e-07	8.06e-07	8.43e-07	8.06e-07	1.22e-06	8.88e-07	2.37e-06	1.54e-06	1.2e-06	2.19e-06	1.61e-06	1.04e-06	1.3e-06	1.37e-06	1.37e-06
3.6.4.12	DNA helicase	0.0119059	0.0118027	0.0119217	0.01195	0.0120104	0.0117662	0.0118974	0.0117173	0.0119121	0.0109958	0.0107548	0.0100009	0.0109359	0.0107901	0.0109246	0.0100501	0.00993272	0.00995827
3.6.4.13	RNA helicase	0.00191257	0.00190536	0.00191641	0.0018894	0.00189772	0.0019001	0.00191211	0.00190127	0.00191546	0.0018676	0.00186319	0.0018529	0.00186623	0.00186118	0.00186256	0.00185064	0.00185286	0.00185419
3.7.1.12	cobalt-precorrin 5A hydrolase	0.000200028	0.000209225	0.000198645	0.000179322	0.000175191	0.000210121	0.000202298	0.000213259	0.000200869	0.000224472	0.000249239	0.000315492	0.000232138	0.000241231	0.000233945	0.0003035	0.00031958	0.000316113
3.7.1.17	4,5:9,10-diseco-3-hydroxy-5,9,17-trioxoandrosta-1(10),2-diene-4-oate hydrolase	1.6e-08	1e-09	2e-09	1e-09	0	1e-09	0	4e-09	1e-09	8.2e-08	4.7e-08	0	1.13e-07	7.2e-08	0	1.9e-08	1.9e-08	2e-08
3.7.1.2	fumarylacetoacetase	1.37e-05	1.4e-05	1.32e-05	1.65e-05	1.57e-05	1.41e-05	1.31e-05	1.48e-05	1.3e-05	2.64e-05	2.51e-05	2.59e-05	2.59e-05	2.55e-05	2.31e-05	2.63e-05	2.64e-05	2.6e-05
3.7.1.3	kynureninase	4.83e-05	4.99e-05	4.69e-05	5.79e-05	5.54e-05	5.06e-05	4.71e-05	5.23e-05	4.67e-05	8.34e-05	8.16e-05	8.78e-05	8.01e-05	8.16e-05	7.8e-05	8.72e-05	8.87e-05	8.72e-05
3.7.1.5	acylpyruvate hydrolase	3.97e-05	4.17e-05	3.9e-05	3.95e-05	3.8e-05	4.22e-05	3.98e-05	4.3e-05	3.93e-05	4.87e-05	5.1e-05	6.08e-05	4.91e-05	5.02e-05	4.88e-05	5.87e-05	6.15e-05	6.08e-05
3.7.1.8	2,6-dioxo-6-phenylhexa-3-enoate hydrolase	9.74e-07	8.66e-07	9.84e-07	9.44e-07	1.03e-06	8.19e-07	9.67e-07	8.12e-07	9.69e-07	7.24e-07	5.63e-07	8.9e-08	7.28e-07	5.14e-07	5.86e-07	1.3e-07	5.1e-08	7.9e-08
3.8.1.2	(S)-2-haloacid dehalogenase	0.000184472	0.000182639	0.000183119	0.000208796	0.000207571	0.000182944	0.00018255	0.000184507	0.000181926	0.000240971	0.000230851	0.000216091	0.000235386	0.000230328	0.000228283	0.000216398	0.000214683	0.000213947
3.8.1.3	haloacetate dehalogenase	1.3e-05	1.25e-05	1.32e-05	1.19e-05	1.24e-05	1.23e-05	1.31e-05	1.23e-05	1.31e-05	1.08e-05	1.11e-05	9.73e-06	1.16e-05	1.05e-05	1.08e-05	9.87e-06	9.61e-06	9.62e-06
3.8.1.5	haloalkane dehalogenase	2.34e-06	2.23e-06	2.36e-06	2.25e-06	2.35e-06	2.07e-06	2.26e-06	2.26e-06	2.3e-06	2.82e-06	1.9e-06	1.01e-06	2.48e-06	1.89e-06	1.7e-06	1.14e-06	1.06e-06	1.1e-06
3.8.1.8	atrazine chlorohydrolase	0	1e-08	0	0	0	0	0	1e-08	0	6e-08	1e-09	0	0	0	0	0	0	0
4.1.1.11	aspartate 1-decarboxylase	8.24e-05	8.68e-05	8.19e-05	7.69e-05	7.48e-05	8.72e-05	8.3e-05	8.93e-05	8.27e-05	0.000110913	0.000121707	0.000154813	0.000112277	0.000118182	0.000113123	0.000149526	0.000157176	0.00015514
4.1.1.12	aspartate 4-decarboxylase	0.000223824	0.000228359	0.00022593	0.000255338	0.000251709	0.00022859	0.000225327	0.000231639	0.000224968	0.00031019	0.00030237	0.000293822	0.000303598	0.000299981	0.000296255	0.000296281	0.000292977	0.000291287
4.1.1.15	glutamate decarboxylase	0.000609638	0.000643393	0.000604968	0.000541682	0.000526164	0.000648849	0.000616206	0.000660193	0.000612344	0.000741878	0.000833981	0.00108278	0.000766732	0.00081041	0.000777738	0.00104888	0.00109928	0.00108735
4.1.1.17	ornithine decarboxylase	0.000589433	0.000612976	0.000576498	0.00061687	0.000586255	0.000622543	0.000587999	0.000603921	0.000583756	0.000228106	0.000151723	2.91e-05	0.000181223	0.000201314	0.000228252	3.4e-05	1.73e-05	1.89e-05
4.1.1.18	lysine decarboxylase	0.000231899	0.000244162	0.000227787	0.000232473	0.00022356	0.000247415	0.000231257	0.000253238	0.000229549	0.000338386	0.000362207	0.000448104	0.000337101	0.000356453	0.000340405	0.000437482	0.000455325	0.000449154
4.1.1.19	arginine decarboxylase	1.2e-05	1.29e-05	1.18e-05	1.24e-05	1.19e-05	1.3e-05	1.2e-05	1.36e-05	1.18e-05	1.68e-05	1.62e-05	2.18e-05	1.44e-05	1.53e-05	1.61e-05	1.93e-05	2.24e-05	2.21e-05
4.1.1.2	oxalate decarboxylase	1.52e-05	1.6e-05	1.49e-05	1.51e-05	1.46e-05	1.64e-05	1.53e-05	1.7e-05	1.5e-05	2.03e-05	2.21e-05	3.28e-05	1.95e-05	2.08e-05	2.21e-05	2.78e-05	3.38e-05	3.33e-05
4.1.1.20	diaminopimelate decarboxylase	0.000930291	0.000922565	0.000930577	0.000917242	0.000922223	0.000918456	0.00092862	0.000914927	0.000930851	0.000819968	0.000803528	0.000759168	0.00081006	0.000803095	0.000816085	0.000756724	0.000756882	0.000757243
4.1.1.22	histidine decarboxylase	8.62e-06	8.08e-06	8.5e-06	9.34e-06	9.61e-06	8.01e-06	8.75e-06	7.79e-06	8.44e-06	6.14e-06	5.13e-06	8.81e-07	6.96e-06	4.7e-06	5.8e-06	1.07e-06	4.22e-07	6.9e-07
4.1.1.23	orotidine-5'-phosphate decarboxylase	0.000534447	0.000531098	0.000535439	0.000536332	0.000538244	0.000530688	0.000534252	0.000527961	0.000535014	0.000492443	0.000482339	0.000451761	0.000490619	0.000487643	0.000492231	0.000456815	0.000449226	0.000451665
4.1.1.25	tyrosine decarboxylase	7.91e-06	7.56e-06	8.29e-06	8.16e-06	8.64e-06	7.26e-06	8.01e-06	7.53e-06	8.16e-06	1.28e-05	1.32e-05	1.31e-05	1.31e-05	1.25e-05	1.21e-05	1.33e-05	1.31e-05	1.3e-05
4.1.1.28	aromatic-L-amino-acid decarboxylase	6.95e-07	8.04e-07	8.47e-07	9.25e-07	8.01e-07	8.18e-07	6.77e-07	1.07e-06	7.57e-07	1.29e-06	1.29e-06	1.41e-06	1.43e-06	1.25e-06	1.22e-06	1.4e-06	1.43e-06	1.4e-06
4.1.1.31	phosphoenolpyruvate carboxylase	0.000572092	0.000573811	0.000576776	0.000554944	0.000552004	0.000576486	0.000572898	0.000559096	0.000578653	0.000236247	0.000190634	7.83e-05	0.00021459	0.000240876	0.00025803	0.000110237	7.49e-05	8.52e-05
4.1.1.32	phosphoenolpyruvate carboxykinase (GTP)	5.18e-07	4.55e-07	5.15e-07	4.8e-07	5.24e-07	4.3e-07	5e-07	4.5e-07	5.06e-07	9.65e-07	9.47e-07	8.33e-07	1.09e-06	9.25e-07	7.71e-07	8.83e-07	8.71e-07	8.72e-07
4.1.1.33	diphosphomevalonate decarboxylase	0.000686029	0.000679589	0.000689017	0.000676092	0.000681846	0.000677798	0.000687269	0.00067284	0.00068864	0.000600561	0.000592133	0.000547305	0.00060455	0.000598067	0.000605994	0.000555802	0.000542928	0.000547501
4.1.1.36	phosphopantothenoylcysteine decarboxylase	0.00086999	0.000863265	0.000869616	0.000859694	0.000863173	0.000860341	0.000869621	0.000854657	0.000870143	0.0007355	0.000716406	0.000657959	0.000731577	0.000721205	0.000735642	0.000656261	0.000651554	0.00065356
4.1.1.37	uroporphyrinogen decarboxylase	0.000262105	0.000259922	0.000265855	0.000224768	0.00023242	0.000255323	0.000263567	0.000261101	0.000265922	0.000308221	0.000343128	0.000411022	0.000321683	0.000326402	0.000316881	0.000400045	0.00041669	0.000412689
4.1.1.39	ribulose-bisphosphate carboxylase	1.02e-07	2.56e-07	3.95e-07	2.38e-07	8.3e-08	2.62e-07	1.03e-07	7.19e-07	2.48e-07	5.2e-08	6.1e-08	9.9e-08	3.81e-07	5.4e-08	6.5e-08	7.9e-08	1.05e-07	1.01e-07
4.1.1.4	acetoacetate decarboxylase	6.62e-05	6.65e-05	6.31e-05	8.05e-05	7.71e-05	6.81e-05	6.53e-05	6.6e-05	6.33e-05	4.73e-05	3.34e-05	6.2e-06	4.29e-05	3.74e-05	4.25e-05	7.41e-06	3.33e-06	4.36e-06
4.1.1.44	4-carboxymuconolactone decarboxylase	0.000361138	0.00036105	0.000358526	0.000377083	0.00037306	0.00036249	0.000360417	0.000357285	0.000359015	0.000274302	0.000247251	0.000189877	0.000264143	0.000257565	0.000270545	0.000191863	0.000184339	0.00018639
4.1.1.45	aminocarboxymuconate-semialdehyde decarboxylase	9.32e-06	9.81e-06	9.15e-06	1.03e-05	9.91e-06	9.96e-06	9.27e-06	1.03e-05	9.16e-06	1.48e-05	1.51e-05	1.88e-05	1.42e-05	1.46e-05	1.46e-05	1.74e-05	1.94e-05	1.9e-05
4.1.1.46	o-pyrocatechuate decarboxylase	1.85e-05	1.98e-05	1.83e-05	1.58e-05	1.51e-05	2e-05	1.86e-05	2.04e-05	1.85e-05	2.33e-05	2.66e-05	3.64e-05	2.4e-05	2.57e-05	2.43e-05	3.48e-05	3.72e-05	3.67e-05
4.1.1.47	tartronate-semialdehyde synthase	0	0	0	0	0	0	0	0	0	5.8e-08	6.9e-08	0	0	0	0	0	0	0
4.1.1.48	indole-3-glycerol-phosphate synthase	0.000256324	0.000258881	0.000254582	0.000247998	0.000246275	0.000259705	0.000255699	0.000261062	0.000255287	0.000267192	0.00027623	0.000307219	0.000267598	0.000274603	0.000271514	0.000301037	0.000309855	0.000308536
4.1.1.49	phosphoenolpyruvate carboxykinase (ATP)	0.000568761	0.000583391	0.00055845	0.000617767	0.000595156	0.000590058	0.000565919	0.000580576	0.000561972	0.000397308	0.000334179	0.000240609	0.000356092	0.000361025	0.000383205	0.00023955	0.00023333	0.000232127
4.1.1.5	acetolactate decarboxylase	0.000358668	0.000350548	0.000360461	0.000359041	0.000365799	0.000349655	0.000358688	0.00034909	0.000358707	0.000375472	0.000376907	0.000362002	0.00038454	0.00037495	0.000377887	0.000365919	0.000360228	0.000363747
4.1.1.50	adenosylmethionine decarboxylase	2.61e-05	2.72e-05	2.54e-05	3.05e-05	2.93e-05	2.75e-05	2.57e-05	2.84e-05	2.54e-05	4.35e-05	4.3e-05	4.82e-05	4.12e-05	4.24e-05	4.14e-05	4.7e-05	4.88e-05	4.79e-05
4.1.1.55	4,5-dihydroxyphthalate decarboxylase	0	8e-09	1.6e-08	8e-09	0	8e-09	0	3.2e-08	8e-09	0	0	0	1.8e-08	0	0	0	0	0
4.1.1.64	2,2-dialkylglycine decarboxylase (pyruvate)	9.54e-06	4.62e-06	1.16e-05	1.78e-06	7.01e-06	2.45e-06	1.04e-05	2.63e-06	1.09e-05	5.22e-06	9.1e-06	1.62e-06	1.19e-05	4.39e-06	6.98e-06	2.21e-06	8.66e-07	1.58e-06
4.1.1.65	phosphatidylserine decarboxylase	0.000195687	0.000204033	0.000193578	0.000219965	0.000210115	0.000206378	0.00019586	0.000203332	0.00019486	0.000141184	0.000114409	7.85e-05	0.000123732	0.00012787	0.000133721	7.9e-05	7.53e-05	7.5e-05
4.1.1.68	5-oxopent-3-ene-1,2,5-tricarboxylate decarboxylase	8.54e-06	8.97e-06	8.35e-06	8.65e-06	8.31e-06	9.08e-06	8.47e-06	9.37e-06	8.39e-06	1.32e-05	1.4e-05	1.72e-05	1.32e-05	1.38e-05	1.3e-05	1.67e-05	1.75e-05	1.72e-05
4.1.1.7	benzoylformate decarboxylase	5e-08	1e-09	2e-09	1e-09	0	1e-09	0	6e-09	1e-09	2.6e-07	1.64e-07	0	3.45e-07	2.21e-07	0	6e-08	6e-08	6.2e-08
4.1.1.71	2-oxoglutarate decarboxylase	2e-09	1e-09	0	0	0	0	0	1e-09	0	1.7e-08	7e-09	0	1.6e-08	1e-08	0	3e-09	3e-09	3e-09
4.1.1.73	tartrate decarboxylase	1.28e-05	1.36e-05	1.27e-05	1.25e-05	1.19e-05	1.39e-05	1.29e-05	1.44e-05	1.27e-05	1.31e-05	1.4e-05	2e-05	1.26e-05	1.32e-05	1.42e-05	1.7e-05	2.09e-05	2.05e-05
4.1.1.74	indolepyruvate decarboxylase	7.91e-05	8.26e-05	7.78e-05	9.75e-05	9.34e-05	8.48e-05	7.8e-05	8.68e-05	7.74e-05	0.00014763	0.000147257	0.000159242	0.000143917	0.000149187	0.000142467	0.000161496	0.000160242	0.000158827
4.1.1.75	5-guanidino-2-oxopentanoate decarboxylase	0	0	0	0	0	0	0	0	0	2.1e-08	2.5e-08	0	0	0	0	0	0	0
4.1.1.77	2-oxo-3-hexenedioate decarboxylase	5.71e-06	5.99e-06	5.58e-06	6.73e-06	6.45e-06	6.09e-06	5.65e-06	6.4e-06	5.57e-06	1.03e-05	1.03e-05	1.3e-05	9.73e-06	9.84e-06	9.99e-06	1.16e-05	1.34e-05	1.31e-05
4.1.1.79	sulfopyruvate decarboxylase	5.89e-07	6.58e-07	6.5e-07	6.09e-07	5.46e-07	6.69e-07	5.97e-07	7.66e-07	6.24e-07	3.2e-07	3.14e-07	3.9e-07	3.55e-07	3.15e-07	3.61e-07	3.29e-07	4.11e-07	3.95e-07
4.1.1.8	oxalyl-CoA decarboxylase	0.000219427	0.000226169	0.00021611	0.000223943	0.000216002	0.000228454	0.000221637	0.000221648	0.000218589	8.44e-05	6.16e-05	1.15e-05	7.82e-05	7.32e-05	8.78e-05	1.29e-05	6.19e-06	7.81e-06
4.1.1.81	threonine-phosphate decarboxylase	0.000213811	0.000222744	0.000212867	0.000190685	0.000187123	0.000223235	0.000215889	0.000226496	0.000215123	0.000238454	0.00026466	0.000334532	0.000245319	0.000256608	0.000248089	0.000322394	0.000339021	0.000335205
4.1.1.82	phosphonopyruvate decarboxylase	4.87e-07	5.17e-07	4.82e-07	4.86e-07	4.62e-07	5.25e-07	4.93e-07	5.24e-07	4.88e-07	3.11e-07	3.05e-07	3.88e-07	2.72e-07	2.99e-07	3.45e-07	3.22e-07	4.06e-07	3.91e-07
4.1.1.85	3-dehydro-L-gulonate-6-phosphate decarboxylase	8.63e-05	8e-05	8.88e-05	8.82e-05	9.34e-05	7.88e-05	8.58e-05	7.84e-05	8.72e-05	9.73e-05	9.53e-05	7.68e-05	0.00010011	9.65e-05	9.56e-05	8.5e-05	7.61e-05	7.85e-05
4.1.1.86	diaminobutyrate decarboxylase	1.33e-05	1.42e-05	1.32e-05	1.25e-05	1.2e-05	1.45e-05	1.35e-05	1.47e-05	1.33e-05	1.1e-05	1.2e-05	1.87e-05	1e-05	1.1e-05	1.28e-05	1.51e-05	1.96e-05	1.91e-05
4.1.1.9	malonyl-CoA decarboxylase	9e-09	2.2e-08	4.5e-08	2.3e-08	0	2.3e-08	0	1e-07	2.2e-08	4.5e-08	2.7e-08	0	1.15e-07	4.1e-08	0	1.1e-08	1.1e-08	1.2e-08
4.1.2.13	fructose-bisphosphate aldolase	0.0013202	0.00134749	0.00131226	0.00131711	0.00129507	0.00135416	0.00131862	0.00135802	0.00131768	0.00136966	0.00138879	0.00149891	0.00134923	0.00139345	0.00137267	0.00148249	0.00150576	0.00149701
4.1.2.14	2-dehydro-3-deoxy-phosphogluconate aldolase	0.000285572	0.000282999	0.000286528	0.000304415	0.000304901	0.00028436	0.00028396	0.000283906	0.000284959	0.000322791	0.000313056	0.000291648	0.000318863	0.000319678	0.00031558	0.000302741	0.000291023	0.00029351
4.1.2.17	L-fuculose-phosphate aldolase	0.000195353	0.000203196	0.000192597	0.000197764	0.000191311	0.000204958	0.000194983	0.00020727	0.000193973	0.00023361	0.00024097	0.000277413	0.000229642	0.000239921	0.000232334	0.000271829	0.000279858	0.000276883
4.1.2.19	rhamnulose-1-phosphate aldolase	0.000274369	0.000281881	0.000272836	0.000281332	0.000276036	0.000282649	0.000275317	0.000286145	0.000273833	0.000341299	0.0003501	0.000383312	0.000340273	0.000343629	0.000335957	0.000377582	0.0003848	0.000381479
4.1.2.20	2-dehydro-3-deoxyglucarate aldolase	0	2e-09	3e-09	2e-09	0	2e-09	0	7e-09	2e-09	0	0	0	4e-09	0	0	0	0	0
4.1.2.21	2-dehydro-3-deoxy-6-phosphogalactonate aldolase	4.6e-08	9.4e-08	1.21e-07	6.3e-08	0	6.3e-08	0	2.88e-07	6e-08	4.26e-07	1.4e-07	0	4.54e-07	2.04e-07	0	5.5e-08	5.5e-08	5.7e-08
4.1.2.22	fructose-6-phosphate phosphoketolase	1.77e-06	1.25e-06	1.97e-06	1.11e-06	1.59e-06	1.07e-06	1.71e-06	1.04e-06	1.88e-06	9.46e-07	1.04e-06	2.37e-07	1.07e-06	9.7e-07	1.02e-06	4.42e-07	1.79e-07	2.51e-07
4.1.2.25	dihydroneopterin aldolase	0.000133073	0.000132914	0.000133437	0.000125004	0.000126421	0.00013337	0.00013403	0.000133898	0.000133388	0.000144159	0.000153478	0.000168382	0.000152629	0.000151886	0.000149688	0.000169534	0.000169906	0.00017114
4.1.2.29	5-dehydro-2-deoxyphosphogluconate aldolase	6.49e-05	6.65e-05	6.27e-05	7.26e-05	6.95e-05	6.78e-05	6.38e-05	6.7e-05	6.31e-05	5.64e-05	4.93e-05	4.36e-05	5.05e-05	5.24e-05	5.4e-05	4.17e-05	4.29e-05	4.27e-05
4.1.2.4	deoxyribose-phosphate aldolase	0.000466375	0.000469823	0.000465373	0.000485775	0.000481405	0.0004721	0.000466619	0.00047182	0.000465321	0.000482977	0.000474145	0.000463898	0.00047737	0.000475855	0.000480088	0.000465219	0.000463773	0.00046393
4.1.2.40	tagatose-bisphosphate aldolase	0.000598134	0.000606223	0.000600662	0.000633874	0.000628127	0.000608702	0.000598729	0.000613771	0.000599605	0.000741722	0.000742548	0.000766699	0.000730742	0.000739563	0.000730493	0.000773403	0.000771376	0.000769629
4.1.2.43	3-hexulose-6-phosphate synthase	5.52e-05	5.3e-05	5.53e-05	5.62e-05	5.73e-05	5.23e-05	5.47e-05	5.15e-05	5.5e-05	3.55e-05	3.05e-05	1.76e-05	3.3e-05	3.06e-05	3.45e-05	1.67e-05	1.7e-05	1.7e-05
4.1.2.44	2,3-epoxybenzoyl-CoA dihydrolase	0	6.4e-08	1.28e-07	6.6e-08	0	6.6e-08	0	2.57e-07	6.3e-08	0	0	0	1.45e-07	0	0	0	0	0
4.1.2.45	trans-o-hydroxybenzylidenepyruvate hydratase-aldolase	1.7e-08	0	0	0	0	0	0	0	0	8.5e-08	5.1e-08	0	1.18e-07	7.6e-08	0	2.1e-08	2.1e-08	2.1e-08
4.1.2.5	L-threonine aldolase	2.19e-05	2.34e-05	2.19e-05	1.91e-05	1.83e-05	2.47e-05	2.19e-05	2.5e-05	2.19e-05	3.04e-05	3.45e-05	4.57e-05	3.33e-05	3.72e-05	3.37e-05	4.84e-05	4.71e-05	4.81e-05
4.1.2.9	phosphoketolase	0.00150255	0.00146035	0.00150405	0.0015628	0.00158077	0.00144753	0.00149916	0.00142474	0.00149946	0.00110052	0.000965409	0.00057879	0.00106748	0.000982337	0.00105819	0.000597694	0.000543141	0.000555267
4.1.3.1	isocitrate lyase	5.11e-05	5.27e-05	4.94e-05	6.01e-05	5.76e-05	5.36e-05	4.99e-05	5.52e-05	4.93e-05	8.76e-05	8.66e-05	9.62e-05	8.43e-05	8.59e-05	8.26e-05	9.4e-05	9.77e-05	9.6e-05
4.1.3.16	4-hydroxy-2-oxoglutarate aldolase	0.000285572	0.000282999	0.000286528	0.000304415	0.000304901	0.00028436	0.00028396	0.000283906	0.000284959	0.000322791	0.000313056	0.000291648	0.000318863	0.000319678	0.00031558	0.000302741	0.000291023	0.00029351
4.1.3.17	4-hydroxy-4-methyl-2-oxoglutarate aldolase	2.97e-06	3.13e-06	2.92e-06	3.11e-06	2.95e-06	3.14e-06	2.96e-06	3.14e-06	2.94e-06	1.87e-06	1.31e-06	9.11e-07	1.54e-06	1.53e-06	1.54e-06	8.31e-07	9.45e-07	9.32e-07
4.1.3.24	malyl-CoA lyase	0	9e-09	1.9e-08	1e-08	0	1e-08	0	3.8e-08	9e-09	0	0	0	2.1e-08	0	0	0	0	0
4.1.3.27	anthranilate synthase	0.000575332	0.000590587	0.000574361	0.000519677	0.000516979	0.000593042	0.000579421	0.000603416	0.000577198	0.000707248	0.000780074	0.000966395	0.000735037	0.000760511	0.000737063	0.0009434	0.000980983	0.000975701
4.1.3.3	N-acetylneuraminate lyase	4.23e-05	4.14e-05	4.12e-05	4.9e-05	4.86e-05	4.33e-05	4.26e-05	4.15e-05	4.08e-05	3.77e-05	3.31e-05	1.86e-05	4.24e-05	3.85e-05	3.95e-05	2.49e-05	1.79e-05	2.15e-05
4.1.3.30	methylisocitrate lyase	1.81e-05	1.88e-05	1.76e-05	2.08e-05	2e-05	1.9e-05	1.77e-05	1.97e-05	1.75e-05	3.21e-05	3.19e-05	3.6e-05	3.06e-05	3.17e-05	3.02e-05	3.56e-05	3.63e-05	3.58e-05
4.1.3.34	citryl-CoA lyase	0.000263943	0.000259147	0.000264098	0.000280499	0.000281656	0.000258614	0.000263308	0.000255579	0.00026309	0.000231633	0.00021065	0.000153516	0.000227607	0.000216197	0.000222963	0.000160733	0.000148541	0.000151132
4.1.3.36	1,4-dihydroxy-2-naphthoyl-CoA synthase	0.000304161	0.000297293	0.000307606	0.000282892	0.000292235	0.00029391	0.000305357	0.000296928	0.000306495	0.000347929	0.000370663	0.000399634	0.00036338	0.000357168	0.000354135	0.000394932	0.000400809	0.000400266
4.1.3.38	aminodeoxychorismate lyase	0.000291021	0.000311028	0.000288394	0.00025766	0.000247407	0.000319059	0.000293101	0.000323652	0.000291662	0.000384085	0.00043727	0.000588231	0.000400121	0.00044055	0.000413622	0.00058316	0.000601234	0.000599464
4.1.3.39	4-hydroxy-2-oxovalerate aldolase	1.92e-05	1.93e-05	1.93e-05	2.02e-05	2.01e-05	1.92e-05	1.9e-05	1.96e-05	1.92e-05	2.43e-05	2.38e-05	2.55e-05	2.29e-05	2.37e-05	2.28e-05	2.47e-05	2.62e-05	2.57e-05
4.1.3.4	hydroxymethylglutaryl-CoA lyase	4.49e-05	4.68e-05	4.39e-05	5.08e-05	4.86e-05	4.76e-05	4.43e-05	4.9e-05	4.39e-05	6.6e-05	6.57e-05	7.51e-05	6.3e-05	6.49e-05	6.4e-05	7.2e-05	7.63e-05	7.49e-05
4.1.3.40	chorismate lyase	6.9e-07	6.06e-07	6.98e-07	6.69e-07	7.29e-07	5.81e-07	6.86e-07	5.67e-07	6.87e-07	4.87e-07	4.35e-07	6.5e-08	5.18e-07	3.69e-07	4.17e-07	1.06e-07	4.6e-08	5.6e-08
4.1.3.6	citrate (pro-3S)-lyase	0.000802598	0.000788778	0.000802879	0.000854281	0.000857211	0.000787374	0.000800951	0.000777591	0.000800059	0.000696619	0.000632245	0.000458144	0.000681831	0.000649001	0.00067251	0.000479265	0.000442247	0.00045002
4.1.99.1	tryptophanase	0	3.3e-08	6.6e-08	3.4e-08	0	3.4e-08	0	1.32e-07	3.2e-08	0	0	0	7.5e-08	0	0	0	0	0
4.1.99.12	3,4-dihydroxy-2-butanone-4-phosphate synthase	0.000250605	0.000228877	0.000254822	0.000248364	0.000265246	0.000223344	0.000250447	0.000221561	0.00025093	0.000231415	0.000221901	0.000147341	0.000248789	0.000213649	0.000225752	0.000158769	0.000141968	0.000147595
4.1.99.14	spore photoproduct lyase	4.71e-05	4.88e-05	4.57e-05	5.44e-05	5.22e-05	4.97e-05	4.63e-05	5.09e-05	4.57e-05	7.4e-05	7.42e-05	8.43e-05	7.07e-05	7.28e-05	7.2e-05	8.13e-05	8.55e-05	8.38e-05
4.1.99.3	deoxyribodipyrimidine photo-lyase	0.000339174	0.000341504	0.000344624	0.000295966	0.000302787	0.000337604	0.000342201	0.000346865	0.000344761	0.000446907	0.000499595	0.000608298	0.000468189	0.000478122	0.000459477	0.000596209	0.000616569	0.000611174
4.2.1.1	carbonic anhydrase	0.000283825	0.000281728	0.000285153	0.000269964	0.000273864	0.000279897	0.000284114	0.000282447	0.000284896	0.00031177	0.000325698	0.000351708	0.000317501	0.00031751	0.000314071	0.000348691	0.000354744	0.000353589
4.2.1.10	3-dehydroquinate dehydratase	0.000314108	0.000310929	0.000319599	0.000297464	0.000304848	0.000308584	0.000315592	0.000312517	0.000318293	0.000375986	0.000398867	0.000439102	0.000385929	0.000390319	0.000383152	0.000438775	0.00044356	0.000443233
4.2.1.100	cyclohexa-1,5-dienecarbonyl-CoA hydratase	2e-09	0	0	0	0	0	0	0	0	9e-09	5e-09	0	1.3e-08	8e-09	0	2e-09	2e-09	2e-09
4.2.1.104	cyanase	6.88e-07	6.85e-07	6.41e-07	5.67e-07	5.46e-07	7.02e-07	6.61e-07	6.7e-07	6.52e-07	3.82e-07	3.87e-07	3.98e-07	4.61e-07	5.67e-07	3.44e-07	4.42e-07	3.63e-07	3.98e-07
4.2.1.107	3alpha,7alpha,12alpha-trihydroxy-5beta-cholest-24-enoyl-CoA hydratase	1e-09	0	0	0	0	0	0	0	0	3e-09	2e-09	0	5e-09	3e-09	0	1e-09	1e-09	1e-09
4.2.1.108	ectoine synthase	2.7e-08	0	2e-09	3e-09	8e-09	3e-09	4e-09	1e-09	0	1.34e-07	9.2e-08	0	1.71e-07	1.18e-07	0	3e-08	3e-08	3.1e-08
4.2.1.109	methylthioribulose 1-phosphate dehydratase	2.91e-05	3.02e-05	2.83e-05	3.37e-05	3.23e-05	3.07e-05	2.86e-05	3.15e-05	2.83e-05	4.7e-05	4.66e-05	5.29e-05	4.46e-05	4.6e-05	4.52e-05	5.12e-05	5.36e-05	5.27e-05
4.2.1.11	phosphopyruvate hydratase	0.00125877	0.00125551	0.00125924	0.00127699	0.00127513	0.00125716	0.00126081	0.0012444	0.00125949	0.00105465	0.00100621	0.000876996	0.00104664	0.00103093	0.0010572	0.000892458	0.000864785	0.000873543
4.2.1.113	o-succinylbenzoate synthase	0.000331606	0.000329017	0.000336222	0.000298059	0.000306612	0.000325695	0.000333534	0.000331247	0.000335745	0.000405909	0.000444982	0.000517136	0.000423658	0.000428778	0.000417636	0.000508642	0.000521873	0.000519092
4.2.1.115	UDP-N-acetylglucosamine 4,6-dehydratase (configuration-inverting)	2.31e-05	2.32e-05	2.37e-05	2.52e-05	2.54e-05	2.28e-05	2.32e-05	2.37e-05	2.35e-05	3.78e-05	3.86e-05	4.1e-05	3.72e-05	3.75e-05	3.6e-05	4.1e-05	4.14e-05	4.1e-05
4.2.1.116	3-hydroxypropionyl-CoA dehydratase	1.81e-07	1.88e-07	1.74e-07	2.17e-07	2.08e-07	1.89e-07	1.76e-07	1.97e-07	1.74e-07	3.6e-07	3.47e-07	3.8e-07	3.37e-07	3.45e-07	3.25e-07	3.8e-07	3.83e-07	3.77e-07
4.2.1.118	3-dehydroshikimate dehydratase	2.06e-05	2.11e-05	1.99e-05	2.48e-05	2.38e-05	2.15e-05	2.01e-05	2.2e-05	1.98e-05	3.64e-05	3.61e-05	3.88e-05	3.52e-05	3.63e-05	3.44e-05	3.89e-05	3.9e-05	3.84e-05
4.2.1.12	phosphogluconate dehydratase	4.29e-07	5.21e-07	4.81e-07	3.03e-07	9e-08	2.91e-07	7.6e-08	1.11e-06	2.76e-07	3.34e-06	1.25e-06	1.21e-07	2.98e-06	1.65e-06	1.14e-07	5.41e-07	5.47e-07	5.56e-07
4.2.1.120	4-hydroxybutanoyl-CoA dehydratase	6e-09	1e-09	7e-09	0	2e-09	3.6e-08	1e-09	1.4e-08	1e-09	4.8e-08	6.8e-08	7.8e-08	1.18e-07	1.67e-07	1.27e-07	1.68e-07	8e-08	1.19e-07
4.2.1.126	N-acetylmuramic acid 6-phosphate etherase	0.000501883	0.000503968	0.000500698	0.000543081	0.000537563	0.000505512	0.000502084	0.000504165	0.00050001	0.00051794	0.000490517	0.000438115	0.000506368	0.000494676	0.000502284	0.000441079	0.000432937	0.000433544
4.2.1.129	squalene---hopanol cyclase	8.02e-05	8.32e-05	7.79e-05	9.27e-05	8.89e-05	8.47e-05	7.89e-05	8.68e-05	7.8e-05	0.00012756	0.000127829	0.000145725	0.000122148	0.000126143	0.000123872	0.000140609	0.000147654	0.000145046
4.2.1.131	carotenoid 1,2-hydratase	0	6.6e-08	1.32e-07	6.8e-08	0	6.8e-08	0	2.66e-07	6.5e-08	0	0	0	1.5e-07	0	0	0	0	0
4.2.1.17	enoyl-CoA hydratase	5.71e-05	5.82e-05	5.58e-05	6.51e-05	6.25e-05	5.88e-05	5.51e-05	6.17e-05	5.52e-05	9.4e-05	9.08e-05	9.81e-05	9.15e-05	9.09e-05	8.49e-05	9.62e-05	0.00010061	9.89e-05
4.2.1.18	methylglutaconyl-CoA hydratase	2.09e-06	2.3e-06	2.21e-06	2.61e-06	2.41e-06	2.34e-06	2.03e-06	2.72e-06	2.1e-06	4.36e-06	4.02e-06	4.5e-06	4.16e-06	4.13e-06	3.9e-06	4.57e-06	4.58e-06	4.59e-06
4.2.1.19	imidazoleglycerol-phosphate dehydratase	0.000200307	0.000199293	0.000199427	0.000192737	0.000193933	0.000198976	0.000199778	0.000200149	0.000199471	0.000212093	0.00021895	0.000236815	0.000214734	0.000214998	0.000214496	0.000231271	0.000237622	0.000237034
4.2.1.2	fumarate hydratase	0.000841808	0.000867124	0.000826708	0.000872012	0.000843098	0.000875607	0.000839775	0.000871022	0.000832777	0.000736499	0.000702247	0.00069534	0.000702874	0.000718374	0.000728734	0.000678626	0.000692941	0.000686397
4.2.1.20	tryptophan synthase	0.000703097	0.000708145	0.000699682	0.000680826	0.000677639	0.000709826	0.000701211	0.000712806	0.000701199	0.000719711	0.000741111	0.000814018	0.000719835	0.000738629	0.000730993	0.000800122	0.000820801	0.0008178
4.2.1.22	cystathionine beta-synthase	9.71e-07	1.03e-06	9.85e-07	9.44e-07	1.03e-06	8.2e-07	9.67e-07	9.76e-07	9.7e-07	1.69e-06	5.74e-07	8.9e-08	7.07e-07	5.02e-07	5.86e-07	1.32e-07	5.1e-08	8e-08
4.2.1.24	porphobilinogen synthase	0.000236198	0.000245326	0.000233488	0.00022334	0.000218203	0.00024666	0.000237609	0.000251022	0.00023536	0.000287639	0.000310065	0.00037804	0.000293989	0.000300581	0.000292693	0.000364268	0.000382509	0.000378408
4.2.1.25	L-arabinonate dehydratase	0	0	0	0	0	0	0	0	0	0	0	0	0	0	0	0	0	0
4.2.1.28	propanediol dehydratase	0.000592092	0.000609135	0.000588298	0.000534813	0.000529454	0.000609568	0.000598639	0.000616619	0.000593486	0.000648518	0.000712708	0.000861895	0.000678738	0.000685481	0.000671437	0.000833066	0.000869617	0.000862436
4.2.1.3	aconitate hydratase	0.000582084	0.000615772	0.000576533	0.000533208	0.000515198	0.000625112	0.000583206	0.000638483	0.000581794	0.000771318	0.000850259	0.00111433	0.000779694	0.000843828	0.000801203	0.00108609	0.00113634	0.00112701
4.2.1.30	glycerol dehydratase	2.89e-06	3.1e-06	2.86e-06	2.45e-06	2.35e-06	3.13e-06	2.92e-06	3.2e-06	2.91e-06	3.43e-06	3.96e-06	5.48e-06	3.51e-06	3.82e-06	3.65e-06	5.24e-06	5.59e-06	5.51e-06
4.2.1.32	L(+)-tartrate dehydratase	3.35e-05	3.38e-05	3.21e-05	4.08e-05	3.96e-05	3.45e-05	3.47e-05	3.37e-05	3.21e-05	2.62e-05	2.1e-05	3.86e-06	3.07e-05	1.96e-05	2.53e-05	3.97e-06	1.7e-06	2.84e-06
4.2.1.33	3-isopropylmalate dehydratase	0.000479388	0.000473953	0.000486247	0.00040866	0.000423211	0.000469441	0.000480092	0.000477921	0.000485489	0.000565722	0.000632167	0.000762116	0.000593792	0.000614229	0.000591362	0.000753851	0.00077391	0.000771371
4.2.1.35	(R)-2-methylmalate dehydratase	0.000479388	0.000473953	0.000486247	0.00040866	0.000423211	0.000469441	0.000480092	0.000477921	0.000485489	0.000565722	0.000632167	0.000762116	0.000593792	0.000614229	0.000591362	0.000753851	0.00077391	0.000771371
4.2.1.39	gluconate dehydratase	4.99e-07	5.08e-07	4.78e-07	6.02e-07	5.76e-07	5.21e-07	4.87e-07	5.24e-07	4.78e-07	5.33e-07	4.64e-07	4.97e-07	4.59e-07	4.64e-07	5.24e-07	4.08e-07	5.01e-07	4.98e-07
4.2.1.40	glucarate dehydratase	1.43e-05	1.55e-05	1.44e-05	1.77e-05	1.69e-05	1.57e-05	1.46e-05	1.66e-05	1.44e-05	2.49e-05	2.49e-05	3.04e-05	2.18e-05	2.12e-05	2.5e-05	2.72e-05	3.17e-05	3.05e-05
4.2.1.41	5-dehydro-4-deoxyglucarate dehydratase	1.63e-06	1.84e-06	1.69e-06	1.99e-06	1.92e-06	1.88e-06	1.7e-06	2.19e-06	1.66e-06	4.29e-06	4.57e-06	7.35e-06	3.87e-06	3.94e-06	4.56e-06	5.83e-06	7.67e-06	7.54e-06
4.2.1.42	galactarate dehydratase	1.44e-05	1.57e-05	1.46e-05	1.78e-05	1.7e-05	1.58e-05	1.47e-05	1.68e-05	1.46e-05	2.57e-05	2.58e-05	3.2e-05	2.25e-05	2.2e-05	2.59e-05	2.86e-05	3.35e-05	3.22e-05
4.2.1.43	2-dehydro-3-deoxy-L-arabinonate dehydratase	0	0	0	0	0	0	0	0	0	0	0	0	0	0	0	0	0	0
4.2.1.44	myo-inosose-2 dehydratase	9.84e-05	9.95e-05	9.6e-05	0.000115007	0.000111478	0.000100797	9.72e-05	0.000100615	9.59e-05	0.000106156	9.54e-05	8.18e-05	9.93e-05	9.67e-05	0.000100242	7.98e-05	8.08e-05	8.02e-05
4.2.1.45	CDP-glucose 4,6-dehydratase	2.44e-05	2.49e-05	2.35e-05	2.83e-05	2.73e-05	2.54e-05	2.38e-05	2.58e-05	2.35e-05	3.74e-05	3.68e-05	4e-05	3.59e-05	3.73e-05	3.58e-05	3.94e-05	4.02e-05	3.97e-05
4.2.1.46	dTDP-glucose 4,6-dehydratase	0.000661081	0.000645667	0.000664184	0.000671032	0.00068204	0.00064278	0.000661561	0.000639339	0.000661095	0.000639987	0.000623467	0.000545162	0.000651738	0.00062425	0.000634085	0.000559105	0.000537383	0.000544435
4.2.1.47	GDP-mannose 4,6-dehydratase	9.51e-06	8.99e-06	1.01e-05	9.43e-06	1e-05	8.48e-06	9.2e-06	9.11e-06	9.82e-06	1.58e-05	1.55e-05	1.58e-05	1.48e-05	1.52e-05	1.37e-05	1.62e-05	1.61e-05	1.59e-05
4.2.1.49	urocanate hydratase	7.17e-05	7.39e-05	6.97e-05	8.36e-05	8.02e-05	7.69e-05	7.01e-05	7.76e-05	6.93e-05	0.000113415	0.000112711	0.00012234	0.000111541	0.000117945	0.000112295	0.000127311	0.000124513	0.000124682
4.2.1.51	prephenate dehydratase	0.000223453	0.000231599	0.000224573	0.000211262	0.000208982	0.000232588	0.000225138	0.000238467	0.000225326	0.000315543	0.000343949	0.000422266	0.00032206	0.000335384	0.00032151	0.000416633	0.000430001	0.00042674
4.2.1.55	3-hydroxybutyryl-CoA dehydratase	2.76e-05	2.8e-05	2.71e-05	3.16e-05	3.09e-05	2.82e-05	2.71e-05	2.92e-05	2.69e-05	4.72e-05	4.72e-05	5.15e-05	4.61e-05	4.61e-05	4.48e-05	5.07e-05	5.21e-05	5.13e-05
4.2.1.57	isohexenylglutaconyl-CoA hydratase	6e-09	3e-09	4e-09	2e-09	0	2e-09	0	9e-09	2e-09	4.7e-08	3.6e-08	0	4.3e-08	2.5e-08	0	7e-09	7e-09	7e-09
4.2.1.6	galactonate dehydratase	5.31e-05	5.46e-05	5.14e-05	5.94e-05	5.66e-05	5.56e-05	5.23e-05	5.47e-05	5.17e-05	3.7e-05	2.93e-05	2.14e-05	3.13e-05	3.25e-05	3.51e-05	1.97e-05	2.08e-05	2.08e-05
4.2.1.7	altronate dehydratase	7.37e-05	7.58e-05	7.56e-05	8.15e-05	8.08e-05	7.54e-05	7.36e-05	7.84e-05	7.5e-05	0.000126538	0.000129217	0.000145262	0.000122274	0.000127368	0.000121203	0.000143526	0.000147272	0.000145472
4.2.1.75	uroporphyrinogen-III synthase	0.000466245	0.000490036	0.000461185	0.000433744	0.000420753	0.000493601	0.000469071	0.000503648	0.000465931	0.000592812	0.000650319	0.000826447	0.000602103	0.000632581	0.000608718	0.00079598	0.000838405	0.000827751
4.2.1.79	2-methylcitrate dehydratase	5.4e-05	5.58e-05	5.23e-05	6.38e-05	6.13e-05	5.68e-05	5.29e-05	5.86e-05	5.22e-05	9.43e-05	9.45e-05	0.000107248	9.06e-05	9.32e-05	9.07e-05	0.000104242	0.000108515	0.000106737
4.2.1.8	mannonate dehydratase	0.000174244	0.000169452	0.000178386	0.000188257	0.000193032	0.000169047	0.000173663	0.00017119	0.00017592	0.000250495	0.00025116	0.000248114	0.000251198	0.000250908	0.000245127	0.000255488	0.000248908	0.000250737
4.2.1.80	2-oxopent-4-enoate hydratase	3.96e-06	4.05e-06	3.78e-06	4.73e-06	4.51e-06	4.07e-06	3.78e-06	4.25e-06	3.76e-06	7.02e-06	6.29e-06	6.33e-06	6.7e-06	6.45e-06	5.8e-06	6.25e-06	6.58e-06	6.45e-06
4.2.1.83	4-oxalomesaconate hydratase	1.02e-07	4.8e-08	0	0	0	0	0	5.6e-08	0	7.79e-07	2.93e-07	0	7e-07	4.52e-07	0	1.23e-07	1.22e-07	1.27e-07
4.2.1.84	nitrile hydratase	1e-09	2e-08	4e-08	2.1e-08	0	2.1e-08	0	8.1e-08	2e-08	7e-09	7e-09	0	5.1e-08	3e-09	0	1e-09	1e-09	1e-09
4.2.1.9	dihydroxy-acid dehydratase	0.000343485	0.000358579	0.000342836	0.000305456	0.000300139	0.000362758	0.000345986	0.000370718	0.000344979	0.00045298	0.000508496	0.000656074	0.000472811	0.000501715	0.000476462	0.000647337	0.000670197	0.000666997
4.2.1.90	L-rhamnonate dehydratase	0	1e-09	3e-09	1e-09	0	1e-09	0	5e-09	1e-09	4e-09	5e-09	0	3e-09	0	0	0	0	0
4.2.1.91	arogenate dehydratase	0	2e-08	3e-09	2e-09	0	2e-09	0	2.6e-08	2e-09	1.25e-07	1.7e-08	1e-09	4e-09	2e-09	0	6e-09	4e-09	5e-09
4.2.1.96	4a-hydroxytetrahydrobiopterin dehydratase	9.72e-06	1e-05	9.41e-06	1.17e-05	1.12e-05	1.02e-05	9.44e-06	1.05e-05	9.36e-06	1.76e-05	1.71e-05	1.83e-05	1.69e-05	1.72e-05	1.62e-05	1.83e-05	1.84e-05	1.82e-05
4.2.1.99	2-methylisocitrate dehydratase	8.7e-08	3.72e-07	8.7e-08	4.5e-08	0	4.5e-08	0	5.3e-07	4.3e-08	2.54e-06	4.21e-07	0	6.99e-07	3.87e-07	0	1.05e-07	1.04e-07	1.09e-07
4.2.2.1	hyaluronate lyase	0.000192725	0.000188108	0.00019276	0.000216327	0.000217234	0.000192372	0.000191313	0.000188638	0.000190637	0.000214483	0.000200797	0.000159081	0.000217525	0.000216351	0.00021394	0.000184016	0.000158544	0.000166703
4.2.2.10	pectin lyase	1.2e-08	2.1e-08	1.5e-08	8e-09	1.4e-08	2.5e-08	1.8e-08	5.1e-08	1.2e-08	2.89e-07	3.58e-07	6.76e-07	2.76e-07	2.88e-07	3.37e-07	5.26e-07	7.08e-07	6.97e-07
4.2.2.17	inulin fructotransferase (DFA-I-forming)	3.21e-06	1.5e-06	3.94e-06	5.17e-07	2.34e-06	7.41e-07	3.52e-06	8.04e-07	3.67e-06	1.76e-06	3.11e-06	4.97e-07	4.09e-06	1.47e-06	2.36e-06	7.12e-07	2.3e-07	4.82e-07
4.2.2.2	pectate lyase	2.27e-05	1.82e-05	2.51e-05	1.55e-05	2.05e-05	1.59e-05	2.24e-05	1.7e-05	2.43e-05	2.87e-05	3.22e-05	3.52e-05	2.9e-05	2.84e-05	2.89e-05	3.31e-05	3.57e-05	3.55e-05
4.2.2.3	mannuronate-specific alginate lyase	0	3.3e-08	4.9e-08	2.5e-08	0	2.5e-08	0	8.2e-08	2.4e-08	1.08e-07	7.1e-08	0	5.6e-08	0	0	0	0	0
4.2.2.9	pectate disaccharide-lyase	0	0	0	0	0	0	0	0	0	0	0	0	0	0	0	0	0	0
4.2.3.1	threonine synthase	0.000745749	0.000744265	0.000744623	0.000732031	0.000731926	0.00074512	0.000745251	0.0007397	0.000745621	0.000622456	0.000612087	0.000585303	0.00061722	0.000619957	0.000633975	0.000586434	0.000584941	0.000587168
4.2.3.12	6-pyruvoyltetrahydropterin synthase	3.51e-05	3.46e-05	3.47e-05	3.72e-05	3.72e-05	3.45e-05	3.49e-05	3.48e-05	3.45e-05	4.07e-05	3.99e-05	3.86e-05	4.04e-05	3.89e-05	3.96e-05	3.82e-05	3.88e-05	3.86e-05
4.2.3.130	tetraprenyl-beta-curcumene synthase	4.59e-05	4.76e-05	4.46e-05	5.29e-05	5.08e-05	4.84e-05	4.52e-05	4.96e-05	4.46e-05	7.28e-05	7.31e-05	8.35e-05	6.97e-05	7.21e-05	7.08e-05	8.04e-05	8.46e-05	8.31e-05
4.2.3.3	methylglyoxal synthase	0.00013333	0.000135988	0.00013475	0.000129366	0.000129501	0.000134929	0.000134118	0.000138582	0.000134858	0.000188418	0.000201548	0.000236483	0.000190505	0.000195148	0.000186932	0.000231374	0.000239039	0.000236411
4.2.3.4	3-dehydroquinate synthase	0.000392176	0.000390037	0.000398658	0.0003691	0.000378009	0.000388458	0.000394297	0.000395765	0.000396847	0.000526969	0.000568589	0.000651001	0.00054733	0.000555623	0.00053861	0.00065022	0.00065888	0.00065863
4.2.3.5	chorismate synthase	0.000495094	0.000490126	0.000501847	0.000475565	0.000486358	0.000487797	0.000496289	0.000496056	0.000499333	0.00065417	0.000696461	0.000775961	0.000673838	0.000679633	0.000662898	0.000777083	0.000784531	0.000783215
4.2.99.18	DNA-(apurinic or apyrimidinic site) lyase	0.00108481	0.00108525	0.00108568	0.00108923	0.00108804	0.00108624	0.00108588	0.00108152	0.00108598	0.00101177	0.000996031	0.000954762	0.0010088	0.0010075	0.00101311	0.00096359	0.000951619	0.000955195
4.2.99.20	2-succinyl-6-hydroxy-2,4-cyclohexadiene-1-carboxylate synthase	0.000209401	0.000209942	0.000212903	0.000183715	0.000188649	0.000208006	0.000210948	0.000212943	0.000212816	0.000278455	0.000311222	0.000378688	0.000291	0.000299768	0.000288142	0.000371863	0.000383477	0.000380708
4.2.99.21	isochorismate lyase	3e-08	2.2e-08	4.4e-08	2.3e-08	0	2.3e-08	0	8.7e-08	2.2e-08	1.54e-07	9.8e-08	6e-09	2.58e-07	1.53e-07	0	9.9e-08	7.3e-08	8.5e-08
4.3.1.1	aspartate ammonia-lyase	0.000361675	0.000349463	0.000358623	0.00038316	0.000387576	0.000347159	0.000355977	0.000348087	0.000356356	0.000392861	0.000376829	0.00034352	0.000380847	0.000370925	0.00037976	0.000337365	0.000341226	0.000338602
4.3.1.12	ornithine cyclodeaminase	0.000181777	0.000175685	0.000184334	0.000198082	0.000202215	0.000173015	0.000180679	0.000175487	0.000182277	0.000235027	0.000228024	0.000202894	0.00023262	0.000222026	0.000220793	0.000207897	0.000201669	0.00020081
4.3.1.15	diaminopropionate ammonia-lyase	6.3e-05	6.13e-05	6.57e-05	6.71e-05	6.99e-05	5.93e-05	6.45e-05	6.14e-05	6.49e-05	9.6e-05	9.82e-05	9.43e-05	9.83e-05	8.99e-05	9.18e-05	9.46e-05	9.46e-05	9.36e-05
4.3.1.17	L-serine ammonia-lyase	0.00101892	0.00104368	0.00101568	0.00106113	0.00104119	0.00105248	0.0010233	0.00105501	0.00101783	0.00112941	0.00112929	0.0011693	0.00112498	0.00113831	0.00112572	0.00117236	0.00117195	0.00117067
4.3.1.18	D-serine ammonia-lyase	0.000185613	0.000177273	0.000183508	0.000201866	0.000205233	0.000175927	0.000184015	0.000175118	0.000182173	0.00019459	0.000180984	0.000138062	0.000195633	0.000175603	0.000183422	0.000139319	0.00013405	0.000135027
4.3.1.19	threonine ammonia-lyase	0.000349102	0.000359245	0.000346713	0.000332619	0.00032705	0.000363285	0.000348507	0.000369109	0.000347833	0.000445859	0.000479243	0.000580278	0.000454921	0.000478285	0.000457327	0.000574068	0.000589032	0.000586692
4.3.1.23	tyrosine ammonia-lyase	0	1.6e-08	3.2e-08	1.6e-08	0	1.6e-08	0	6.4e-08	1.6e-08	0	0	0	3.6e-08	0	0	0	0	0
4.3.1.3	histidine ammonia-lyase	6.3e-05	6.51e-05	6.13e-05	7.34e-05	7.04e-05	6.75e-05	6.16e-05	6.83e-05	6.1e-05	0.00010122	0.000100699	0.000109865	9.92e-05	0.000104453	9.96e-05	0.000113339	0.000111682	0.00011148
4.3.1.4	formimidoyltetrahydrofolate cyclodeaminase	3.89e-07	3.33e-07	4.7e-07	3.45e-07	4.12e-07	8.53e-07	3.68e-07	5.38e-07	3.7e-07	1.01e-06	1.48e-06	1.82e-06	1.96e-06	2.96e-06	2.49e-06	3.56e-06	2.01e-06	2.68e-06
4.3.1.7	ethanolamine ammonia-lyase	0.000438173	0.00045935	0.000440369	0.000386453	0.000381225	0.000458576	0.000445016	0.000470711	0.000444447	0.000573335	0.000645632	0.000830643	0.000593756	0.000618622	0.00059226	0.000801988	0.000843578	0.000833329
4.3.2.1	argininosuccinate lyase	0.000686234	0.000680633	0.000682239	0.000687031	0.00068861	0.000681357	0.000682274	0.000682556	0.000681444	0.000717404	0.000720486	0.000731064	0.00071722	0.000715597	0.000717607	0.000727227	0.000732388	0.00073162
4.3.2.2	adenylosuccinate lyase	0.00108225	0.00106568	0.0010884	0.00107111	0.00108456	0.00106001	0.00108178	0.00105452	0.00108622	0.000973387	0.000955429	0.000877825	0.000974678	0.000962042	0.000972344	0.000888246	0.000871432	0.000877082
4.3.3.2	strictosidine synthase	0	0	0	0	0	0	0	0	0	0	0	0	0	0	0	0	0	0
4.3.99.3	7-carboxy-7-deazaguanine synthase	3.15e-05	3.27e-05	3.06e-05	3.62e-05	3.48e-05	3.32e-05	3.1e-05	3.42e-05	3.06e-05	5.05e-05	5.02e-05	5.74e-05	4.79e-05	4.97e-05	4.85e-05	5.6e-05	5.86e-05	5.77e-05
4.4.1.1	cystathionine gamma-lyase	1.32e-06	1.24e-06	1.44e-06	1.16e-06	1.36e-06	1.05e-06	1.37e-06	1.21e-06	1.4e-06	2.53e-06	2.19e-06	1.97e-06	2.27e-06	1.91e-06	1.93e-06	2.01e-06	1.95e-06	1.96e-06
4.4.1.11	methionine gamma-lyase	5.13e-05	5.22e-05	5e-05	5.93e-05	5.75e-05	5.27e-05	5.03e-05	5.39e-05	4.99e-05	8.24e-05	8.15e-05	8.6e-05	8.06e-05	8.1e-05	7.77e-05	8.56e-05	8.68e-05	8.54e-05
4.4.1.15	D-cysteine desulfhydrase	3.69e-05	3.81e-05	3.59e-05	4.37e-05	4.18e-05	3.88e-05	3.61e-05	3.98e-05	3.58e-05	5.94e-05	5.87e-05	6.33e-05	5.71e-05	5.86e-05	5.66e-05	6.28e-05	6.38e-05	6.27e-05
4.4.1.16	selenocysteine lyase	0.000781716	0.000771813	0.000785363	0.000770064	0.000779972	0.000769362	0.000782085	0.000769303	0.000783505	0.000794213	0.000802185	0.000791752	0.000807058	0.00079779	0.000797256	0.000798978	0.000790982	0.00079461
4.4.1.19	phosphosulfolactate synthase	9.3e-08	1.54e-07	1.15e-07	6e-08	1.07e-07	1.85e-07	1.37e-07	3.8e-07	8.9e-08	2.16e-06	2.68e-06	5.07e-06	2.07e-06	2.16e-06	2.53e-06	3.95e-06	5.31e-06	5.23e-06
4.4.1.21	S-ribosylhomocysteine lyase	0.000373198	0.000372157	0.000373657	0.00037225	0.000372562	0.000372198	0.000373308	0.000369334	0.00037387	0.00032362	0.000316045	0.000293336	0.0003208	0.000320929	0.0003259	0.000297235	0.000291639	0.000293047
4.4.1.22	S-(hydroxymethyl)glutathione synthase	3.58e-06	3.27e-06	3.69e-06	3.47e-06	3.78e-06	3.1e-06	3.58e-06	3.27e-06	3.61e-06	5.88e-06	6.07e-06	5.92e-06	6.18e-06	5.56e-06	5.48e-06	5.98e-06	5.91e-06	5.9e-06
4.4.1.5	lactoylglutathione lyase	0.000342838	0.000353177	0.0003418	0.000344793	0.000339076	0.000355423	0.000342579	0.000363452	0.000342424	0.000498043	0.000527807	0.000621109	0.000500264	0.000518281	0.000497815	0.000614341	0.000629534	0.000623344
4.6.1.1	adenylate cyclase	1.4e-05	1.33e-05	1.41e-05	1.43e-05	1.48e-05	1.3e-05	1.38e-05	1.33e-05	1.38e-05	1.69e-05	1.6e-05	1.31e-05	1.73e-05	1.52e-05	1.51e-05	1.36e-05	1.32e-05	1.31e-05
4.6.1.12	2-C-methyl-D-erythritol 2,4-cyclodiphosphate synthase	0.000102106	0.000105981	0.00010222	9.55e-05	9.42e-05	0.00010582	0.000102866	0.000109214	0.000102712	0.000147288	0.000161067	0.000198443	0.000151014	0.000154569	0.000147796	0.00019312	0.000201474	0.000198916
4.6.1.13	phosphatidylinositol diacylglycerol-lyase	0.000156806	0.000167095	0.000154678	0.000144375	0.000138492	0.00016875	0.000157452	0.000172972	0.000156657	0.000218711	0.000243141	0.000316601	0.000221588	0.000237128	0.000224111	0.000307677	0.000321642	0.000317016
4.6.1.2	guanylate cyclase	0	7e-09	1.4e-08	7e-09	0	7e-09	0	2.7e-08	7e-09	0	0	0	1.5e-08	0	0	0	0	0
4.99.1.1	protoporphyrin ferrochelatase	0.000355392	0.000363007	0.000350509	0.000363461	0.000356667	0.000366801	0.00035597	0.000369904	0.000351449	0.00043038	0.000442271	0.00048621	0.00043696	0.000436972	0.000432247	0.000478903	0.000489108	0.000487522
4.99.1.2	alkylmercury lyase	0	0	0	0	0	0	0	0	0	1e-09	2e-09	0	0	0	0	0	0	0
4.99.1.3	sirohydrochlorin cobaltochelatase	0.000174057	0.000180076	0.000173187	0.000158798	0.000156317	0.000180371	0.000175555	0.000182708	0.000174734	0.000192388	0.000210293	0.000257429	0.000197741	0.000203926	0.000198562	0.000248611	0.000260329	0.000257618
4.99.1.4	sirohydrochlorin ferrochelatase	0.000141441	0.000147085	0.000139639	0.000139573	0.000135675	0.000148043	0.000141456	0.000151274	0.000140455	0.000183891	0.000193813	0.000232889	0.000183759	0.000189259	0.000183671	0.000224974	0.000235905	0.000232865
4.99.1.5	aliphatic aldoxime dehydratase	1.1e-08	0	0	0	0	0	0	0	0	5.8e-08	3.7e-08	0	7.6e-08	4.9e-08	0	1.3e-08	1.3e-08	1.4e-08
5.1.1.1	alanine racemase	0.000955183	0.000932282	0.000963462	0.000933171	0.000953602	0.000923683	0.000954424	0.000921156	0.00096	0.000889393	0.000885439	0.000824296	0.000897431	0.000880767	0.000890681	0.000832237	0.000819557	0.000823317
5.1.1.13	aspartate racemase	0.000414473	0.000415132	0.000408502	0.000446268	0.000438611	0.00041779	0.00041232	0.000411478	0.00040922	0.000332804	0.000294502	0.000215911	0.000317904	0.000307503	0.000320928	0.000221315	0.000208292	0.000209802
5.1.1.17	isopenicillin-N epimerase	0	2.3e-08	0	0	0	0	0	2.3e-08	0	1.37e-07	1e-09	0	0	0	0	0	0	0
5.1.1.3	glutamate racemase	0.000619268	0.000616791	0.000620618	0.000618436	0.000620274	0.000616367	0.000619513	0.000614096	0.000620358	0.000583649	0.000578315	0.000556764	0.000583711	0.000582528	0.000585731	0.00056132	0.000555164	0.000556799
5.1.1.4	proline racemase	9.86e-05	0.000102092	9.7e-05	0.000119434	0.000115216	0.000103163	9.73e-05	0.000106419	9.66e-05	0.000181831	0.00018105	0.000193968	0.000176397	0.000179458	0.000171566	0.000194254	0.000195119	0.000192155
5.1.1.7	diaminopimelate epimerase	0.000605632	0.000613628	0.000600324	0.000614062	0.000604937	0.000614843	0.000606124	0.000613002	0.000602912	0.000547691	0.000533314	0.000519732	0.000537182	0.000532689	0.000541763	0.0005088	0.000516795	0.000514183
5.1.1.8	4-hydroxyproline epimerase	0	2.2e-08	3.4e-08	1.7e-08	0	1.7e-08	0	7.2e-08	1.7e-08	5.1e-08	2.4e-08	0	3.9e-08	0	0	0	0	0
5.1.2.2	mandelate racemase	0	0	0	0	0	0	0	0	0	0	0	0	0	0	0	0	0	0
5.1.2.3	3-hydroxybutyryl-CoA epimerase	2.11e-06	2.55e-06	2.53e-06	2.72e-06	2.34e-06	2.44e-06	2.01e-06	3.45e-06	2.25e-06	5.05e-06	4.01e-06	4.16e-06	4.52e-06	3.82e-06	3.49e-06	4.08e-06	4.32e-06	4.24e-06
5.1.3.1	ribulose-phosphate 3-epimerase	0.001004	0.00102962	0.0010029	0.000945468	0.000934831	0.00103178	0.00100876	0.00104026	0.00100871	0.00108154	0.00115057	0.00133827	0.00109415	0.001135	0.00110766	0.00131387	0.00135089	0.00134122
5.1.3.10	CDP-paratose 2-epimerase	1.4e-08	5.1e-08	1.02e-07	5.3e-08	0	5.3e-08	0	2.06e-07	5.1e-08	6.6e-08	4e-08	0	2.11e-07	6.1e-08	0	1.7e-08	1.6e-08	1.7e-08
5.1.3.13	dTDP-4-dehydrorhamnose 3,5-epimerase	0.000315827	0.000310481	0.000317293	0.000319958	0.000323609	0.000309948	0.000315542	0.000308036	0.000316092	0.000304837	0.000297948	0.000266529	0.000307318	0.000301724	0.000303637	0.000275906	0.000263686	0.000266598
5.1.3.14	UDP-N-acetylglucosamine 2-epimerase (non-hydrolysing)	0.000925453	0.000934781	0.000923214	0.000944752	0.000936054	0.00093673	0.000929649	0.000934129	0.000925139	0.000888613	0.000874119	0.000845095	0.000887297	0.000874819	0.00088511	0.000841341	0.000840821	0.000840003
5.1.3.15	glucose-6-phosphate 1-epimerase	1e-09	1.79e-07	0	1e-09	2e-09	1e-09	1e-09	1.8e-07	0	1.12e-06	5.6e-08	0	0	2e-09	0	0	0	0
5.1.3.2	UDP-glucose 4-epimerase	0.0014131	0.00139923	0.00141618	0.00148504	0.00149132	0.00139438	0.00141289	0.00139756	0.00141112	0.00154512	0.00150764	0.00140468	0.0015401	0.00149714	0.00150422	0.00141417	0.00139676	0.00139828
5.1.3.20	ADP-glyceromanno-heptose 6-epimerase	7.29e-06	7.84e-06	7.23e-06	6.18e-06	5.93e-06	7.9e-06	7.38e-06	8.11e-06	7.35e-06	9.55e-06	1.1e-05	1.51e-05	9.82e-06	1.06e-05	1e-05	1.46e-05	1.54e-05	1.52e-05
5.1.3.22	L-ribulose-5-phosphate 3-epimerase	9.51e-07	8.68e-07	1e-06	9.48e-07	1.01e-06	8.25e-07	9.26e-07	8.13e-07	9.85e-07	5.66e-07	4.37e-07	7.1e-08	4.43e-07	4.84e-07	4.81e-07	1.39e-07	6e-08	5.4e-08
5.1.3.23	UDP-2,3-diacetamido-2,3-dideoxyglucuronic acid 2-epimerase	5e-09	0	2e-09	2e-09	7e-09	0	3e-09	0	0	1e-09	8e-09	0	0	4e-09	0	0	0	0
5.1.3.3	aldose 1-epimerase	0.00093365	0.000910005	0.000942663	0.000923293	0.000944054	0.000900339	0.000934187	0.000897502	0.000938993	0.000875136	0.000862586	0.000772365	0.000882459	0.000852711	0.000866714	0.000784433	0.000764873	0.000769416
5.1.3.4	L-ribulose-5-phosphate 4-epimerase	0.000277703	0.000256003	0.000284994	0.000273743	0.000292602	0.000248761	0.000277758	0.000248636	0.000280821	0.000281429	0.000277344	0.00021906	0.000292549	0.000265529	0.000276059	0.000226901	0.000215379	0.000219314
5.1.3.6	UDP-glucuronate 4-epimerase	3.83e-05	3.88e-05	3.8e-05	4.43e-05	4.32e-05	3.88e-05	3.75e-05	3.95e-05	3.78e-05	4.65e-05	4.18e-05	3.71e-05	4.15e-05	4.15e-05	4.19e-05	3.77e-05	3.77e-05	3.69e-05
5.1.3.9	N-acylglucosamine-6-phosphate 2-epimerase	0.000286389	0.000289527	0.000289232	0.000281353	0.000281874	0.000290475	0.000288171	0.000292063	0.000289101	0.000331966	0.000346116	0.000376172	0.000339048	0.000346823	0.000337462	0.000381214	0.000379016	0.000380269
[truncated: 172 more rows]

## Sheet: Fig.4a
Sample ID	GROUP1	GROUP2	ACE	Shannon
PB301	PB	30d	164.514	3.4773
PB302	PB	30d	171.181	3.6086
PB303	PB	30d	209.65	3.9054
PB601	PB	60d	180.312	3.106
PB602	PB	60d	202.945	3.9243
[truncated: 40 more rows]

## Sheet: Fig.4c
ID	PB	EN5	EN6	EP2	EP3	MeanDecreaseAccuracy	MeanDecreaseGini
[truncated: 281 more rows]

[truncated: 5 more sheets: Fig.4d, Fig.5, Fig.6a-b, Supplementary Figure 7, Supplementary Figure 8]
